# Supplementary material for: Cross-Tissue Characterization of Heterogeneities of Mesenchymal Stem Cells and Their Differentiation Potentials
Source: Front Cell Dev Biol. 2021 Dec 17;9:781021. doi: 10.3389/fcell.2021.781021 (PMC8719164; doi:10.3389/fcell.2021.781021)
Supplement: Supplementary file 1 [file Table1.xlsx]

## Sheet: characteristics for subjects
Supplementary Table 1. Clinical characteristic of 8 samples
sampleID	Characteristics	Species	Gender	Harvest time (days)	Protocol	Sequencing instrument	Number of cells	Median UMI	Median genes	Unpublished
UC-MSC-1	Undifferentiated MSC from UC Wharton's jelly	Homo sapiens	Female	21	Cell culture	Illumina NovaSeq 6000	3697	22090	3933	Yes
UC-MSC-2	Undifferentiated MSC from UC Wharton's jelly	Homo sapiens	Female	21	Cell culture	Illumina NovaSeq 6000	1424	19536	3374	Yes
BM-MSC	Born marrow derived undifferentiated MSC	Homo sapiens	Male	7	Cell culture	Illumina NovaSeq 6000	2007	18926	3836	PMID: 30833796
AD-MSC	Adipocyte-derived undifferentiated MSC	Homo sapiens	Female	Passaged three times	Cell culture	Illumina NovaSeq 6000	3000	41792	5428	PMID: 30806636
SY-MSC	Undifferentiated MSC from Synovial tissue	Homo sapiens	Female	21	Cell culture	Illumina NovaSeq 6000	1003	21028	3806	Yes
Chondrogenic-induced UC-MSC	Chondrogenic-induced UC-MSC were harvested at 21 days	Homo sapiens	Female	21	Chondrogenesis, Cell culture	Illumina NovaSeq 6000	6161	18936	3623	Yes
Osteogenic-induced BM-MSC	Osteogenic-induced BM-MSC were harvested at 7 days	Homo sapiens	Male	7	Osteogenesis, Cell culture	Illumina NovaSeq 6000	2720	15798	3574	PMID: 30833796
Adipogenic-induced BM-MSC	Adipogenic-induced BM-MSC were harvested at 7 days	Homo sapiens	Male	7	Adipogenesis, Cell culture	Illumina NovaSeq 6000	6472	11668	2513	PMID: 30833796
