# Supplementary material for: Cross-Tissue Characterization of Heterogeneities of Mesenchymal Stem Cells and Their Differentiation Potentials
Source: Front Cell Dev Biol. 2021 Dec 17;9:781021. doi: 10.3389/fcell.2021.781021 (PMC8719164; doi:10.3389/fcell.2021.781021)
Supplement: Supplementary file 3 [file DataSheet2.xlsx]

## Sheet: Marker genes
Supplementary Table 2. Marker genes for cell clusters
Subpopulation	Biomarker genes
Chondro	HMGB1, HMGB2, DCN, F3, MDK, BMP5, KIAA0101
Adipo	FTL, FTH1, TAGLN, FKBP1A, ACTG2, TXN
Osteo	BGN, HAPLN1, FHL1, VCAN, GDF15

## Sheet: Figure 1C
Supplementary Table 2. Characteristic of genes for Figure 1C
Gene	SYNOMSC_p_val	SYNOMSC_avg_logFC	SYNOMSC_pct.1	SYNOMSC_pct.2	SYNOMSC_p_val_adj	BMMSC_p_val	BMMSC_avg_logFC	BMMSC_pct.1	BMMSC_pct.2	BMMSC_p_val_adj	ADMSC_p_val	ADMSC_avg_logFC	ADMSC_pct.1	ADMSC_pct.2	ADMSC_p_val_adj	UCMSC_p_val	UCMSC_avg_logFC	UCMSC_pct.1	UCMSC_pct.2	UCMSC_p_val_adj	max_pval	minimump_p_val	avg_logFC	biotype	description
KPNA2	1.01e-15	0.559743	0.731	0.37	1.96e-11	1.45e-82	0.84625	0.851	0.413	2.82e-78	1.9e-163	0.478111	0.853	0.483	3.6e-159	2.3e-195	0.69361	0.868	0.54	4.5e-191	1.01e-15	9.3e-195	2.57771	protein_coding	karyopherin subunit alpha 2
CDC20	1.04e-64	0.496638	0.388	0.004	2.02e-60	4.8e-197	0.673584	0.666	0.035	9.4e-193	4.7e-221	0.392081	0.666	0.116	9.1e-217	0	1.01794	0.919	0.273	0	1.04e-64	0	2.58025	protein_coding	cell division cycle 20
CCNB1	2.26e-36	0.602097	0.582	0.085	4.39e-32	1.2e-139	0.887647	0.705	0.111	2.3e-135	2e-130	0.295661	0.549	0.143	3.9e-126	1.5e-277	0.879732	0.846	0.331	2.9e-273	2.26e-36	6e-277	2.66514	protein_coding	cyclin B1
TPX2	1.83e-55	0.589366	0.612	0.051	3.55e-51	4e-194	0.894545	0.899	0.152	7.7e-190	0	0.637136	0.85	0.177	0	9.4e-300	0.576649	0.79	0.166	1.8e-295	1.83e-55	0	2.6977	protein_coding	TPX2, microtubule nucleation factor
TK1	2.03e-57	0.781698	0.836	0.123	3.94e-53	8.3e-150	0.806662	0.912	0.228	1.6e-145	5.4e-171	0.417714	0.958	0.672	1.1e-166	0	0.722904	0.921	0.329	0	2.03e-57	0	2.72898	protein_coding	thymidine kinase 1
CDKN3	4.36e-48	0.822779	0.701	0.096	8.47e-44	2.5e-121	0.895561	0.773	0.18	4.9e-117	2.9e-143	0.427681	0.843	0.445	5.6e-139	6.6e-290	0.591973	0.846	0.225	1.3e-285	4.36e-48	2.6e-289	2.73799	protein_coding	cyclin dependent kinase inhibitor 3
RRM2	1.1e-108	0.758538	0.716	0.015	2.2e-104	6.8e-230	0.760529	0.756	0.041	1.3e-225	0	0.527413	0.839	0.168	0	0	0.772361	0.91	0.23	0	1.1e-108	0	2.81884	protein_coding	ribonucleotide reductase regulatory subunit M2
CENPW	2.68e-36	0.904764	0.881	0.311	5.2e-32	5.5e-134	0.843363	0.886	0.273	1.1e-129	1.7e-218	0.458129	0.935	0.446	3.3e-214	0	0.739494	0.969	0.513	0	2.68e-36	0	2.94575	protein_coding	centromere protein W
TYMS	9.7e-46	0.911705	0.866	0.202	1.88e-41	4.8e-211	0.902984	0.903	0.134	9.3e-207	2.6e-260	0.50125	0.933	0.413	5e-256	0	0.757696	0.908	0.261	0	9.7e-46	0	3.07364	protein_coding	thymidylate synthetase
SMC4	2.46e-26	0.683204	0.761	0.268	4.77e-22	6.9e-126	1.03175	0.974	0.562	1.3e-121	3e-265	0.665403	0.972	0.715	5.8e-261	0	0.822191	0.928	0.332	0	2.46e-26	0	3.20254	protein_coding	structural maintenance of chromosomes 4
BIRC5	3.95e-89	0.761362	0.746	0.037	7.68e-85	8e-184	1.02437	0.86	0.137	1.6e-179	1.4e-283	0.719117	0.93	0.372	2.7e-279	0	0.825474	0.939	0.301	0	3.95e-89	0	3.33033	protein_coding	baculoviral IAP repeat containing 5
MKI67	5.93e-98	0.617031	0.612	0.009	1.15e-93	1.2e-267	1.26158	0.873	0.057	2.3e-263	0	0.780289	0.869	0.146	0	0	0.748887	0.826	0.118	0	5.93e-98	0	3.40778	protein_coding	marker of proliferation Ki-67
CKS1B	1.02e-32	0.979816	0.836	0.304	1.99e-28	2.3e-135	1.00628	0.951	0.445	4.4e-131	0	0.707194	0.978	0.598	0	0	0.964164	0.97	0.585	0	1.02e-32	0	3.65745	protein_coding	CDC28 protein kinase regulatory subunit 1B
TOP2A	8.18e-72	0.702128	0.612	0.029	1.59e-67	2.9e-244	1.58221	0.932	0.114	5.6e-240	0	0.943977	0.898	0.186	0	1.1e-255	0.593124	0.668	0.09	2.1e-251	8.18e-72	0	3.82144	protein_coding	DNA topoisomerase II alpha
PTTG1	8.59e-40	1.26416	0.91	0.288	1.67e-35	8.5e-129	1.27206	0.909	0.33	1.7e-124	2.1e-151	0.530091	0.844	0.448	4.2e-147	0	1.04135	0.991	0.598	0	8.59e-40	0	4.10767	protein_coding	pituitary tumor-transforming 1
KIAA0101	8.89e-76	1.26279	0.985	0.137	1.73e-71	8.3e-158	1.26241	0.981	0.345	1.6e-153	5.3e-260	0.697731	0.998	0.864	1e-255	0	0.990162	0.983	0.347	0	8.89e-76	0	4.21309
CENPF	1.86e-79	0.750947	0.612	0.022	3.6e-75	4.7e-239	1.70611	0.932	0.12	9.1e-235	0	0.929629	0.857	0.134	0	0	0.847854	0.825	0.118	0	1.86e-79	0	4.23454	protein_coding	centromere protein F
UBE2C	1.58e-70	1.10497	0.627	0.034	3.07e-66	2.7e-217	1.20565	0.906	0.134	5.2e-213	0	0.762303	0.837	0.155	0	0	1.34047	0.857	0.275	0	1.58e-70	0	4.41338	protein_coding	ubiquitin conjugating enzyme E2 C
CKS2	2.37e-20	1.04083	0.821	0.488	4.61e-16	2.8e-135	1.38799	0.938	0.395	5.5e-131	7.9e-304	1.0183	0.965	0.544	1.5e-299	0	1.21707	0.952	0.656	0	2.37e-20	0	4.6642	protein_coding	CDC28 protein kinase regulatory subunit 2
HMGB2	8.01e-23	1.18685	0.731	0.308	1.56e-18	7.2e-141	1.37336	0.935	0.421	1.4e-136	0	1.08861	0.985	0.762	0	0	1.14588	0.965	0.567	0	8.01e-23	0	4.7947	protein_coding	high mobility group box 2
HIST1H4C	5.1e-18	1.39721	0.881	0.635	9.91e-14	3.02e-70	1.66616	0.987	0.953	5.86e-66	8.9e-301	1.99197	0.997	0.976	1.7e-296	2.8e-196	1.42817	0.879	0.614	5.4e-192	5.1e-18	3.6e-300	6.48352	protein_coding	histone cluster 1 H4 family member c
ALDOA	7.21e-15	0.328125	1	1	1.4e-10	7.65e-14	0.321712	1	0.993	1.49e-09	2.05e-05	0.334512	0.86	1	0.398548	1.37e-69	0.359441	0.998	0.999	2.66e-65	2.05e-05	5.49e-69	1.34379	protein_coding	aldolase, fructose-bisphosphate A
PPIA	4.38e-23	0.332776	1	1	8.5e-19	2.87e-24	0.412219	1	0.999	5.57e-20	2.81e-05	0.425352	0.95	1	0.546743	9.86e-43	0.265539	1	1	1.92e-38	2.81e-05	3.94e-42	1.43589	protein_coding	peptidylprolyl isomerase A
CSTB	7.7e-18	0.427576	0.992	0.994	1.5e-13	2.17e-10	0.305037	0.989	0.986	4.22e-06	0.046134	0.259313	0.81	0.999	1	3.5e-120	0.539438	1	0.993	6.7e-116	0.046134	1.4e-119	1.53136	protein_coding	cystatin B
SNX3	1.51e-13	0.394428	0.95	0.977	2.93e-09	1.22e-09	0.279437	0.989	0.98	2.37e-05	3.53e-05	0.476336	0.76	0.998	0.686126	2.6e-71	0.385907	0.976	0.933	5.06e-67	3.53e-05	1.04e-70	1.53611	protein_coding	sorting nexin 3
PFN1	2.22e-21	0.339864	1	1	4.31e-17	3.89e-42	0.576874	1	1	7.55e-38	7.09e-22	0.486637	0.98	1	1.38e-17	1.18e-81	0.27486	1	1	2.28e-77	2.22e-21	4.7e-81	1.67824	protein_coding	profilin 1
COX7B	8.49e-19	0.402146	0.95	0.993	1.65e-14	5.75e-22	0.478144	0.978	0.961	1.12e-17	0.498061	0.415197	0.59	0.989	1	6.8e-121	0.4976	0.996	0.986	1.3e-116	0.498061	2.7e-120	1.79309	protein_coding	cytochrome c oxidase subunit 7B
ANXA1	2.09e-08	0.400718	0.925	0.981	0.000405	2.52e-17	0.539359	0.944	0.929	4.9e-13	0.2279	0.603012	0.58	0.986	1	9.16e-15	0.254923	0.984	0.982	1.78e-10	0.2279	1.01e-16	1.79801	protein_coding	annexin A1
COX6C	1.04e-11	0.310267	1	0.995	2.01e-07	5.13e-22	0.423152	0.989	0.982	9.97e-18	7.52e-07	0.579053	0.74	0.996	0.014608	3.6e-133	0.488305	1	0.995	7e-129	7.52e-07	1.4e-132	1.80078	protein_coding	cytochrome c oxidase subunit 6C
SNRPD2	7.95e-19	0.442182	0.992	0.993	1.54e-14	1.74e-26	0.528269	1	0.979	3.37e-22	0.001066	0.460699	0.72	0.999	1	1.3e-135	0.433613	1	0.997	2.5e-131	0.001066	5.1e-135	1.86476	protein_coding	small nuclear ribonucleoprotein D2 polypeptide
ANXA2	1.98e-14	0.466296	1	1	3.86e-10	1.63e-16	0.289732	1	1	3.17e-12	1.15e-08	0.531244	0.99	1	0.000224	7.53e-94	0.628335	1	1	1.46e-89	1.15e-08	3.01e-93	1.91561	protein_coding	annexin A2
COX6A1	5.06e-21	0.451502	0.967	0.997	9.82e-17	4.2e-16	0.354617	1	0.984	8.16e-12	1.21e-06	0.484499	0.77	0.997	0.02344	8.7e-208	0.652529	1	0.995	1.7e-203	1.21e-06	3.5e-207	1.94315	protein_coding	cytochrome c oxidase subunit 6A1
MYL12A	4.94e-17	0.36467	0.992	1	9.61e-13	8.57e-39	0.684198	1	0.993	1.66e-34	9.45e-14	0.742698	0.84	0.997	1.84e-09	4.39e-82	0.445219	1	0.999	8.54e-78	9.45e-14	1.76e-81	2.23678	protein_coding	myosin light chain 12A
MYL9	1.16e-14	0.457743	0.992	0.99	2.26e-10	8.83e-45	0.744614	1	0.999	1.72e-40	0.000227	0.344995	0.87	0.998	1	6.1e-165	0.832022	1	0.998	1.2e-160	0.000227	2.5e-164	2.37938	protein_coding	myosin light chain 9
SKP1	1.23e-26	0.557524	0.983	0.992	2.39e-22	1.94e-33	0.642274	1	0.987	3.78e-29	0.001215	0.605372	0.68	0.992	1	2.6e-160	0.747156	1	0.983	5.1e-156	0.001215	1.1e-159	2.55233	protein_coding	S-phase kinase associated protein 1
MYL12B	4.61e-19	0.488676	0.983	0.991	8.95e-15	6.48e-40	0.710188	1	0.982	1.26e-35	2.12e-14	0.792568	0.84	0.996	4.13e-10	2.6e-124	0.638545	1	0.987	5e-120	2.12e-14	1e-123	2.62998	protein_coding	myosin light chain 12B
S100A11	1.13e-39	0.612095	1	1	2.19e-35	2.57e-53	0.762775	1	1	4.99e-49	1.27e-31	0.768109	0.99	1	2.46e-27	1.9e-184	0.698665	1	1	3.7e-180	1.27e-31	7.6e-184	2.84164	protein_coding	S100 calcium binding protein A11
S100A10	9.54e-17	0.425365	1	1	1.85e-12	3.61e-26	0.489693	1	0.997	7.02e-22	0.027413	0.330653	0.95	1	1	8.4e-154	0.877997	0.998	0.992	1.6e-149	0.027413	3.4e-153	2.12371	protein_coding	S100 calcium binding protein A10
TSPO	1.98e-21	0.459152	1	0.998	3.85e-17	7.33e-19	0.347971	1	0.993	1.42e-14	1.64e-06	0.381582	0.8	0.999	0.031925	3.2e-156	0.550799	1	1	6.2e-152	1.64e-06	1.3e-155	1.7395	protein_coding	translocator protein
ACTB	1.79e-30	0.544038	1	1	3.48e-26	1.11e-33	0.535081	1	1	2.16e-29	4.64e-14	0.646	1	1	9.02e-10	3.4e-81	0.421774	1	1	6.6e-77	4.64e-14	1.36e-80	2.14689	protein_coding	actin beta
TXN	2.98e-34	0.518947	1	0.999	5.8e-30	5.85e-18	0.370848	1	0.996	1.14e-13	0.040388	0.319123	0.93	1	1	1.8e-204	0.753867	1	0.999	3.5e-200	0.040388	7.2e-204	1.96279	protein_coding	thioredoxin
FKBP1A	7.72e-38	0.787905	1	0.995	1.5e-33	5.03e-17	0.407205	1	0.984	9.77e-13	1.69e-13	0.531837	0.85	1	3.28e-09	1.6e-202	0.780554	0.998	0.981	3e-198	1.69e-13	6.3e-202	2.5075	protein_coding	FK506 binding protein 1A
COL3A1	3.65e-10	0.492849	0.985	0.881	7.09e-06	7.28e-31	0.470379	0.999	0.997	1.41e-26	3.22e-32	0.261292	1	0.997	6.26e-28	7.7e-118	0.859159	0.996	0.991	1.5e-113	3.65e-10	3.1e-117	2.08368	protein_coding	collagen type III alpha 1 chain
MALAT1	5.73e-12	0.599509	1	1	1.11e-07	3.17e-28	0.314734	1	1	6.16e-24	5.01e-41	0.268082	1	1	9.74e-37	9.1e-175	0.90138	1	1	1.8e-170	5.73e-12	3.7e-174	2.08371	lincRNA	metastasis associated lung adenocarcinoma transcript 1 (non-protein coding)
NUPR1	1.49e-12	0.567175	0.918	0.642	2.89e-08	8.61e-30	0.393088	0.911	0.88	1.67e-25	6.7e-119	0.393839	0.999	0.989	1.3e-114	9.6e-157	1.00456	0.714	0.353	1.9e-152	1.49e-12	3.8e-156	2.35866	protein_coding	nuclear protein 1, transcriptional regulator
NEAT1	2.96e-28	1.16721	0.999	0.955	5.76e-24	3.79e-34	0.45187	0.998	1	7.36e-30	1.6e-166	0.598582	1	0.996	3.1e-162	6.1e-175	1.03859	0.994	0.987	1.2e-170	2.96e-28	2.4e-174	3.25626	lincRNA	nuclear paraspeckle assembly transcript 1 (non-protein coding)

## Sheet: Figure 3C
Supplementary Table 2. Characteristic of genes for Figure 3C
Gene	meanFC	MSC_avg_logFC	MSC_pct.1	MSC_pct.2	MSC_p_val_adj	Induced_MSC_avg_logFC	Induced_MSC_pct.1	Induced_MSC_pct.2	Induced_MSC_p_val_adj	max_pval	minimump_p_val	description
IGFBP5	2.0196	2.3095	0.944	0.576	2.22543e-258	1.7297	0.753	0.056	1.24663e-173	6.49388e-178	2.31852e-262	insulin like growth factor binding protein 5
GDF15	1.12929	1.2507	0.869	0.442	2.73901e-198	1.00789	0.742	0.595	4.92282e-08	2.56437e-12	2.85359e-202	growth differentiation factor 15
BGN	0.764568	0.623945	0.732	0.401	1.07357e-102	0.90519	0.835	0.41	2.25062e-35	1.17238e-39	1.11848e-106	biglycan
CCL2	0.255591	1.00851	0.597	0.394	5.5683e-46	-0.497325	0.165	0.452	0.000118595	6.17781e-09	5.80122e-50	C-C motif chemokine ligand 2
S100A10	0.738946	0.880489	0.998	0.992	1.78851e-174	0.597403	1	0.998	1.85823e-77	9.67981e-82	1.86333e-178	S100 calcium binding protein A10
TXN	0.657673	0.732799	1	0.999	9.06742e-226	0.582547	1	1	3.70475e-153	1.92986e-157	9.4467e-230	thioredoxin
FKBP1A	0.661588	0.754948	0.997	0.98	1.16892e-219	0.568229	0.985	0.98	4.59935e-115	2.39587e-119	1.21782e-223	FK506 binding protein 1A
COX7A1	0.528775	0.549307	0.578	0.372	3.05743e-47	0.508244	0.389	0.211	6.98182e-27	3.63693e-31	3.18532e-51	cytochrome c oxidase subunit 7A1
CXCL2	0.910616	0.872059	0.877	0.36	8.32372e-234	0.949173	0.842	0.255	3.42224e-155	1.78269e-159	8.6719e-238	C-X-C motif chemokine ligand 2
HIST1H4C	1.03523	1.37649	0.837	0.315	9.59507e-229	0.693975	0.631	0.141	2.78214e-85	1.44926e-89	9.99643e-233	histone cluster 1 H4 family member c
HMGB2	0.916097	0.888459	0.816	0.439	4.56097e-161	0.943736	0.911	0.297	1.70839e-162	2.37588e-165	1.77985e-166	high mobility group box 2
IL6	0.649945	0.470663	0.895	0.683	4.00132e-55	0.829227	0.919	0.588	2.41413e-94	2.08435e-59	2.51512e-98	interleukin 6
CYR61	0.628477	0.566389	0.988	0.8	5.72872e-143	0.690565	0.957	0.4	6.71767e-152	2.98418e-147	6.99867e-156	cysteine rich angiogenic inducer 61

## Sheet: Pre vs. post chondrogenisis
	Chondro vs. Chondro-I (related to Figure 3G)							Osteo vs. Osteo-I (related to Figure S3D)							Adipo vs. Adipo-I (related to Figure S3E)
	Gene	avg_log2FC	pct.1	pct.2	p_val_adj			Gene	avg_log2FC	pct.1	pct.2	p_val_adj			Gene	avg_log2FC	pct.1	pct.2	p_val_adj
	PTX3	1.5211	0.93	0.656	0			NPPB	4.33624	0.915	0.041	4.2e-40			NEAT1	1.99219	0.825	0.328	5.65e-60
	H2AFZ	1.38347	0.998	0.964	0			COL1A1	3.49591	1	0.856	5.15e-49			MALAT1	1.92857	1	1	1.84e-127
	TFPI2	1.36536	0.98	0.802	0			COL3A1	3.19677	1	0.598	1.97e-49			CCND1	1.59774	0.976	0.809	4.15e-81
	HIST1H4C	1.18881	0.84	0.63	5.18352e-167			COL1A2	2.63423	0.998	0.629	7.43e-48			MAP1B	1.30861	0.956	0.769	2.62e-40
	CKS2	1.1135	0.925	0.569	0			SPARC	2.46301	1	0.948	4.53e-45			ACTA2	1.26941	0.888	0.496	4.92e-46
	STMN1	1.0033	0.969	0.74	0			ACTA2	2.45054	0.961	0.608	9.16e-31			TIMP3	1.26515	0.908	0.431	7.33e-73
	RPL22L1	0.962079	1	0.989	0			ACTG2	2.19158	0.966	0.938	5.41e-20			MLLT11	1.11778	0.841	0.42	9.01e-60
	KIAA0101	0.935321	0.848	0.447	0			SERPINE2	2.02863	0.958	0.515	1.46e-32			CTGF	1.05564	0.93	0.416	3.01e-87
	RANBP1	0.933931	0.994	0.937	0			CCL2	1.75609	0.597	0.165	3.74e-12			TPM1	1.03993	0.994	0.977	6.1e-54
	CTSC	0.924012	0.954	0.709	0			KRT18	1.63285	0.953	0.732	8.92e-23			NPPB	1.02171	0.739	0.015	3.65e-111
	UBE2C	0.903815	0.709	0.317	4.0633e-253			CALD1	1.61752	1	1	5.06e-38			TAGLN	0.996755	1	1	6.13e-49
	CXCL5	0.898438	0.962	0.911	1.1507e-141			MT-ND1	1.59929	1	1	9.56e-35			GS1-600G8.5	0.946498	0.28	0.048	1.54e-19
	TUBB4B	0.892197	0.995	0.985	0			TPM2	1.54397	1	1	3.03e-31			CCND2	0.943057	0.838	0.429	3.64e-49
	CXCL6	0.891104	0.583	0.219	1.16996e-251			MT-CO1	1.53077	1	1	4.07e-36			GLRX	0.913621	0.921	0.689	5.75e-38
	SRSF3	0.841844	0.985	0.908	0			COL5A1	1.44341	0.964	0.526	7.73e-33			CALM2	0.888215	0.971	0.872	1.99e-21
	CXCL1	0.838043	0.996	0.977	1.25151e-157			HSPB1	1.44245	0.998	0.99	4.44e-35			MTCH1	0.887157	0.924	0.607	1.11e-57
	PLAU	0.837707	0.623	0.148	0			MT-ND5	1.44064	1	1	6.24e-30			STUB1	0.882829	0.916	0.559	1.14e-56
	DEK	0.833944	0.957	0.772	0			MT-CO2	1.42088	1	1	4.96e-34			PTRF	0.85536	0.947	0.729	2.87e-44
	DTYMK	0.832138	0.93	0.609	0			COL4A1	1.40291	0.988	0.835	9.96e-32			PSMB5	0.8474	0.974	0.796	8.41e-61
	DNMT1	0.808173	0.895	0.457	0			CCDC80	1.38973	0.931	0.763	1.07e-17			CALD1	0.838822	1	0.996	5.45e-34
	MCM7	0.799963	0.79	0.293	0			NUPR1	1.38659	0.942	0.68	2.17e-23			ARF4	0.819534	0.995	0.926	2.73e-49
	NPPB	0.795639	0.809	0.016	0			IGFBP5	1.3339	0.944	0.753	2.46e-11			RPL36AL	0.797191	0.995	0.914	2.74e-57
	DKK1	0.792046	0.786	0.329	0			MT-ATP6	1.32253	1	1	5.95e-24			OCIAD2	0.794713	0.788	0.487	1.26e-28
	TUBA1B	0.790934	1	1	0			IGFBP3	1.30992	0.749	0.299	3.56e-12			HSPA8	0.790084	0.833	0.521	3.98e-31
	ANGPTL4	0.790207	0.853	0.436	0			CDKN2A	1.27403	0.92	0.546	8.17e-18			C5orf46	0.789203	0.833	0.443	4.49e-38
	HSPA8	0.779919	0.994	0.977	5.68049e-259			FSTL1	1.25315	0.998	0.918	2.22e-31			HSPB1	0.787228	1	0.996	5.11e-40
	TYMS	0.775677	0.748	0.298	0			MYL9	1.23065	1	1	5.56e-30			RP11-14N7.2	0.781662	0.963	0.737	9.9e-52
	RRM2	0.768282	0.737	0.237	0			KRT8	1.22191	0.981	0.876	2.88e-21			SERPINB6	0.769894	0.79	0.504	3.63e-25
	NCL	0.75419	0.998	0.978	0			MT-CYB	1.18876	1	1	1.95e-22			NOP10	0.747449	0.994	0.947	3.88e-55
	BIRC5	0.75158	0.795	0.36	0			THY1	1.18529	0.983	0.856	2.38e-19			RPS19BP1	0.746624	0.767	0.321	1.33e-48
	NASP	0.74852	0.888	0.568	0			COL5A2	1.18237	0.905	0.392	5.78e-27			MT-ATP6	0.745668	1	1	8.66e-37
	TK1	0.74301	0.803	0.343	0			LOX	1.15144	0.969	0.845	1.39e-19			TCEAL4	0.743592	0.942	0.733	2.46e-27
	HSP90AA1	0.742957	1	0.999	0			PAPPA	1.13484	0.964	0.732	3.89e-15			DYNC1LI2	0.742115	0.604	0.164	1.84e-43
	PTTG1	0.73365	0.921	0.621	5.41619e-263			SERPINH1	1.12148	0.986	0.835	5.51e-30			VPS29	0.738695	0.919	0.637	6.81e-44
	TIMM13	0.72776	0.998	0.971	0			MEG3	1.07831	0.983	0.897	8.09e-10			CLTB	0.73225	0.922	0.7	7.56e-33
	C12orf75	0.724668	0.995	0.958	0			MT-CO3	1.06338	1	1	9.98e-17			BRI3	0.730643	0.964	0.784	2.33e-38
	HMGB1	0.724583	1	0.998	6.62148e-266			MT-ND4	1.06185	1	1	1.74e-16			ACTG2	0.714997	0.958	0.884	9.5e-10
	SRSF7	0.711383	0.978	0.867	0			C5orf46	1.06019	0.783	0.247	1.71e-20			ARPC5L	0.713664	0.683	0.2	1.24e-49
	UBE2S	0.709993	0.993	0.951	4.25575e-245			FLNA	1.05352	0.998	0.938	5.9e-22			MRPL36	0.698395	0.72	0.29	2.37e-40
	H2AFX	0.705508	0.846	0.467	0			CDH2	1.05214	0.959	0.649	3.36e-25			EIF5B	0.697142	0.828	0.55	9.3e-22
	DDX39A	0.693146	0.849	0.409	0			INHBA	1.02742	0.998	0.959	5.46e-18			COX14	0.68355	0.817	0.416	7.01e-42
	STRA13	0.68436	0.968	0.774	0			POSTN	1.02018	0.898	0.66	2.9e-11			TIMM17A	0.683348	0.718	0.296	2.54e-42
	FABP5	0.679926	0.994	0.964	0			HAPLN1	1.01671	0.525	0.093	9.76e-10			DYNLL1	0.680392	0.997	0.977	2.93e-51
	SRSF2	0.678664	0.982	0.899	0			HSP90B1	1.01639	0.993	0.928	1.38e-26			MEG3	0.671053	0.741	0.403	1.47e-20
	CACYBP	0.676719	0.933	0.702	0			POLR2L	1.00413	0.995	0.979	2.13e-28			COL1A1	0.667404	0.989	0.828	2.73e-35
	AREG	0.669962	0.697	0.334	9.84387e-195			FLT1	0.985664	0.903	0.515	3.35e-17			CHCHD1	0.656319	0.851	0.447	1.02e-44
	GNG11	0.663617	0.986	0.923	2.60099e-227			SERF2	0.983961	0.998	0.99	3.9e-29			UBE2L3	0.652406	0.963	0.817	7.09e-37
	SNRPB	0.661565	0.997	0.984	0			PXDN	0.9832	0.978	0.784	1.18e-20			PTP4A2	0.648812	0.759	0.38	2.04e-36
	TUBA1C	0.655984	0.995	0.983	1.56405e-197			NNMT	0.975456	0.993	0.99	4.73e-19			RWDD1	0.645663	0.955	0.767	1.24e-37
	CDC20	0.652724	0.762	0.425	1.11316e-213			FBN1	0.974378	0.9	0.515	2.1e-22			IGFBP5	0.64413	0.498	0.038	1.64e-53
	KPNA2	0.6523	0.824	0.479	4.54682e-264			SH3PXD2A	0.96796	0.859	0.34	3.64e-20			NNMT	0.635432	0.919	0.725	3.52e-22
	DNAJC9	0.650472	0.845	0.444	0			NDUFB2	0.966914	0.986	0.959	3.72e-29			C20orf24	0.634073	0.725	0.284	2.9e-41
	CCNB1	0.649136	0.74	0.316	4.05448e-279			P4HB	0.959632	0.998	0.969	8.13e-27			PSMB6	0.625709	0.966	0.811	4.23e-34
	HNRNPA2B1	0.648579	0.998	0.98	0			MMP2	0.949191	0.995	0.835	3.24e-21			KRT18	0.625454	0.78	0.559	4.91e-14
	CCND1	0.646578	0.996	0.953	3.30479e-288			CD81	0.933922	0.969	0.845	3.32e-24			PALLD	0.622945	0.636	0.298	4.78e-22
	RAN	0.642931	1	0.999	0			SLC7A5	0.930897	0.868	0.464	8.34e-20			EID1	0.619939	0.945	0.754	4.11e-31
	HMGA1	0.638107	1	0.997	0			THBS2	0.922846	0.741	0.103	2.2e-23			RAB1A	0.616365	0.66	0.309	1.65e-27
	PPM1G	0.631014	0.949	0.731	0			TAGLN	0.903851	0.998	1	6e-13			COL3A1	0.60394	0.964	0.681	1.38e-36
	SMC4	0.628144	0.786	0.394	1.17915e-282			CYBA	0.896641	0.966	0.938	6.3e-18			RAB32	0.603905	0.746	0.435	2.39e-25
	PSMD2	0.623741	0.984	0.861	0			TIMP3	0.889967	0.995	0.856	5.13e-09			H2AFZ	0.603111	0.969	0.75	2.81e-27
	LSM5	0.620491	0.978	0.885	3.06865e-294			MT-ND3	0.886552	1	1	3.6e-06			COL1A2	0.598217	0.964	0.744	1.18e-31
	CLSPN	0.619675	0.647	0.169	0			TMA7	0.875476	0.993	0.979	1.92e-27			SEPW1	0.593241	0.994	0.954	2.03e-33
	KLF6	0.615031	0.95	0.782	5.80505e-252			GAS6	0.869359	0.998	0.959	1.83e-13			COA4	0.589576	0.791	0.41	1.47e-34
	GMNN	0.613858	0.718	0.276	0			IGFBP6	0.854791	0.734	0.423	2.87e-07			NAA10	0.587746	0.937	0.754	1.6e-33
	PCNA	0.612697	0.798	0.447	8.41354e-271			PLEC	0.854334	0.954	0.722	4.3e-15			SQSTM1	0.586579	0.892	0.71	2e-11
	PTMA	0.608652	1	1	1.51722e-273			MT-ND2	0.850055	1	1	0.00048137			MRPL41	0.570094	0.974	0.859	1.73e-30
	HNRNPAB	0.600531	0.985	0.893	0			WSB1	0.849765	0.919	0.691	3.08e-11			MT-CO2	0.567164	1	1	1.27e-17
	CXCL8	0.598844	0.984	0.958	9.02266e-59			CHPF	0.847799	0.886	0.515	7.33e-19			ZNHIT1	0.567021	0.972	0.905	5.22e-33
	CKS1B	0.59686	0.895	0.628	6.52016e-204			PRKCDBP	0.845604	0.941	0.753	8.37e-17			POMP	0.566762	0.995	0.973	6.69e-35
	CENPW	0.596604	0.885	0.597	1.53454e-254			IGFBP7	0.844281	1	1	2.97e-19			RNF7	0.564803	0.963	0.828	3.06e-37
	UBE2T	0.595066	0.779	0.361	0			HSPG2	0.841969	0.915	0.577	8.12e-16			CDC42	0.561959	0.955	0.79	4.17e-29
	AURKB	0.591873	0.624	0.196	0			MMP14	0.837989	0.985	0.856	3.31e-13			MRPL27	0.557636	0.67	0.288	1.13e-30
	MKI67	0.588686	0.626	0.201	7.65193e-302			THBS1	0.821934	0.829	0.577	2.65e-05			PSMD2	0.552041	0.88	0.62	6.32e-25
	TOMM40	0.58732	0.956	0.777	0			PHPT1	0.807438	0.956	0.897	5.37e-21			CAP1	0.552017	0.974	0.866	1.4e-23
	ILK	0.584545	0.942	0.765	0			VCAN	0.80035	0.939	0.691	7.45e-14			ANKRD1	0.551127	0.576	0.271	7.78e-19
	SLC25A5	0.578263	0.971	0.895	1.41014e-210			MYL6	0.800073	1	1	2.67e-23			PRDX1	0.549988	0.997	0.998	1.17e-29
	MT2A	0.577275	1	1	0			TPM1	0.797807	0.998	0.99	3.07e-15			SH3GLB1	0.549669	0.731	0.378	2.64e-28
	TIMP3	0.575115	0.95	0.625	0			PSAP	0.789185	0.998	0.99	1.91e-16			ISG15	0.549338	0.822	0.525	9.3e-23
	LYAR	0.574441	0.909	0.583	0			NEXN	0.788374	0.802	0.381	2.9e-14			C19orf43	0.547258	0.901	0.662	4.45e-29
	CYCS	0.569877	0.997	0.968	0			CTHRC1	0.781757	0.842	0.701	6.82e-08			UBE2N	0.544513	0.854	0.565	2.58e-27
	CTGF	0.567466	0.991	0.853	9.66711e-226			LOXL2	0.78069	0.99	0.969	3.36e-17			ILK	0.542398	0.71	0.324	6.25e-31
	NOP16	0.566033	0.915	0.67	0			COL11A1	0.774992	0.651	0.124	1.17e-15			CLTA	0.538992	0.982	0.92	2.62e-22
	HNRNPR	0.565372	0.925	0.647	1.86336e-296			H2AFJ	0.768816	0.934	0.742	7.06e-16			SRM	0.538083	0.968	0.866	2.54e-28
	MRPS34	0.565132	0.984	0.891	0			MT-ND4L	0.766072	0.946	0.763	4.71e-09			JTB	0.5359	0.739	0.401	1.87e-26
	MAD2L1	0.556834	0.681	0.239	0			MRC2	0.764143	0.949	0.753	6.93e-10			SSU72	0.530722	0.754	0.345	1.16e-32
	CSF3	0.545785	0.758	0.652	1.44142e-41			SELM	0.752036	0.995	1	9.73e-20			YWHAH	0.527984	0.749	0.433	1.6e-23
	PPP1R14B	0.544573	0.999	0.994	0			SPON2	0.751978	0.976	0.948	1.71e-07			IGFBP3	0.527355	0.531	0.218	7.77e-18
	MANF	0.541793	0.984	0.93	2.63263e-255			COL16A1	0.749109	0.771	0.216	6.79e-17			PHLDA2	0.527296	0.989	0.897	6.78e-24
	PSMB5	0.540583	0.994	0.965	0			NDUFA12	0.748242	0.958	0.918	3.97e-16			MAP4K4	0.526681	0.521	0.126	3.27e-35
	MRPL12	0.539908	0.984	0.919	0			DCBLD2	0.745683	0.919	0.804	4.03e-09			MRFAP1	0.526421	0.845	0.584	3.63e-21
	NUCKS1	0.536174	0.996	0.973	6.17414e-237			UQCRQ	0.741487	0.976	0.969	9.42e-19			STRA13	0.522617	0.764	0.403	6.9e-26
	RPS19BP1	0.533475	0.98	0.881	0			CTGF	0.738966	0.993	0.948	2.5e-06			RP11-550P17.5	0.518503	0.223	0.034	9.93e-15
	PGP	0.533291	0.908	0.61	0			LGALS1	0.73618	1	1	5.5e-24			ARPC2	0.517404	0.995	0.968	2.38e-30
	AKAP12	0.533014	0.963	0.831	1.15392e-174			ACTN1	0.735741	0.997	0.99	3.81e-18			MRPL12	0.516653	0.712	0.418	1.6e-20
	C1QBP	0.531381	0.992	0.97	0			XRCC4	0.726892	0.553	0.062	1.88e-13			REXO2	0.5127	0.956	0.815	2.01e-22
	SNRPD1	0.528315	0.995	0.976	1.02893e-278			UBB	0.725604	0.988	1	2.61e-21			MTIF3	0.508247	0.557	0.172	1.07e-32
	FEN1	0.527825	0.638	0.166	0			MINOS1	0.721258	0.912	0.825	5.04e-15			PDLIM2	0.504628	0.911	0.679	1.33e-22
	PARP1	0.527291	0.841	0.513	6.78806e-270			PPDPF	0.719788	0.978	1	3.45e-19			PDLIM4	0.504572	0.748	0.54	1.63e-08
	HSPE1	0.525746	0.999	0.997	1.09715e-282			DYNLL1	0.718952	0.99	0.979	1.53e-19			ATP6V0E1	0.504347	0.995	0.975	1.25e-24
	CYR61	0.524293	0.989	0.956	4.77434e-132			MFGE8	0.714649	0.971	0.887	8.56e-12			TIMM13	0.501672	0.96	0.828	1.2e-25
	ID1	0.516411	0.772	0.483	5.57215e-169			CALR	0.712446	0.973	0.918	2.08e-14			TPM2	0.498761	1	1	1.35e-11
	DUT	0.513055	0.952	0.864	2.06794e-186			QSOX1	0.710281	0.968	0.887	1.43e-10			MT-ND5	0.498175	1	0.985	8.65e-12
	RP11-14N7.2	0.511691	0.96	0.805	7.11392e-237			NDUFS6	0.709693	0.98	0.866	3.86e-16			TP53I3	0.497557	0.765	0.588	8.94e-11
	TMEM158	0.503537	0.903	0.723	1.18037e-141			C17orf89	0.708233	0.931	0.742	2.9e-15			MRPL14	0.497238	0.675	0.349	4.74e-23
	PA2G4	0.502962	0.995	0.968	5.88716e-258			ATPIF1	0.70615	0.983	0.959	1.89e-14			FRMD6	0.490537	0.519	0.216	1.69e-19
	PDAP1	0.502551	0.993	0.947	7.33789e-276			NDUFA1	0.704305	0.966	0.928	4.38e-15			MRPS34	0.490404	0.752	0.422	1.77e-25
	PHF19	0.502456	0.719	0.259	0			PPIB	0.703503	0.998	0.979	2.53e-16			HN1	0.489229	0.939	0.845	7.82e-13
	POP7	0.498844	0.952	0.783	4.54684e-283			AAMDC	0.700441	0.769	0.505	6.35e-07			RAI14	0.488894	0.633	0.3	5.83e-21
	ARPC5L	0.497458	0.947	0.799	1.80137e-248			UBL5	0.700301	0.995	1	9.03e-17			LIMA1	0.486714	0.587	0.235	1.95e-26
	ZWINT	0.491118	0.681	0.234	0			DPYSL3	0.69936	0.693	0.216	1.91e-13			KIF5B	0.486565	0.731	0.473	4.12e-15
	ILF2	0.491047	0.922	0.75	8.98146e-204			ADAM12	0.697438	0.725	0.237	1.22e-15			PLAT	0.486404	0.43	0.183	5.51e-12
	CALM2	0.486961	1	0.999	7.38173e-285			HSPA5	0.690546	0.944	0.784	1.66e-08			LINC00152	0.484367	0.88	0.763	2.75e-07
	AURKA	0.484742	0.554	0.207	3.63334e-218			HEG1	0.690313	0.702	0.33	1.19e-09			ARPC5	0.482616	0.911	0.725	1.35e-16
	CDK4	0.482319	0.911	0.748	9.32926e-220			GUK1	0.685587	0.993	0.99	2.38e-19			GTF3A	0.481034	0.811	0.464	6.2e-26
	TUBB	0.481974	1	1	1.01167e-268			COL4A2	0.681008	0.995	0.938	1.58e-10			PRELID1	0.480732	0.937	0.773	3.45e-17
	SSU72	0.481649	0.929	0.764	4.29282e-268			CTSZ	0.67822	0.878	0.567	4.76e-13			DNAJB6	0.478839	0.699	0.41	2.71e-18
	SNRPA1	0.480992	0.883	0.637	2.90969e-236			COL12A1	0.675877	0.773	0.402	5.6e-09			UCHL3	0.476544	0.799	0.504	1.55e-20
	UBB	0.47599	1	0.999	0			EMILIN1	0.667307	0.78	0.381	1.29e-10			TRAPPC3	0.476048	0.639	0.298	2.24e-24
	HSPD1	0.475329	0.989	0.962	6.72432e-159			MACF1	0.663164	0.858	0.546	2.97e-09			TIMM8B	0.471662	0.893	0.685	4e-15
	SERPINE2	0.474932	0.868	0.515	2.20119e-272			FN1	0.657257	1	1	1.21e-07			SH3PXD2A	0.466614	0.466	0.101	2.9e-33
	SERPINE1	0.472603	1	1	2.91905e-176			S100A11	0.656329	1	1	3.47e-16			TTC3	0.464457	0.676	0.34	2.64e-23
	MRPL27	0.472508	0.967	0.843	9.17332e-287			FGF2	0.652059	0.888	0.701	6.94e-09			NDUFB9	0.461505	0.926	0.758	1.23e-17
	HNRNPF	0.46777	0.939	0.764	2.79011e-224			SLC3A2	0.649809	0.953	0.784	2.19e-09			ITGB1BP1	0.460729	0.762	0.447	1.51e-22
	PLAT	0.465749	0.713	0.417	1.26362e-141			ITGA5	0.648604	0.919	0.753	3.2e-10			SF3B5	0.460344	0.945	0.861	4.75e-22
	PRC1	0.464634	0.62	0.219	1.02206e-272			GLS	0.647724	0.731	0.381	5.52e-08			NDUFA12	0.46015	0.972	0.855	1.17e-17
	CCT6A	0.464457	0.982	0.923	2.31769e-198			MXRA8	0.640742	0.783	0.392	3.86e-11			TGM2	0.459181	0.625	0.33	9.6e-17
	TPX2	0.464144	0.626	0.207	5.19306e-288			NDUFA2	0.63862	0.927	0.742	4.82e-14			THBS1	0.456989	0.712	0.422	1.14e-13
	NME1	0.462958	0.999	0.991	0			COPZ2	0.634475	0.708	0.299	7.42e-13			GLS	0.456965	0.534	0.168	4.41e-28
	HNRNPD	0.462652	0.972	0.906	2.68787e-181			SPOCD1	0.634332	0.82	0.546	4.15e-07			CYR61	0.455316	0.626	0.29	7.88e-20
	CCT5	0.461875	0.975	0.907	1.59838e-158			LMAN2	0.632047	0.91	0.639	5.04e-12			TXNRD1	0.454087	0.487	0.17	5.09e-22
	MT1E	0.457388	1	1	1.24269e-203			SH3BGRL3	0.623853	1	1	1.79e-16			FAM50A	0.451615	0.822	0.588	2.8e-18
	SNRNP70	0.456575	0.955	0.823	3.62835e-243			PDLIM7	0.623284	0.976	0.876	1.19e-12			GLTP	0.451384	0.511	0.141	1.47e-31
	PPIA	0.455067	1	1	0			MPLKIP	0.619928	0.768	0.443	1.12e-08			ANXA2	0.450765	1	1	1.07e-10
	HNRNPA3	0.453053	0.984	0.941	4.84597e-190			LUZP1	0.614523	0.907	0.711	1.23e-10			MT-CYB	0.450623	1	0.998	5.12e-09
	DDX21	0.452897	0.993	0.954	1.30423e-183			GLIPR1	0.612595	0.666	0.278	8.85e-10			CBR1	0.446985	0.534	0.195	5.09e-25
	ERH	0.451664	0.997	0.975	1.1038e-256			MEST	0.611996	0.597	0.175	2.47e-09			IL1B	0.443619	0.513	0.294	1.44e-07
	PTGES3	0.44731	0.992	0.964	3.85189e-211			GSN	0.611448	0.89	0.608	7.97e-11			MT-CO3	0.4411	1	0.998	1.24e-08
	GTF3A	0.446053	0.957	0.866	1.15168e-225			HTRA1	0.606224	0.817	0.536	7.79e-09			S100A16	0.441098	0.885	0.794	3.55e-08
	ACTA2	0.445795	0.841	0.542	8.54846e-160			MFAP2	0.604675	0.827	0.485	2.57e-10			NME1	0.440904	0.972	0.929	3.98e-20
	SLC25A3	0.443225	0.996	0.984	7.2538e-196			IL32	0.604366	0.924	0.876	0.000217			MRPL57	0.439755	0.796	0.567	1.71e-17
	PRDX1	0.443087	1	0.998	6.31426e-267			CLTB	0.603459	0.927	0.763	1.17e-10			CISD1	0.43899	0.859	0.54	2.92e-19
	FUS	0.440821	0.984	0.924	5.65809e-175			ATP5J2	0.603077	0.986	0.948	1.27e-14			ETF1	0.43857	0.565	0.233	1.37e-23
	LSM2	0.439984	0.955	0.854	1.33212e-202			SEC61B	0.600586	0.986	1	3.21e-13			GIPC1	0.437474	0.516	0.172	3.33e-26
	MT-ATP6	0.439046	1	1	6.90146e-102			APP	0.600286	0.942	0.794	1.78e-07			PEA15	0.437376	0.811	0.534	9.29e-17
	NOP56	0.436499	0.958	0.828	1.18829e-185			CD99	0.597685	0.99	0.979	3.34e-12			MYL9	0.437343	1	1	1.95e-21
	GINS2	0.434126	0.63	0.261	1.41406e-260			LRP1	0.59407	0.825	0.536	9.32e-07			CMPK1	0.436736	0.833	0.584	9.92e-15
	PHLDA2	0.434125	0.989	0.949	1.05359e-174			ENC1	0.593939	0.851	0.546	8.31e-06			MRPL20	0.436115	0.895	0.679	1.69e-16
	CAMK2N1	0.433279	0.804	0.545	1.10316e-178			CKAP4	0.590538	0.976	0.959	4.04e-07			MIR4435-2HG	0.434017	0.772	0.601	1.35e-07
	CFL1	0.432525	1	1	0			ANXA1	0.590195	0.954	0.814	1.4e-06			BAD	0.43238	0.65	0.296	3.83e-24
	TM4SF1	0.431209	0.703	0.354	7.73965e-194			P3H1	0.586437	0.646	0.165	1.17e-11			MRPL55	0.430156	0.788	0.555	5.11e-14
	SELT	0.430233	0.873	0.658	5.05271e-194			PTRF	0.58614	0.98	0.887	1.29e-08			RAB11A	0.42856	0.853	0.622	2.58e-13
	NPM1	0.427175	1	1	1.88807e-185			CNN3	0.584072	0.922	0.866	1.34e-07			ATP6V1D	0.428091	0.827	0.538	2.17e-19
	HYI	0.425617	0.928	0.783	9.17757e-181			P4HA2	0.582566	0.924	0.845	4.36e-06			SERPINE2	0.427036	0.782	0.525	8.98e-10
	GTSE1	0.425112	0.525	0.155	2.26458e-258			LIF	0.580913	0.639	0.227	1.65e-08			CFL1	0.424548	1	1	5.5e-36
	IGFBP5	0.424509	0.587	0.061	0			NFE2L1	0.580732	0.897	0.701	2.81e-08			ARHGAP22	0.424023	0.584	0.328	9.93e-14
	NUDC	0.423218	0.979	0.931	1.32841e-203			CERCAM	0.578948	0.803	0.557	1.74e-09			SCAND1	0.423981	0.699	0.38	4.2e-18
	ITGAE	0.421171	0.815	0.516	2.75292e-236			UQCR11	0.578899	0.988	1	2.47e-14			ATP5G3	0.422886	0.984	0.908	1.4e-15
	MPST	0.420532	0.81	0.484	3.61935e-251			NDUFB1	0.578117	0.946	0.866	7.88e-10			SLC9A3R2	0.422248	0.411	0.084	4.46e-28
	CHORDC1	0.419011	0.724	0.267	0			SRP14	0.57678	0.99	1	7.41e-19			SELT	0.420795	0.835	0.66	1.92e-10
	CD59	0.417426	1	0.993	4.20884e-211			C9orf16	0.574801	0.949	0.938	9.66e-09			FKBP1A	0.420615	0.997	0.985	9.74e-26
	VPS29	0.416772	0.967	0.864	1.80083e-210			MSRB2	0.574398	0.91	0.773	1.76e-09			RAN	0.419636	0.994	0.964	3.15e-17
	S100A16	0.416687	0.985	0.966	1.0187e-120			TCEB2	0.573486	0.988	1	7.67e-17			HRAS	0.418759	0.594	0.269	3.87e-20
	DNAJA1	0.416544	0.924	0.781	4.34734e-156			RBP1	0.568735	0.476	0.093	3.9e-08			PGP	0.41795	0.451	0.078	4.25e-35
	EBP	0.415093	0.855	0.577	7.99246e-210			MVP	0.565599	0.873	0.598	2.17e-07			CAPZA2	0.414392	0.752	0.445	8.91e-18
	PSMB6	0.414709	0.992	0.968	2.84735e-209			ITM2B	0.565568	0.944	0.856	5.48e-08			KTN1	0.41293	0.739	0.479	1.69e-12
	APEX1	0.412564	0.934	0.798	5.04565e-186			TNC	0.5654	0.458	0.072	2.13e-08			ATP6V1G1	0.412686	0.943	0.842	4.75e-11
	CDKN3	0.412551	0.697	0.315	2.90623e-214			UQCR10	0.564556	0.973	0.969	1.68e-12			AP1S1	0.411536	0.816	0.616	5.44e-12
	CALR	0.410314	0.999	0.991	1.52082e-183			PPIC	0.564215	0.79	0.536	2.14e-08			CNN3	0.407254	0.905	0.744	2.86e-10
	KPNB1	0.408845	0.968	0.873	5.84605e-181			AP2S1	0.562201	0.99	0.99	8.19e-14			KRTAP2-3	0.407236	0.264	0.034	1.08e-19
	SUMO2	0.408407	0.996	0.992	4.39995e-230			SLC44A2	0.562171	0.756	0.412	4.67e-09			MRPL17	0.406282	0.738	0.475	8.01e-14
	HDGF	0.408403	0.922	0.771	3.58751e-171			ATOX1	0.560047	0.983	0.979	2.43e-11			PLIN3	0.406146	0.71	0.441	4.59e-14
	SRRM1	0.407849	0.978	0.899	6.77159e-175			NRP2	0.560043	0.941	0.814	1.8e-06			C19orf53	0.405981	0.994	0.971	1.65e-21
	HNRNPA0	0.407673	0.941	0.856	4.22107e-167			LRPAP1	0.55586	0.873	0.67	2.46e-08			JOSD2	0.405972	0.798	0.597	5.15e-14
	ID3	0.407468	0.92	0.769	1.01235e-86			CTSD	0.555287	0.956	0.835	6.24e-05			PCBP1	0.405724	0.57	0.231	1.17e-21
	GPATCH4	0.407132	0.889	0.653	4.05894e-198			MRPL41	0.555235	0.964	0.948	7.38e-12			STK25	0.405386	0.544	0.191	3.37e-25
	HNRNPDL	0.40579	0.991	0.964	5.81957e-151			COL8A1	0.552384	0.712	0.423	0.00016082			NTAN1	0.405259	0.576	0.216	2.68e-24
	TRMT112	0.405722	0.998	0.989	6.07048e-273			PLOD1	0.5523	0.878	0.691	3.92e-06			CDKN2A	0.404242	0.909	0.805	2.23e-07
	LRRC59	0.404243	0.968	0.899	4.6806e-201			C4orf48	0.550983	0.961	0.948	4.41e-11			SPATS2L	0.402445	0.672	0.384	1.53e-14
	HELLS	0.403752	0.512	0.093	0			CSRP1	0.550223	0.966	0.918	3.83e-06			RAC1	0.400729	0.989	0.943	7.26e-13
	PPIF	0.40375	0.85	0.664	2.8964e-155			CCND2	0.548197	0.827	0.557	5.45e-07			ACTG1	0.400641	1	0.998	9.82e-18
	CENPF	0.401289	0.631	0.265	3.4417e-188			ZNHIT1	0.5479	0.932	0.897	3.23e-10			TCEAL3	0.40043	0.485	0.162	3.98e-22
	UBE2I	0.399711	0.984	0.944	7.73321e-214			POMP	0.546741	0.99	1	5.13e-14			DEF8	0.399434	0.864	0.662	1.43e-14
	CDCA3	0.399143	0.513	0.149	3.16048e-258			NEDD8	0.546088	0.98	1	5.97e-14			ISOC2	0.398701	0.644	0.334	6.04e-19
	ILF3	0.398827	0.931	0.731	2.56713e-196			EDF1	0.545066	0.993	1	1.03e-15			ITGAE	0.398603	0.757	0.489	2.22e-15
	TFDP1	0.396678	0.806	0.491	7.77185e-217			C19orf60	0.542192	0.922	0.763	7.24e-10			NEXN	0.398398	0.505	0.214	5.71e-17
	CISD1	0.396474	0.878	0.652	1.41323e-199			RP4-621F18.2	0.54162	0.531	0.113	8.11e-10			NDUFS8	0.397364	0.937	0.813	2.3e-15
	NUDT5	0.395144	0.872	0.701	8.04073e-183			RPS26	0.540981	0.997	1	3.17e-14			PTMA	0.394875	0.998	0.977	4.8e-10
	MRPL14	0.393345	0.98	0.929	5.52894e-205			TXNDC17	0.534264	0.958	0.866	1.24e-08			ARMCX3	0.394427	0.481	0.17	6.93e-21
	PLK1	0.391913	0.533	0.218	5.61763e-168			RRBP1	0.53348	0.969	0.897	2.16e-06			TXNL4A	0.39426	0.867	0.664	2.28e-16
	CKAP2L	0.390781	0.539	0.152	4.53725e-275			VAMP2	0.532527	0.895	0.66	1.65e-09			EMC6	0.393821	0.584	0.25	3.25e-21
	DCTPP1	0.390596	0.854	0.626	3.2585e-183			COL6A1	0.53072	0.998	1	0.00083451			MTPN	0.393505	0.785	0.567	1.42e-12
	SSRP1	0.390218	0.865	0.662	7.20725e-174			SIL1	0.530297	0.744	0.454	1.2e-07			LSM10	0.393213	0.471	0.151	9.06e-23
	DAZAP1	0.390203	0.905	0.688	9.72854e-207			SSR4	0.527794	0.992	1	2.63e-11			C19orf24	0.392891	0.796	0.527	1.2e-14
	CENPM	0.390003	0.672	0.326	1.94654e-216			DDIT3	0.527121	0.795	0.526	1.74e-06			MMADHC	0.392101	0.667	0.37	4.84e-15
	PSMC5	0.388864	0.99	0.952	5.61508e-210			SDF4	0.526785	0.932	0.835	2.96e-09			CSRP1	0.390667	0.95	0.863	3.9e-09
	RWDD1	0.388747	0.984	0.921	1.56528e-204			DDT	0.526128	0.958	0.856	7.39e-09			EIF3A	0.390436	0.587	0.317	1.92e-12
	UBE2N	0.388641	0.966	0.896	3.33065e-192			LENG8	0.524002	0.49	0.113	1.83e-07			AKAP12	0.388606	0.55	0.311	6.56e-10
	HNRNPH1	0.388474	0.836	0.554	2.5031e-154			ITGA11	0.523823	0.486	0.062	2.11e-09			MRPL34	0.387581	0.479	0.134	1.66e-25
	POLR3K	0.388311	0.775	0.448	1.84511e-220			C1orf122	0.523073	0.91	0.835	4.58e-09			PCBP2	0.386384	0.875	0.632	5.45e-16
	RPA3	0.387812	0.915	0.757	1.19592e-142			ACTB	0.522564	1	1	6.32e-09			METAP2	0.384602	0.736	0.456	1.38e-12
	HSP90AB1	0.38747	1	0.999	2.78665e-149			GSTP1	0.521268	0.998	1	3.1e-14			PPP4C	0.383452	0.699	0.452	4.87e-12
	RNF126	0.386885	0.871	0.638	1.4808e-204			GRN	0.520821	0.941	0.794	0.00010303			FSCN1	0.382592	0.702	0.424	5.41e-14
	SRM	0.386278	0.99	0.965	1.59398e-195			PLXNB2	0.520754	0.824	0.515	1.45e-05			CYP1B1	0.381583	0.168	0.032	7.24e-09
	EEF1E1	0.384496	0.812	0.533	1.88777e-186			FKBP2	0.515	0.942	0.835	7.17e-08			YIPF5	0.381378	0.537	0.242	1.28e-15
	ANP32B	0.383776	0.989	0.975	7.55695e-137			MYH9	0.514648	0.985	0.928	0.00018924			DAP	0.378675	0.827	0.626	2.68e-12
	SET	0.383587	0.986	0.963	1.56909e-118			SLC1A5	0.512702	0.907	0.68	1.3e-07			MYL6	0.378296	1	1	3.21e-22
	HNRNPK	0.382162	0.991	0.969	3.93752e-173			NDUFB10	0.510906	0.978	0.969	1.82e-10			PFDN1	0.378049	0.731	0.464	8.57e-13
	MRPL32	0.381455	0.852	0.586	1.48802e-201			MPRIP	0.510178	0.749	0.412	3.15e-07			ANGPTL4	0.375904	0.526	0.181	5.51e-22
	IFRD2	0.380156	0.763	0.408	7.56416e-244			IGF2R	0.509347	0.719	0.412	0.00031349			ADRM1	0.374818	0.68	0.445	7.85e-11
	SERBP1	0.379273	0.997	0.989	6.25122e-181			TMEM132A	0.507831	0.753	0.412	7.43e-06			MYL12A	0.374566	1	0.998	6e-14
	LDHB	0.378043	0.992	0.985	2.31734e-92			TYMP	0.507586	0.759	0.567	0.00354781			UACA	0.373921	0.361	0.099	1.32e-18
	CCNA2	0.378037	0.507	0.154	2.05186e-238			DST	0.507562	0.671	0.412	0.00978131			SEC22B	0.373469	0.733	0.468	1.59e-12
	PRELID1	0.377572	0.992	0.974	1.33048e-178			RNF181	0.507285	0.961	0.928	1.05e-08			MT1X	0.373061	0.775	0.574	6.46e-07
	CDK1	0.376143	0.451	0.139	3.2324e-199			NDUFA4	0.505948	0.993	1	1.06e-10			GSPT1	0.372401	0.725	0.445	1.07e-13
	SFPQ	0.374227	0.943	0.82	1.81783e-128			IFITM3	0.504131	0.997	0.969	2.4e-07			MT-ND2	0.371653	1	1	0.00742826
	TWIST2	0.373786	0.762	0.428	6.06256e-209			C19orf70	0.503743	0.964	0.887	6.74e-09			BAX	0.371512	0.773	0.54	3.83e-13
	HNRNPU	0.372553	0.957	0.855	1.4189e-132			SLC22A3	0.502712	0.534	0.155	1.03e-06			PSMB3	0.370631	0.982	0.947	3.58e-13
	MRFAP1	0.372527	0.981	0.956	6.75732e-180			SLC38A10	0.500667	0.619	0.227	5.59e-08			SRSF9	0.36981	0.783	0.534	4.22e-12
	ATAD3B	0.371303	0.667	0.216	0			PIN4	0.500608	0.864	0.711	7.35e-07			TXNDC9	0.36945	0.519	0.223	1.48e-16
	ADRM1	0.371102	0.978	0.938	5.91741e-179			MAN1B1	0.499994	0.764	0.505	1.18e-06			IFT20	0.368072	0.583	0.286	1.28e-16
	BUB3	0.370998	0.901	0.736	1.24789e-135			MXRA5	0.4989	0.369	0.01	1.67e-07			ACTB	0.368022	1	1	1.88e-16
	SNRPD3	0.36978	0.982	0.933	1.22734e-177			SVIL	0.498687	0.654	0.309	1.15e-06			DAD1	0.367482	0.989	0.979	5.29e-13
	HIST1H1E	0.369368	0.432	0.124	9.73249e-209			LAMB2	0.49845	0.68	0.299	1.3e-07			EIF2AK4	0.367313	0.479	0.164	1.35e-21
	DDX46	0.367792	0.967	0.85	7.09027e-157			ACTN4	0.497372	0.947	0.876	1.42e-05			FAM127A	0.365528	0.947	0.824	9.11e-14
	XRCC5	0.366065	0.963	0.881	2.61019e-136			POLR2J	0.495612	0.931	0.845	6.98e-07			OGFRL1	0.365255	0.405	0.109	7.48e-22
	HIST1H1C	0.365966	0.518	0.184	1.71251e-209			NDUFA3	0.494727	0.925	0.825	8.04e-06			ABCF1	0.364518	0.468	0.162	2.1e-19
	VDAC3	0.364583	0.882	0.695	5.60154e-158			VMP1	0.494645	0.766	0.443	0.00129025			ZC3H15	0.364033	0.589	0.345	1.7e-11
	PPP1CC	0.36449	0.806	0.53	4.03341e-186			ITGB1	0.494276	1	1	4.87e-05			CAMK2N1	0.362175	0.479	0.172	6.3e-20
	TRIM28	0.363996	0.93	0.755	7.30585e-150			CDH11	0.493612	0.592	0.247	8.54e-07			RALA	0.362011	0.733	0.525	9.03e-06
	MRPL15	0.363317	0.874	0.699	4.7989e-139			LAMC1	0.492755	0.758	0.454	3.87e-05			LYPLA1	0.358887	0.584	0.275	4.64e-17
	SLC20A1	0.362811	0.885	0.638	1.44133e-142			SPTBN1	0.491365	0.832	0.567	6.45e-05			BLOC1S2	0.358715	0.472	0.172	2.97e-18
	PSIP1	0.36273	0.746	0.428	2.36165e-174			PDIA3	0.490199	0.902	0.753	5.79e-05			MAP4	0.357856	0.647	0.468	0.00015778
	NOP10	0.361797	0.997	0.993	1.10497e-219			SLIRP	0.489755	0.985	0.969	5.74e-09			UFD1L	0.357621	0.804	0.586	2e-11
	CCT2	0.36172	0.966	0.92	1.47306e-107			B4GALT1	0.488335	0.712	0.402	1.08e-05			HMOX2	0.357478	0.5	0.179	7.01e-21
	C19orf43	0.361475	0.994	0.97	1.14158e-209			MAP4	0.485212	0.893	0.68	2.41e-05			EIF2S2	0.357196	0.958	0.872	1.15e-10
	CHAF1A	0.360231	0.559	0.164	8.28533e-291			TMEM160	0.484602	0.864	0.67	1.69e-06			PYURF	0.357042	0.591	0.288	2.07e-15
	CDCA4	0.36008	0.635	0.287	2.00243e-217			VCP	0.483065	0.871	0.629	3.42e-06			ZC3H13	0.356485	0.379	0.084	1.56e-22
	CHCHD1	0.359526	0.96	0.856	5.64409e-176			EXT2	0.482265	0.656	0.299	3.31e-06			SPOCD1	0.356351	0.492	0.214	7.2e-15
	TOP1	0.359246	0.985	0.923	2.53322e-138			BSG	0.480827	0.992	0.979	5.7e-09			MT-ND4	0.355424	1	1	0.00614006
	NUSAP1	0.359175	0.541	0.188	1.95682e-213			GALNT2	0.480683	0.671	0.268	5.4e-08			XIST	0.355069	0.375	0.122	2.13e-14
	RBM8A	0.358029	0.994	0.974	2.76022e-157			NBL1	0.480131	0.769	0.495	6.52e-06			PRDX2	0.354337	0.985	0.947	3.82e-13
	BCL2L12	0.357819	0.774	0.465	1.93139e-193			PIN1	0.479931	0.856	0.649	1.06e-08			TSR3	0.35418	0.605	0.256	6.21e-21
	GNPNAT1	0.357682	0.814	0.532	2.96404e-178			MYEOV2	0.479642	0.956	0.887	9.1e-09			SERP1	0.354071	0.856	0.731	1.92e-05
	PBK	0.35649	0.558	0.178	2.34332e-250			NDUFB7	0.479051	0.983	0.959	9.4e-11			HIST1H2AC	0.353034	0.354	0.105	8.34e-17
	UCHL1	0.355978	0.99	0.954	1.73136e-88			IFI27L2	0.478849	0.958	0.887	5.31e-08			MORF4L1	0.352583	0.929	0.798	1.92e-11
	MTCH1	0.35561	0.965	0.881	1.04825e-137			NDUFS5	0.477604	0.997	1	2.41e-15			PSMA3	0.352165	0.803	0.622	8.47e-08
	UBE2L3	0.355464	0.994	0.985	9.05435e-205			CDKN2B	0.476723	0.48	0.113	9.07e-07			NUDC	0.352141	0.751	0.538	1.49e-08
	ANP32E	0.354519	0.812	0.531	2.28603e-147			CFL1	0.476221	1	1	3.88e-12			DDA1	0.34742	0.819	0.63	4.52e-09
	PSMA4	0.353246	0.98	0.933	4.62306e-133			CCNL2	0.47471	0.598	0.258	1.98e-05			DCTPP1	0.347014	0.508	0.187	4.16e-20
	HNRNPC	0.352171	0.995	0.987	4.36968e-154			SCARF2	0.474536	0.754	0.412	1.01e-06			CCNI	0.346437	0.799	0.569	4.97e-10
	TMEM106C	0.351906	0.62	0.213	7.24583e-298			FILIP1L	0.471781	0.605	0.309	0.00738961			PTS	0.345963	0.788	0.58	3.62e-11
	SRSF10	0.351611	0.867	0.636	7.7644e-161			ISG15	0.47174	0.82	0.639	0.00012322			TRMT112	0.345634	0.992	0.937	2.06e-15
	SMAGP	0.351341	0.806	0.58	5.62064e-146			DAB2	0.469908	0.834	0.608	0.00019953			PPM1G	0.34463	0.613	0.33	8.33e-13
	CENPN	0.349732	0.767	0.449	1.23422e-171			GLG1	0.46985	0.761	0.515	0.00017783			RAB7A	0.34429	0.809	0.613	2.67e-08
	EBNA1BP2	0.349234	0.972	0.918	1.57195e-133			RBX1	0.468622	0.953	0.948	1.19e-08			PTGES3	0.34405	0.893	0.653	2.15e-11
	PSMC3IP	0.348028	0.54	0.145	0			FKBP10	0.467851	0.98	0.887	4.37e-05			DDX5	0.343892	0.578	0.286	5.19e-13
	AKR1B1	0.345001	0.939	0.84	1.16566e-120			PTK7	0.463396	0.708	0.392	1.51e-05			STRAP	0.343841	0.778	0.546	4.35e-11
	BAZ1B	0.344761	0.82	0.559	1.41513e-143			C7orf50	0.462853	0.895	0.763	1.49e-06			KIF1C	0.343723	0.395	0.113	2.24e-19
	EEF1D	0.343343	1	0.999	4.01895e-276			LAMP1	0.462603	0.902	0.732	5.49e-06			TPM3	0.343652	0.979	0.947	2.33e-09
	SRGN	0.343042	0.772	0.704	4.91959e-27			DHRS3	0.462551	0.744	0.485	4.65e-05			SEC61B	0.343126	0.995	0.989	2.27e-17
	SSR2	0.342986	0.995	0.984	1.73483e-160			VCL	0.462232	0.753	0.464	7e-05			DGCR6L	0.34226	0.668	0.332	3.85e-17
	MRTO4	0.342496	0.905	0.743	3.98606e-140			VEGFA	0.461749	0.846	0.711	0.00466461			PSMC5	0.342092	0.866	0.666	3.2e-11
	RBMX	0.342197	0.902	0.752	1.17703e-129			TIMM8B	0.460831	0.825	0.577	1.17e-06			NSRP1	0.341451	0.424	0.166	2.28e-14
	ALYREF	0.342032	0.882	0.707	3.36992e-129			MYDGF	0.460143	0.986	0.979	2.37e-05			STX12	0.340791	0.477	0.2	1.75e-15
	LSM6	0.341817	0.836	0.577	5.59718e-158			COL18A1	0.460125	0.661	0.34	6.21e-06			TAX1BP3	0.340305	0.911	0.752	3.39e-08
	H3F3B	0.341294	0.999	0.999	1.24437e-152			COX20	0.459138	0.758	0.485	1.11e-05			DPH3	0.339684	0.785	0.534	6.46e-12
	SPHK1	0.341244	0.911	0.75	3.74597e-125			TMSB10	0.4578	1	1	7.28e-17			NEK7	0.339404	0.35	0.141	2.38e-10
	EIF4E	0.341157	0.826	0.582	1.73924e-159			TIMP2	0.457576	0.929	0.763	6.03e-05			GARS	0.339022	0.731	0.485	6.17e-10
	PTBP1	0.340674	0.883	0.666	7.09376e-153			ECI1	0.456359	0.875	0.753	3.45e-05			SBDS	0.33853	0.756	0.523	1.03e-09
	ORC6	0.340384	0.545	0.158	2.00326e-278			SSBP1	0.455206	0.919	0.835	0.00010844			FHL1	0.337824	0.325	0.097	1.54e-14
	SDF2L1	0.340345	0.958	0.882	1.20725e-97			LRP10	0.454187	0.897	0.753	0.00010943			ERCC1	0.337329	0.604	0.313	2.77e-14
	ATP1B3	0.340321	0.934	0.822	2.2993e-116			BRK1	0.453984	0.941	0.897	3.72e-07			SF3B6	0.337258	0.987	0.895	4.71e-10
	TACC3	0.34032	0.524	0.157	3.68307e-256			S100A13	0.448922	0.905	0.825	0.00040989			PSMA5	0.336742	0.672	0.439	9.11e-10
	RPS16	0.338788	1	1	0			SEPW1	0.445963	0.941	0.897	6.83e-07			LRRC59	0.336252	0.673	0.41	1.15e-11
	STEAP1	0.337808	0.623	0.3	1.40038e-173			EGFL7	0.445616	0.768	0.515	1.63e-05			MRPL33	0.33605	0.985	0.924	9.94e-13
	SIVA1	0.337805	0.982	0.932	1.08927e-131			EDIL3	0.44509	0.814	0.567	0.0074924			GADD45GIP1	0.334692	0.976	0.893	5.42e-11
	PSMA3	0.337191	0.96	0.893	7.95646e-125			TMED9	0.443872	0.988	0.959	1.82e-05			LINC00998	0.334391	0.605	0.328	8.7e-11
	PHF5A	0.334473	0.847	0.644	4.29032e-140			SULF1	0.439116	0.386	0.072	9.4e-05			PTPN11	0.334024	0.448	0.164	4.02e-17
	RBM17	0.33442	0.945	0.822	2.02052e-125			LAGE3	0.439114	0.822	0.67	0.0003189			PSMA7	0.333854	0.995	0.985	9.86e-12
	GEMIN6	0.333952	0.718	0.351	1.44765e-213			ITM2C	0.438827	0.892	0.794	0.00035822			TRAPPC1	0.333548	0.997	0.968	7.89e-15
	EIF5A	0.333668	0.999	0.996	8.76593e-188			DAPK3	0.438667	0.758	0.515	1.13e-05			UQCRFS1	0.332851	0.722	0.471	1.5e-11
	ARGLU1	0.33365	0.93	0.755	3.37157e-132			FAP	0.437935	0.625	0.278	1.1e-05			LINC00493	0.3323	0.799	0.571	2.78e-09
	ZNF511	0.333254	0.794	0.487	1.37593e-183			RPN1	0.434573	0.803	0.577	0.00066766			OAZ1	0.332252	1	1	3.15e-26
	PSMD11	0.332986	0.885	0.738	2.65919e-130			PLD3	0.433641	0.888	0.753	0.00919087			SRP19	0.331732	0.481	0.214	6.26e-14
	TIMM17A	0.332876	0.867	0.705	1.77377e-133			SPTAN1	0.433101	0.703	0.423	0.00415161			FAM129B	0.331426	0.455	0.176	3.16e-16
	GGCT	0.331868	0.796	0.518	8.57198e-156			SDSL	0.432326	0.578	0.186	1.98e-07			GNG12	0.331298	0.638	0.359	4.27e-11
	TUBG1	0.331681	0.824	0.564	3.78828e-157			TSPO	0.429204	1	1	1.23e-11			NDUFV2	0.330572	0.757	0.54	8.6e-09
	TMPO	0.331614	0.602	0.232	4.23031e-224			TP53I3	0.428435	0.597	0.278	1.64e-05			SMIM10L1	0.329938	0.482	0.191	6.14e-17
	AHSA1	0.331026	0.907	0.717	2.45384e-142			SMIM4	0.427938	0.688	0.371	3.46e-05			ATP6V0D1	0.329675	0.592	0.324	3.36e-11
	DKC1	0.330926	0.855	0.615	2.01489e-139			PFN1	0.42779	1	1	6.81e-09			MT-ND4L	0.328963	0.861	0.668	2.45e-06
	CNBP	0.329412	0.952	0.882	2.33897e-130			NENF	0.427677	0.902	0.814	0.00077251			GTF2A2	0.328304	0.783	0.561	4.74e-10
	LRR1	0.329333	0.579	0.178	4.95677e-295			NT5DC2	0.427092	0.854	0.639	4.22e-05			ACADVL	0.325592	0.576	0.292	3.19e-13
	SPC25	0.328882	0.485	0.136	7.4929e-243			DYNC1H1	0.426995	0.869	0.68	0.00202521			DDAH1	0.321685	0.383	0.122	5.72e-17
	NDUFAF4	0.328405	0.796	0.52	1.6447e-160			PRDX4	0.425821	0.907	0.804	0.00020567			YWHAB	0.321019	0.956	0.859	1.74e-07
	SRSF9	0.327919	0.982	0.937	3.2675e-143			LMO7	0.424934	0.663	0.371	0.00048074			IER3	0.320611	0.701	0.452	8.73e-08
	LSM3	0.327668	0.972	0.907	5.9138e-122			ATP6AP1	0.423583	0.722	0.402	9.15e-05			PPA1	0.320006	0.882	0.704	1.57e-08
	MRPL20	0.32741	0.98	0.934	4.75989e-145			CAPNS1	0.423115	0.876	0.784	1.87e-05			2021-09-02	0.319498	0.767	0.527	1.82e-09
	CALM1	0.326163	0.998	0.987	3.4341e-159			LIMA1	0.420621	0.905	0.794	0.000361			TAX1BP1	0.318809	0.707	0.479	1.48e-06
	OAZ1	0.323908	1	1	0			ATP5J	0.420506	0.973	0.948	2.36e-06			MKKS	0.317942	0.782	0.517	3.81e-11
	EID1	0.322963	0.995	0.97	4.30161e-150			ARGLU1	0.420255	0.751	0.505	0.00395995			FAM195A	0.316652	0.545	0.277	8.94e-13
	MLLT11	0.321938	0.79	0.654	2.72972e-50			MAP1A	0.418014	0.517	0.227	0.00157134			RALBP1	0.316606	0.579	0.296	9.66e-13
	MCM5	0.321776	0.545	0.186	5.32843e-239			RRAS	0.417944	0.895	0.804	0.00132771			ERH	0.314355	0.887	0.716	7.51e-07
	TEX30	0.321454	0.661	0.334	6.42868e-183			UQCC2	0.413971	0.927	0.918	0.00085551			VDAC2	0.313549	0.963	0.889	2.72e-08
	MT-CYB	0.321075	1	1	1.4664e-51			AP2M1	0.413386	0.964	0.938	1.32e-05			THBS2	0.313504	0.341	0.061	3.71e-23
	HMGN3	0.31951	0.923	0.777	4.98281e-124			CANX	0.412761	0.922	0.814	0.00275413			SEC13	0.313099	0.743	0.487	1.03e-09
	YBX1	0.319137	1	1	4.98217e-275			C1orf35	0.411315	0.736	0.454	0.00011331			ENC1	0.310659	0.359	0.097	1.05e-17
	SNHG7	0.318758	0.883	0.7	5.51896e-117			ANXA2	0.411293	1	0.99	0.00010746			UBE2D3	0.310111	0.879	0.691	3.77e-08
	CCT3	0.318524	0.988	0.964	7.64485e-127			SRRM2	0.410274	0.968	0.876	3.53e-05			COA6	0.309638	0.599	0.324	8.45e-12
	PRMT1	0.317409	0.975	0.941	4.02052e-116			FAAP20	0.409947	0.931	0.835	0.00013558			PYCARD	0.309196	0.393	0.137	2.53e-16
	MCM3	0.31612	0.481	0.119	2.02299e-281			UACA	0.408304	0.627	0.361	0.00713768			SLC20A1	0.308689	0.374	0.149	5.3e-11
	PYURF	0.315775	0.891	0.719	1.77814e-123			H2AFV	0.407151	0.851	0.649	0.0002419			PPIA	0.308651	1	1	5.72e-16
	CBX3	0.315581	0.97	0.903	5.12158e-113			ARMC9	0.4061	0.5	0.144	4.36e-06			PSMB1	0.307045	0.95	0.849	9.15e-07
	EXOSC8	0.31557	0.798	0.564	1.78623e-118			FKBP3	0.402921	0.808	0.629	0.00055697			PPP1R14B	0.307024	0.926	0.798	3.97e-09
	MAT2A	0.315569	0.697	0.365	8.91201e-189			CTTN	0.401347	0.812	0.577	0.00105038			INHBA	0.306544	0.801	0.523	6.82e-11
	CD320	0.314855	0.863	0.649	4.49858e-134			MLXIP	0.401123	0.583	0.299	0.00779888			NGFRAP1	0.306031	0.945	0.83	4.8e-08
	KDELR2	0.314775	0.978	0.935	2.31614e-77			SPOCK1	0.401082	0.593	0.258	0.00017237			DPY30	0.305988	0.738	0.511	8.14e-10
	USP1	0.31468	0.595	0.257	2.37255e-194			LINC01503	0.401011	0.459	0.186	0.00890814			DST	0.305381	0.333	0.084	3.78e-17
	TIMM10	0.31397	0.933	0.776	2.90033e-122			LSM7	0.400379	0.937	0.876	0.00016376			TFG	0.304591	0.492	0.231	9.03e-13
	RFC2	0.313506	0.596	0.238	3.36019e-219			PDCD5	0.399786	0.988	0.99	8.71e-06			PAIP2	0.304238	0.566	0.317	5.25e-10
	TOMM22	0.313205	0.935	0.846	4.40276e-106			GANAB	0.398013	0.81	0.557	0.00312553			MPST	0.303732	0.414	0.134	1.72e-17
	GMPPB	0.313161	0.745	0.42	5.85097e-177			PHLDA3	0.396897	0.881	0.804	0.00241944			UROS	0.303024	0.668	0.414	1.77e-10
	PCBP1	0.312773	0.98	0.944	1.21404e-127			PDIA4	0.394672	0.705	0.423	0.00112218			ANXA1	0.302758	0.984	0.933	2.44e-05
	CCDC34	0.312723	0.788	0.492	2.50936e-145			ADAMTS12	0.394273	0.797	0.588	0.0018631			RBM25	0.302082	0.398	0.137	2.74e-15
	TXNL4A	0.312296	0.971	0.891	3.80616e-132			TRAPPC1	0.392503	0.954	0.948	2.02e-05			MRC2	0.301347	0.583	0.307	1.08e-11
	CDT1	0.312129	0.502	0.153	2.43119e-236			LARP6	0.392367	0.868	0.814	0.00198608			SELM	0.30131	0.992	0.983	3.03e-07
	SYNCRIP	0.311677	0.934	0.823	6.69548e-104			FGFR1	0.392347	0.697	0.34	3.51e-05			TCEAL8	0.300932	0.521	0.237	2.26e-13
	SMC2	0.31155	0.656	0.339	1.22771e-167			SYNPO2	0.390671	0.415	0.072	7.84e-06			SLC25A3	0.300761	0.99	0.96	3.17e-09
	VMP1	0.310553	0.828	0.585	3.97217e-130			FADS3	0.390586	0.702	0.474	0.00931989			ENAH	0.300056	0.34	0.122	2.05e-12
	EMG1	0.310281	0.843	0.669	9.10744e-111			PKM	0.389437	0.998	0.99	2.75e-06			RPS27L	0.299701	0.997	0.996	6.87e-10
	TOP2A	0.309618	0.502	0.198	1.09559e-155			TP53I13	0.389246	0.697	0.381	3.5e-05			EXOSC4	0.299044	0.367	0.118	6.93e-16
	HNRNPH3	0.309178	0.947	0.857	3.01026e-113			LTBP3	0.388739	0.663	0.392	0.00247603			HEBP1	0.298843	0.529	0.25	2.33e-13
	CBR1	0.308622	0.878	0.714	6.72955e-115			ENAH	0.388109	0.688	0.402	0.00041042			NAGK	0.297837	0.51	0.252	6.86e-12
	NUDT1	0.307001	0.889	0.697	1.19405e-112			COX5B	0.38771	0.995	1	2.63e-06			RNF11	0.29749	0.484	0.206	1.25e-14
	MT-CO2	0.306976	1	1	1.23558e-37			TAPBP	0.387279	0.72	0.423	0.00020169			MMP23B	0.296496	0.366	0.132	3.86e-13
	YWHAH	0.306924	0.967	0.886	1.50973e-111			PFDN2	0.38708	0.981	1	9.1e-05			C14orf119	0.296396	0.383	0.111	8.06e-18
	MPDU1	0.306755	0.784	0.514	4.65633e-156			SYNPO	0.386802	0.398	0.103	0.00053876			CPPED1	0.295897	0.45	0.179	5.82e-15
	MTDH	0.304971	0.986	0.965	6.12796e-100			PCDH10	0.386588	0.408	0.134	0.00170677			MAF1	0.294209	0.511	0.227	7.25e-14
	LUC7L3	0.304425	0.907	0.71	5.32386e-119			MANF	0.384316	0.859	0.66	1.18e-05			YWHAG	0.293896	0.532	0.239	3.15e-14
	ARHGDIA	0.304338	0.984	0.962	2.36395e-113			TMEM261	0.381277	0.846	0.701	0.00096489			ATP5G1	0.292802	0.982	0.937	4.18e-09
	ATAD3A	0.304222	0.746	0.43	3.44057e-168			ADGRA2	0.381266	0.507	0.134	1e-06			ECI2	0.292571	0.618	0.393	3.57e-08
	CCNB2	0.30401	0.526	0.212	9.6631e-164			PKD1	0.379454	0.546	0.227	0.00023864			SRSF3	0.292062	0.57	0.357	1.34e-05
	CCT4	0.303829	0.974	0.923	5.33297e-91			TMEM259	0.379036	0.775	0.526	0.00734593			RAB18	0.292052	0.409	0.158	5.16e-14
	IKBIP	0.303745	0.876	0.704	4.00607e-113			C1S	0.378816	0.478	0.144	3.64e-05			MORF4L2	0.291757	0.72	0.508	0.00028562
	STRAP	0.303467	0.919	0.807	2.07193e-94			PTMS	0.378491	0.958	0.918	0.00171429			RP11-180C1.1	0.29129	0.286	0.082	2.41e-12
	ESM1	0.303012	0.342	0.057	2.53696e-240			GTF2H5	0.376867	0.851	0.701	0.0039827			ARL2BP	0.290216	0.45	0.187	4.68e-14
	PNN	0.302087	0.862	0.654	6.69591e-99			ARHGAP1	0.376082	0.549	0.216	4.88e-05			ARPC1A	0.289928	0.911	0.794	8.27e-08
	PPA1	0.301708	0.972	0.915	6.57811e-110			TRIOBP	0.375745	0.7	0.454	0.00855232			PDCL3	0.289767	0.456	0.166	2.32e-16
	PUF60	0.301561	0.917	0.786	3.62041e-122			TGFB2	0.373475	0.52	0.186	5.69e-05			PYCR1	0.289449	0.528	0.248	8.3e-13
	GSPT1	0.298706	0.963	0.85	1.13114e-115			WDR83OS	0.369088	0.966	0.959	0.00071219			PCMT1	0.288299	0.623	0.387	6.85e-08
	CBX1	0.29825	0.839	0.616	5.15766e-117			MPZL1	0.369061	0.753	0.485	0.00117546			TYMP	0.288168	0.453	0.225	7.33e-10
	SRSF1	0.297729	0.819	0.582	1.46317e-121			TNS1	0.368291	0.559	0.278	0.00492449			CDV3	0.288056	0.636	0.42	2.68e-05
	PLEKHJ1	0.297149	0.894	0.713	7.45897e-122			COPE	0.3617	0.956	0.938	7.54e-05			DYNLT1	0.287911	0.939	0.826	1.2e-06
	EXOSC3	0.296748	0.782	0.514	3.14808e-146			ITGA2	0.361109	0.695	0.402	0.00543492			POLR3H	0.287577	0.358	0.076	4.18e-22
	KIF5B	0.296361	0.946	0.877	1.83886e-77			ETFB	0.360789	0.914	0.814	0.00629551			ATPIF1	0.287452	0.992	0.968	2.03e-08
	ZNF207	0.296047	0.845	0.615	7.64344e-130			CDC42EP3	0.360226	0.831	0.67	0.00396307			MRPS5	0.2872	0.472	0.244	8.03e-10
	EIF5	0.29592	0.971	0.941	1.76348e-72			MRPL55	0.360028	0.856	0.701	0.00896526			ANKRD11	0.287023	0.405	0.145	8.43e-15
	FBL	0.29574	0.97	0.924	2.13445e-90			FAM234A	0.358304	0.676	0.351	0.00034842			ZNF106	0.286646	0.294	0.078	2.67e-14
	RAD23A	0.295616	0.962	0.871	2.15401e-114			SEC11C	0.358182	0.592	0.278	6.57e-05			PUF60	0.285924	0.485	0.231	2.62e-11
	UBE2E3	0.295124	0.822	0.619	5.77346e-119			OGT	0.35693	0.434	0.144	0.00307056			TSPO	0.285642	1	0.998	2.12e-14
	RAD21	0.294628	0.774	0.518	2.17742e-116			CLSTN1	0.355495	0.703	0.454	0.00792192			TGFBR2	0.285375	0.322	0.105	1.01e-12
	C9orf142	0.294239	0.828	0.589	5.00684e-127			CD99L2	0.354513	0.48	0.175	0.00026364			DTYMK	0.284971	0.453	0.218	8.2e-10
	TFAM	0.294165	0.674	0.361	2.12366e-156			NPDC1	0.354293	0.834	0.722	0.00529809			EIF3J	0.284743	0.633	0.422	2.71e-06
	PSMA2	0.293828	0.872	0.718	2.43936e-101			LMF2	0.35413	0.51	0.227	0.00141301			RSU1	0.284644	0.746	0.489	1.98e-07
	NOP58	0.29334	0.827	0.619	1.03849e-106			CREB3L1	0.351949	0.581	0.289	0.00183172			TPM4	0.284328	0.998	0.985	1.55e-07
	STIP1	0.292617	0.886	0.72	2.48627e-108			METRNL	0.350273	0.814	0.608	0.00491232			AURKAIP1	0.28425	0.948	0.863	3.3e-08
	H1FX	0.29228	0.809	0.603	3.42529e-88			ALDH1B1	0.349744	0.488	0.196	0.00309184			SNF8	0.284236	0.777	0.571	2.27e-07
	ANLN	0.291991	0.487	0.146	1.99255e-219			NDUFB11	0.346824	0.937	0.928	0.00832092			PTP4A1	0.281961	0.528	0.273	8.31e-11
	BOP1	0.291843	0.775	0.484	9.3355e-153			HOXC8	0.344522	0.614	0.32	0.00086026			LLPH	0.281932	0.568	0.305	1.36e-10
	MZT1	0.291778	0.731	0.469	1.12562e-120			NDST1	0.342711	0.439	0.113	8.59e-05			HSPG2	0.281382	0.571	0.277	8.88e-13
	DHFR	0.290847	0.654	0.337	4.53736e-157			FAM200B	0.3369	0.644	0.402	0.0085173			FAM58A	0.281069	0.346	0.082	1.66e-19
	MAP4K4	0.290134	0.855	0.679	1.79465e-89			ATP5H	0.336509	0.958	0.938	0.00026732			NUDT5	0.280049	0.662	0.414	2.72e-09
	ERCC1	0.289862	0.865	0.704	4.32192e-116			MRPL40	0.334282	0.739	0.505	0.0042157			WIPI2	0.279065	0.405	0.147	4.11e-14
	POLE3	0.289848	0.687	0.394	1.88097e-145			SMAD3	0.330746	0.519	0.206	0.00089624			SUMO1	0.278915	0.848	0.718	5.21e-07
	GLIPR1	0.289658	0.925	0.801	8.05925e-85			RPL36AL	0.32903	0.99	1	9.47e-05			CAV2	0.278734	0.681	0.439	2.94e-08
	PSMC2	0.289641	0.859	0.707	1.7299e-83			ZNF428	0.326211	0.71	0.464	0.00592534			C14orf166	0.278392	0.971	0.884	2.05e-05
	NIP7	0.289425	0.745	0.487	1.36758e-129			TNKS1BP1	0.3252	0.519	0.206	0.00110158			FBXW5	0.278331	0.414	0.132	4.55e-17
	EZR	0.289301	0.752	0.477	1.10043e-123			CLU	0.323886	0.371	0.103	0.00342225			TMEM158	0.276752	0.484	0.286	7.35e-06
	ECI2	0.287912	0.863	0.713	4.59819e-91			COX6B1	0.322173	0.988	1	0.0094936			C17orf89	0.276633	0.974	0.92	1.05e-07
	NXT1	0.287903	0.746	0.455	1.10071e-146			CCDC124	0.320776	0.893	0.711	0.00127228			SNX6	0.276136	0.761	0.54	2.05e-06
	TECR	0.287739	0.853	0.65	4.13155e-128			MARVELD1	0.320085	0.573	0.268	0.00115404			TTC1	0.27545	0.676	0.454	9.8e-06
	THBS1	0.287436	0.855	0.621	5.73807e-79			TRPM4	0.314267	0.442	0.124	8.58e-05			YPEL5	0.275408	0.542	0.269	1.67e-10
	EIF3A	0.286816	0.937	0.841	1.06486e-81			MRPL51	0.313608	0.949	0.979	0.00722398			EIF5	0.275185	0.503	0.218	7.84e-13
	MYBL2	0.286482	0.461	0.099	3.76147e-290			MZT2B	0.301296	0.993	1	0.00072391			UBE2J1	0.273821	0.395	0.128	1.28e-15
	MT1X	0.286425	0.972	0.88	4.10252e-78			ADI1	0.300067	0.488	0.196	0.00332848			GRHPR	0.27362	0.748	0.523	1.23e-06
	ADAMTS6	0.286193	0.808	0.592	8.79729e-77			TMEM189	0.29914	0.522	0.237	0.00303969			AK1	0.272813	0.809	0.58	1.43e-07
	HMGN1	0.286044	0.994	0.989	3.08058e-115			NDUFA11	0.29626	0.969	0.969	0.00796907			VPS28	0.271733	0.812	0.597	2.52e-06
	PNP	0.285976	0.662	0.357	2.54828e-160			SLC9A7	0.294972	0.415	0.144	0.00574118			CDK6	0.271085	0.314	0.118	2.28e-09
	ATP5G3	0.285882	0.999	0.998	1.09715e-141			ORMDL3	0.294615	0.459	0.165	0.00213431			HIPK2	0.270492	0.29	0.061	5.81e-17
	HAUS1	0.285457	0.734	0.424	1.17348e-150			EXOSC4	0.29297	0.598	0.309	0.0037666			UQCC3	0.270291	0.547	0.292	1.15e-09
	EWSR1	0.285311	0.911	0.747	1.6161e-112			RBM5	0.291592	0.415	0.113	0.00044826			AP3S1	0.270032	0.864	0.687	1.04e-06
	SRP9	0.283953	0.957	0.885	1.33621e-107			SLC4A2	0.291187	0.371	0.093	0.00211264			PCYT1A	0.268301	0.324	0.063	4.96e-20
	DBI	0.283864	0.996	0.987	6.42739e-108			EHBP1L1	0.285916	0.456	0.165	0.00575903			ENY2	0.268224	0.905	0.752	2.73e-05
	DDX24	0.283313	0.935	0.817	1.66035e-98			TOMM5	0.278151	0.617	0.34	0.00911049			EI24	0.268203	0.579	0.284	2.04e-11
	TCP1	0.282609	0.933	0.87	6.04798e-71			SLC43A2	0.277756	0.381	0.072	0.00032872			MRPS11	0.26786	0.592	0.342	1.55e-08
	RBM25	0.282402	0.946	0.821	9.01944e-107			ADAMTSL1	0.273666	0.324	0.072	0.00818023			APEX1	0.267411	0.553	0.326	2.75e-07
	MAGOH	0.28231	0.898	0.75	1.7609e-99			PODNL1	0.2731	0.342	0.052	0.00025685			VDAC3	0.267327	0.563	0.263	1.97e-13
	PSMB2	0.281599	0.982	0.941	3.10129e-105			NISCH	0.267948	0.425	0.134	0.00581887			CCM2	0.267089	0.375	0.097	1.29e-18
	METTL9	0.281365	0.883	0.729	2.6927e-106			ATP6V0A1	0.252308	0.361	0.082	0.00368283			MAP3K13	0.266771	0.484	0.223	5.13e-12
	BRIX1	0.281108	0.75	0.487	6.70535e-116			RPL18	-0.254851	1	1	4.55e-06			SLTM	0.265938	0.358	0.116	2.46e-14
	ITGB1BP1	0.280814	0.926	0.817	4.6495e-99			RPL38	-0.263389	1	1	6.35e-05			UBE2I	0.265535	0.733	0.477	2.15e-07
	UHRF1	0.280428	0.455	0.097	2.63609e-286			C12orf45	-0.272961	0.332	0.557	0.00437678			CAPZA1	0.265436	0.78	0.569	5.16e-06
	PDIA4	0.280256	0.929	0.817	7.65529e-90			ASS1	-0.273727	0.236	0.464	0.00379897			HARS	0.265262	0.528	0.277	6.4e-10
	CENPA	0.279953	0.408	0.118	8.61457e-187			RPS19	-0.275767	1	1	7.92e-05			DSP	0.264811	0.333	0.116	7.74e-12
	HNRNPM	0.279409	0.965	0.899	1.24717e-85			AK5	-0.286166	0.105	0.34	1.69e-07			TRAPPC4	0.264684	0.655	0.418	4.6e-07
	PSMG3	0.279389	0.841	0.611	2.78904e-116			RPL28	-0.291818	1	1	1.84e-09			ANAPC5	0.264579	0.445	0.193	9.98e-12
	SNRPG	0.279354	1	0.997	4.19419e-115			EIF2S2	-0.29788	0.981	1	0.00044111			EIF5A	0.264362	0.989	0.971	6.02e-09
	CENPK	0.27919	0.535	0.167	9.35166e-238			HILPDA	-0.298279	0.173	0.433	4.63e-06			ABRACL	0.263949	0.686	0.468	1.81e-06
	UQCC3	0.279029	0.91	0.763	1.96312e-105			PPP1CC	-0.298748	0.38	0.619	0.00292488			BASP1	0.263698	0.605	0.395	0.00024319
	PSMD13	0.278819	0.924	0.842	2.92896e-80			RPL22	-0.29959	0.997	1	1.01e-06			COL16A1	0.263468	0.34	0.09	4.59e-16
	SLTM	0.278695	0.873	0.671	1.41718e-106			IL13RA2	-0.30453	0.01	0.155	2.39e-10			SRSF2	0.263315	0.6	0.34	3.4e-08
	SSR3	0.278579	0.999	0.994	4.64825e-93			ELK3	-0.304783	0.293	0.515	0.00934808			UBE2A	0.263141	0.743	0.553	0.00011529
	PFDN1	0.277397	0.946	0.838	6.0324e-111			RPS5	-0.308051	0.998	1	1.76e-05			GLRX5	0.262622	0.416	0.16	1.96e-13
	PAFAH1B3	0.277281	0.824	0.585	9.634e-115			RPL29	-0.312773	0.998	1	4.01e-07			UPF3A	0.262492	0.437	0.195	2.74e-11
	SRPK1	0.276588	0.802	0.585	1.85307e-106			NOB1	-0.32147	0.366	0.608	0.00043282			PSMA4	0.262265	0.917	0.761	1.48e-05
	MGLL	0.275981	0.875	0.736	1.38448e-74			ZNF277	-0.330867	0.153	0.423	1.48e-07			COMMD7	0.262262	0.409	0.158	2.91e-13
	RCC1	0.275929	0.624	0.306	2.12652e-163			HMOX1	-0.331624	0.244	0.474	0.005155			NDUFB10	0.261886	0.969	0.903	2.09e-07
	PCMT1	0.274833	0.909	0.798	5.12585e-93			RPL39	-0.33483	1	1	6.94e-09			NDUFAF2	0.26148	0.846	0.674	0.00011245
	RRM1	0.274786	0.635	0.333	1.40266e-145			RPS24	-0.34402	0.998	1	8.31e-07			UBE2G2	0.261134	0.393	0.141	2.79e-14
	CCND2	0.274128	0.729	0.465	7.40326e-95			EIF1B	-0.344991	0.825	0.928	0.00266261			HIF1A	0.260886	0.72	0.523	0.00200155
	SMC3	0.273576	0.745	0.513	1.20577e-101			C1orf43	-0.34582	0.608	0.773	0.00144973			VMP1	0.26054	0.464	0.273	5.62e-05
	PSMC3	0.273328	0.982	0.934	3.85447e-99			RAB3B	-0.3475	0.422	0.66	0.00068483			UBE2F	0.260439	0.534	0.263	1.28e-11
	WDR77	0.272879	0.729	0.439	1.27204e-144			CMSS1	-0.347622	0.383	0.598	0.00914613			COL5A1	0.260109	0.718	0.481	4.45e-06
	HN1	0.272849	0.997	0.992	7.85848e-109			ANP32B	-0.348822	0.854	0.928	0.00203614			TMEM167A	0.260076	0.932	0.8	2.78e-05
	MRPS26	0.272714	0.915	0.765	2.13959e-99			RHOG	-0.358626	0.464	0.66	0.00068221			ARF1	0.259966	0.909	0.794	0.00441519
	CTNNAL1	0.272689	0.771	0.563	1.13569e-95			UBE2R2	-0.359832	0.51	0.742	0.00020532			TERF2IP	0.25978	0.461	0.223	1.52e-09
	C20orf24	0.272617	0.912	0.801	2.11003e-87			IGBP1	-0.360528	0.492	0.691	0.00432463			VEGFA	0.259725	0.362	0.122	3.54e-13
	CDCA8	0.272449	0.428	0.137	3.51438e-172			PHB2	-0.361671	0.8	0.876	0.00083149			H2AFJ	0.25928	0.934	0.88	0.00688316
	BZW1	0.271557	0.942	0.839	1.41132e-86			SSU72	-0.361708	0.717	0.856	0.00715914			RAB34	0.25923	0.667	0.471	8.97e-05
	IMP3	0.27088	0.824	0.627	2.5294e-103			EIF2A	-0.361722	0.31	0.567	3.64e-05			HEBP2	0.259222	0.862	0.67	1.96e-07
	SUMO3	0.27068	0.882	0.752	1.33023e-94			ESM1	-0.362228	0.053	0.268	4.59e-09			HNRNPAB	0.259091	0.689	0.462	2.34e-05
	ARL6IP6	0.270507	0.53	0.161	2.74925e-256			RPL31	-0.363645	0.997	1	6.09e-09			IFRD2	0.258591	0.324	0.082	1.35e-16
	2021-09-07	0.270263	0.974	0.927	8.67264e-74			MPST	-0.367364	0.529	0.701	0.00694872			METTL9	0.257751	0.652	0.389	5.41e-09
	LMNB2	0.270185	0.752	0.482	1.43241e-113			BTF3	-0.368879	0.986	1	3.17e-06			ACTN1	0.257635	0.935	0.842	0.00076924
	NGFRAP1	0.269783	0.985	0.956	2.47946e-90			RPL41	-0.369999	1	1	8.5e-13			CDC37	0.256955	0.937	0.807	3.82e-05
	GAR1	0.269632	0.889	0.704	2.44152e-106			SDCBP	-0.370481	0.553	0.742	0.00830553			BOD1	0.256953	0.448	0.155	3.74e-16
	NPM3	0.269568	0.906	0.782	1.76007e-94			RPS28	-0.371666	1	1	4.54e-13			CCNL2	0.256945	0.367	0.109	1.12e-15
	NUF2	0.269443	0.411	0.116	1.31417e-191			SYF2	-0.372014	0.747	0.876	2.86e-05			HIST1H1C	0.256876	0.324	0.145	1.64e-06
	PSMB3	0.269351	0.994	0.985	7.09879e-109			RAC2	-0.372959	0.288	0.505	0.00382472			SSBP1	0.255987	0.953	0.8	1.54e-06
	PLEK2	0.269145	0.525	0.184	9.93801e-220			SET	-0.373434	0.827	0.907	0.00618878			CCDC50	0.255732	0.542	0.307	6.63e-07
	PRDX3	0.268221	0.84	0.676	5.3018e-95			NT5E	-0.373497	0.783	0.897	0.00885711			FAM89B	0.255617	0.319	0.084	2.59e-15
	KNSTRN	0.267999	0.491	0.195	1.76163e-167			CASP4	-0.376315	0.59	0.773	0.0076584			RAB4A	0.255237	0.574	0.313	7.1e-10
	SPDL1	0.267801	0.62	0.308	1.54461e-149			CNBP	-0.377926	0.734	0.897	0.00302137			RAB5C	0.254984	0.77	0.569	2.22e-06
	EXOSC4	0.267748	0.841	0.611	2.33741e-107			PEG10	-0.378733	0.163	0.392	0.00015214			FNDC4	0.254919	0.312	0.078	1.51e-16
	PSMD7	0.267625	0.972	0.934	8.23469e-84			VIM	-0.380852	1	1	0.00119579			SNRPD3	0.254715	0.88	0.75	0.00036258
	H2AFY	0.267488	0.915	0.783	2.86217e-91			EBPL	-0.382575	0.461	0.649	0.00155395			OPTN	0.254606	0.727	0.555	0.00031508
	EIF4A3	0.267169	0.806	0.585	5.54459e-101			RPS15A	-0.384921	1	1	1.83e-15			SLC25A4	0.253764	0.409	0.187	1.59e-09
	MRPL34	0.267035	0.843	0.655	2.30495e-103			RPL10A	-0.38815	1	1	4.09e-07			SHARPIN	0.253716	0.511	0.244	1.75e-11
	AUP1	0.266686	0.883	0.748	1.42176e-96			CITED4	-0.388262	0.146	0.361	0.00014674			PSMA2	0.252893	0.746	0.529	1.16e-06
	THRAP3	0.266207	0.886	0.762	6.08842e-76			TNNT1	-0.392058	0.029	0.34	6.52e-24			FAM120A	0.252296	0.416	0.155	3.72e-13
	CD3EAP	0.266092	0.711	0.441	7.4871e-111			UBE2D3	-0.393167	0.883	0.959	0.00097216			COL12A1	0.251605	0.324	0.092	7.73e-14
	POLD2	0.266013	0.91	0.799	5.09868e-83			RPL19	-0.393456	1	1	2.53e-10			ISCA1	0.251478	0.383	0.162	5.37e-10
	C20orf27	0.265258	0.927	0.823	4.10998e-95			GLO1	-0.393682	0.576	0.753	0.00047285			RHOA	0.251342	0.99	0.945	1.5e-05
	TRIP13	0.265254	0.507	0.175	8.94149e-203			RPL23	-0.394338	0.998	1	3.68e-14			FGF2	0.250818	0.409	0.223	2.73e-05
	RPL21	0.264759	1	1	4.36782e-120			H2AFZ	-0.395747	0.953	0.969	0.00879762			TPD52L2	0.25016	0.636	0.378	1.4e-08
	ENSA	0.264649	0.884	0.687	7.63608e-112			RPL27	-0.398206	0.998	1	2.1e-13			PGAM1	-0.250025	0.977	0.981	3.62e-05
	NT5DC2	0.262565	0.962	0.887	6.37188e-96			PCBP2	-0.400989	0.922	0.928	5.41e-06			RPL36	-0.251635	1	1	7.69e-27
	MCM4	0.262173	0.439	0.112	4.5056e-240			DHRS7	-0.403035	0.681	0.784	0.00142186			RPL26	-0.251754	1	1	1.17e-17
	PSMC4	0.261689	0.916	0.825	9.15298e-81			SUMO2	-0.405264	0.936	0.959	2.7e-06			RPL38	-0.252892	1	1	1.1e-25
	EIF4A1	0.261482	0.995	0.986	3.87134e-78			HEBP1	-0.413202	0.647	0.825	0.00027471			RPS6	-0.255678	1	1	1.44e-16
	PRSS23	0.261147	0.842	0.679	6.2194e-72			RWDD1	-0.416184	0.842	0.938	7.21e-06			PKM	-0.256587	1	0.998	1.2e-07
	COA4	0.260847	0.963	0.903	1.57356e-95			RPL37A	-0.416672	1	1	5.44e-20			MME	-0.257858	0.549	0.603	0.00777976
	SERPINB2	0.260673	0.272	0.097	4.15354e-86			PLP2	-0.417038	0.868	0.979	8.07e-06			ARL2	-0.259611	0.678	0.725	0.00021335
	VCAN	0.259666	0.816	0.583	2.9056e-85			ARPC1A	-0.419412	0.785	0.907	0.00014686			C19orf60	-0.259729	0.699	0.773	0.00114377
	MRPL47	0.259549	0.947	0.841	4.09423e-96			HNRNPC	-0.421243	0.927	0.99	1.46e-05			C22orf39	-0.260863	0.361	0.481	5.97e-05
	SNRNP25	0.259206	0.826	0.626	1.08064e-94			BNIP3L	-0.425707	0.566	0.773	2.22e-05			PERP	-0.261232	0.61	0.674	0.00278182
	PSMA1	0.258561	0.978	0.953	1.03329e-85			MRPS2	-0.42619	0.519	0.784	5.21e-07			MESDC2	-0.261902	0.463	0.597	0.00035229
	SRRT	0.258516	0.602	0.277	4.71468e-167			KDELR1	-0.427056	0.798	0.907	0.00034118			RPL17	-0.262949	0.862	0.889	0.00235433
	MAZ	0.257765	0.728	0.444	9.15981e-128			PSMA1	-0.427398	0.837	0.948	2.71e-05			ADAM9	-0.264333	0.353	0.447	0.00772159
	RHOB	0.256592	0.727	0.528	1.14778e-63			EIF3M	-0.433141	0.761	0.876	0.00014842			M6PR	-0.264766	0.277	0.387	0.00062683
	JTB	0.256511	0.942	0.849	2.9978e-84			VDAC1	-0.435509	0.859	1	0.00042742			RPS14	-0.268283	1	1	3.4e-21
	TIMP1	0.256295	1	1	1.71194e-38			SNX3	-0.436591	0.832	0.948	0.00011993			SEC11A	-0.270244	0.888	0.908	4.98e-05
	MT-CO3	0.256158	1	1	4.10545e-15			GSTO1	-0.438394	0.985	1	1.14e-05			LRP10	-0.271111	0.536	0.609	0.00278399
	PAK1IP1	0.255919	0.695	0.432	1.64022e-109			QARS	-0.440079	0.415	0.711	1.86e-08			POLR2G	-0.272104	0.733	0.773	0.00088267
	MRPS2	0.255655	0.805	0.627	1.51599e-91			DEK	-0.441499	0.707	0.887	4.62e-05			NRP2	-0.273673	0.332	0.424	0.00751978
	FABP4	0.255548	0.418	0.223	1.17308e-72			PGK1	-0.441617	0.829	0.918	0.0001336			QPCT	-0.27409	0.227	0.345	0.00141109
	CEP55	0.25483	0.465	0.14	5.43734e-204			RPS3	-0.442883	1	1	8.32e-15			SSR4	-0.274598	0.976	0.987	1.61e-07
	TXNDC9	0.254591	0.777	0.578	2.12627e-94			CCT4	-0.447721	0.822	0.907	8.32e-06			SRPX2	-0.276443	0.322	0.422	0.00126132
	ZNF655	0.254387	0.598	0.26	4.31691e-180			ZNF581	-0.449214	0.337	0.598	7.04e-06			RPL19	-0.277037	1	1	3.51e-34
	TAX1BP3	0.254211	0.916	0.808	2.44356e-74			ATF4	-0.454637	0.973	1	3.9e-06			MCFD2	-0.279279	0.835	0.868	3.51e-05
	HIST1H1D	0.253922	0.278	0.036	1.06996e-218			RPL13A	-0.458441	1	1	2.73e-19			ALDOA	-0.283463	0.998	0.998	8.3e-10
	BAG1	0.252774	0.727	0.442	4.76131e-130			RPL34	-0.458668	0.998	1	8.14e-19			SDSL	-0.285965	0.138	0.267	9.64e-06
	POLR2C	0.252568	0.776	0.571	2.45864e-92			RPS11	-0.458825	0.997	1	1.81e-20			VKORC1	-0.286105	0.922	0.933	0.00029166
	KIF20B	0.252259	0.447	0.146	1.25207e-174			TUBB	-0.461041	0.988	1	6.48e-05			SLC25A6	-0.286461	0.997	0.994	2.03e-11
	SDHB	0.251096	0.927	0.847	1.72986e-82			RPL8	-0.464049	1	1	1.01e-18			PPDPF	-0.286569	0.997	1	5.37e-14
	BCL7B	0.250634	0.68	0.41	4.72351e-123			DRAM2	-0.466573	0.354	0.608	2.04e-07			RPS29	-0.287749	1	1	2.5e-26
	TBRG4	0.250599	0.715	0.442	2.44487e-118			CNIH1	-0.467019	0.676	0.876	2.66e-07			DHRS7	-0.288175	0.338	0.456	6.87e-05
	CYC1	0.25059	0.989	0.957	4.59096e-97			FXYD5	-0.470562	0.942	0.99	4.16e-07			GINM1	-0.288275	0.227	0.349	4.13e-05
	COL1A2	0.250403	0.997	0.949	3.69834e-80			TIMM9	-0.47459	0.519	0.711	2.29e-05			FKBP10	-0.288512	0.736	0.773	0.00019075
	RGS4	0.250376	0.325	0.064	9.96122e-210			TPT1	-0.477918	0.998	1	1.73e-18			CTC-347C20.2	-0.290483	0.306	0.416	0.00077057
	RFC4	0.250159	0.503	0.205	1.02836e-161			RPS2	-0.478584	1	1	1e-14			P4HA1	-0.292399	0.311	0.46	1.04e-06
	RPS12	-0.250293	1	1	5.90213e-205			ENO2	-0.479223	0.307	0.68	5.3e-13			APMAP	-0.294328	0.4	0.504	0.00014125
	RIOK3	-0.250321	0.485	0.605	7.98617e-72			RPS25	-0.479662	0.997	1	1.08e-22			DDOST	-0.294471	0.487	0.599	1.74e-05
	WBP2	-0.250908	0.563	0.662	2.4102e-64			FOSL1	-0.481127	0.468	0.68	6.53e-06			GRN	-0.294607	0.571	0.653	0.00432149
	SCARB2	-0.251967	0.674	0.734	1.65714e-70			RPS27	-0.48279	1	1	1.13e-22			PROCR	-0.299254	0.283	0.387	0.00150061
	CXXC5	-0.251988	0.135	0.378	1.59901e-119			LSM2	-0.483869	0.668	0.804	1.28e-05			SDF4	-0.300085	0.663	0.716	0.00013303
	EIF2S2	-0.253049	0.995	0.997	6.1568e-95			ACTG1	-0.490026	1	1	1.01e-08			RPL12	-0.300104	1	1	3.16e-18
	LY6E	-0.25349	0.928	0.93	4.72366e-68			METTL9	-0.493386	0.586	0.814	1.72e-07			DNAJB11	-0.302081	0.413	0.504	0.00061784
	ICAM1	-0.254766	0.572	0.639	2.41429e-39			RPLP1	-0.495947	1	1	1.87e-18			CRELD2	-0.302208	0.382	0.496	0.00047036
	MXRA7	-0.254945	0.808	0.828	3.41738e-65			ID1	-0.497448	0.222	0.474	0.00012276			FBLN5	-0.302225	0.361	0.477	0.00068362
	CSPG4	-0.255977	0.329	0.521	1.2294e-88			RPL26	-0.501265	1	1	4.35e-16			RPL37A	-0.302472	1	1	2.9e-37
	GPX4	-0.257431	0.994	0.997	1.51574e-92			RPL27A	-0.504191	0.998	1	7.61e-26			HLA-B	-0.302712	0.6	0.66	0.00036211
	ROMO1	-0.258451	0.973	0.969	4.00398e-78			IMPDH2	-0.506721	0.651	0.825	2.13e-06			CD164	-0.303042	0.54	0.634	0.00012134
	GSTZ1	-0.258674	0.347	0.532	3.37816e-95			BGN	-0.510908	0.732	0.835	0.00084531			HSD17B12	-0.303114	0.299	0.42	9.34e-05
	PRR13	-0.258709	0.92	0.92	1.33293e-65			HCFC1R1	-0.518622	0.41	0.68	6.46e-06			RPL26L1	-0.304939	0.686	0.739	4.8e-05
	C19orf60	-0.259509	0.956	0.955	1.27221e-78			PTMA	-0.520653	0.992	1	1.79e-11			RPL9	-0.305262	1	1	1.29e-29
	FDFT1	-0.259512	0.786	0.789	4.78452e-30			RPL7	-0.521091	1	1	5.72e-15			LY6E	-0.305879	0.832	0.874	5.4e-07
	ABHD14B	-0.259554	0.525	0.635	1.8959e-76			RPL7A	-0.523428	1	1	6.74e-20			CD151	-0.308121	0.903	0.891	0.00131125
	RER1	-0.260128	0.965	0.963	6.07747e-75			HAS2	-0.524772	0.193	0.495	1.65e-08			TMED9	-0.310638	0.934	0.945	1.39e-06
	RBCK1	-0.261549	0.84	0.862	1.00256e-60			EIF3H	-0.529285	0.893	0.959	4.44e-07			PHYH	-0.311259	0.249	0.399	7e-07
	TMEM219	-0.261585	0.851	0.865	2.34079e-69			RPL15	-0.53461	0.998	1	6.49e-24			CNIH1	-0.314944	0.736	0.746	0.00059775
	NENF	-0.262127	0.949	0.946	2.07776e-83			RBMX	-0.534729	0.571	0.804	1.15e-08			PSME2	-0.316805	0.856	0.847	0.00126897
	PABPC1	-0.262809	0.967	0.981	1.0666e-68			EIF4EBP1	-0.536713	0.934	1	2.64e-07			METRN	-0.31853	0.652	0.712	4.18e-06
	ISCU	-0.263178	0.857	0.881	1.06425e-65			EIF4B	-0.547811	0.756	0.887	2.57e-08			GGH	-0.318561	0.264	0.41	1.86e-06
	COMT	-0.263232	0.935	0.963	7.24141e-81			RPS9	-0.549988	0.998	1	7.65e-16			ERGIC3	-0.319676	0.691	0.737	0.00023796
	FIBP	-0.266379	0.925	0.938	8.51568e-90			RPSA	-0.550368	1	1	3.44e-16			SLC44A2	-0.320112	0.248	0.382	2.16e-06
	RPL4	-0.266819	1	1	2.03518e-244			GREM1	-0.552079	0.653	0.814	0.00019687			NDFIP1	-0.321285	0.439	0.532	0.00012222
	FAM177A1	-0.26683	0.921	0.916	2.83708e-64			PFDN4	-0.552699	0.754	0.948	9.27e-11			DKK3	-0.321519	0.345	0.479	8.57e-06
	RAB13	-0.268971	0.941	0.954	2.06122e-44			CCNB1IP1	-0.553142	0.366	0.691	6.34e-12			RPL5	-0.323785	1	1	1.76e-20
	RPL39	-0.269099	1	1	1.04023e-252			PHLDA1	-0.553573	0.681	0.876	2.59e-05			TMED10	-0.323864	0.602	0.712	6.99e-07
	WNT5A	-0.269565	0.874	0.887	2.31085e-52			RPS20	-0.553827	0.998	1	1.67e-26			ATP5I	-0.323911	0.995	0.998	1.82e-16
	ATRAID	-0.269911	0.904	0.928	8.27327e-77			PTGES3	-0.554804	0.824	0.959	1.88e-10			EMC7	-0.32493	0.563	0.653	5.02e-06
	PEG10	-0.271484	0.238	0.427	1.75212e-79			UBXN1	-0.557633	0.829	0.979	2.3e-10			RPL15	-0.326268	1	1	1.34e-38
	NPDC1	-0.271547	0.63	0.7	2.9076e-53			CTSB	-0.5593	0.99	1	1.04e-09			FUCA2	-0.326716	0.351	0.477	2.21e-06
	ALOX5AP	-0.271852	0.099	0.316	7.03398e-103			VDAC2	-0.563025	0.873	0.969	1.72e-08			SDC4	-0.327362	0.387	0.5	0.0001237
	B4GALT7	-0.271999	0.655	0.706	7.09894e-64			CCND1	-0.563616	0.993	1	2.17e-07			HPRT1	-0.327694	0.393	0.475	0.00044515
	MSN	-0.272582	0.932	0.926	1.92186e-70			CAMLG	-0.568573	0.663	0.866	2.1e-09			TMEM256	-0.327916	0.752	0.773	5.18e-06
	PLGRKT	-0.273963	0.814	0.853	1.73161e-74			GLTSCR2	-0.571311	0.929	1	8.9e-14			HSPA5	-0.329621	0.612	0.672	0.00187507
	IL6	-0.274527	0.895	0.919	9.63512e-19			CCNG1	-0.572015	0.447	0.753	1.14e-10			PON2	-0.329764	0.395	0.487	0.00034104
	FUOM	-0.276173	0.687	0.741	1.01909e-64			RPL3	-0.574391	0.998	1	7.46e-20			RPS27	-0.330235	1	1	6.24e-30
	HMOX1	-0.279101	0.333	0.484	2.31644e-63			EIF3D	-0.575285	0.761	0.897	8.29e-08			MMP14	-0.335215	0.77	0.807	6.62e-05
	RPL37	-0.279946	1	1	5.12216e-259			EEF1B2	-0.575741	0.992	1	1.71e-10			BCAP31	-0.338034	0.701	0.735	1.96e-06
	AP2M1	-0.28159	0.985	0.987	1.77232e-99			RPL14	-0.577506	1	1	4.46e-29			COX7A2	-0.33867	1	1	5.25e-25
	CCDC53	-0.282546	0.643	0.739	1.08704e-90			SLC25A6	-0.585091	0.986	1	2.28e-14			RPLP0	-0.338733	1	1	8.37e-23
	GCAT	-0.28297	0.529	0.661	1.42486e-94			ALDOA	-0.589282	0.997	1	1.55e-18			SCD	-0.340072	0.126	0.319	1.86e-12
	MEG3	-0.284086	0.968	0.968	6.95316e-76			RPS14	-0.589819	1	1	2.83e-25			SCARB2	-0.340378	0.382	0.521	3.87e-08
	B3GAT3	-0.284133	0.813	0.855	1.20493e-85			RPS7	-0.591095	0.998	1	2.59e-23			NPC2	-0.340549	0.905	0.933	6.37e-09
	SLFN5	-0.284814	0.413	0.584	1.10896e-91			RPLP0	-0.592051	0.998	1	1.42e-20			RPS3	-0.343719	1	1	1.57e-31
	RPS29	-0.285057	1	1	2.61567e-234			EIF3F	-0.594294	0.919	0.99	4.65e-11			CRISPLD2	-0.347952	0.131	0.326	1.4e-13
	RPS27	-0.285373	1	1	4.41409e-218			RPL23A	-0.595996	1	1	4.97e-25			RPL37	-0.349111	1	1	3.82e-42
	C1QTNF1	-0.286551	0.425	0.569	2.61135e-75			HMGA2	-0.599959	0.773	0.938	4.56e-11			RPS18	-0.349425	1	1	6.96e-38
	LMAN2	-0.286684	0.948	0.958	3.95973e-98			OXA1L	-0.602353	0.529	0.835	2.76e-14			REEP5	-0.350916	0.794	0.828	5.29e-08
	TGFBI	-0.287961	0.998	0.997	4.53399e-81			TKT	-0.602603	0.642	0.897	6.19e-10			HLA-E	-0.352623	0.508	0.584	4.23e-06
	STX8	-0.288766	0.703	0.795	4.60778e-96			RPL4	-0.602754	0.997	1	6.37e-18			LRPAP1	-0.353183	0.484	0.616	1.87e-08
	CD248	-0.29018	0.41	0.546	1.41963e-63			SNHG7	-0.607887	0.714	0.856	6.63e-09			PPIC	-0.355879	0.477	0.555	0.00122631
	NINJ1	-0.291348	0.61	0.706	2.01705e-77			RPL36A	-0.61314	0.98	1	8.82e-19			TMEM59	-0.356461	0.634	0.691	7.47e-06
	TSC22D4	-0.291684	0.647	0.733	1.09044e-88			MME	-0.617228	0.566	0.866	2.75e-10			CTHRC1	-0.358575	0.717	0.763	0.00798418
	CANX	-0.291991	0.917	0.944	1.49576e-102			RPL6	-0.621599	0.998	1	6.06e-23			MICA	-0.362761	0.385	0.548	4.11e-10
	EDF1	-0.292535	0.999	0.999	5.78936e-168			RPS23	-0.623469	1	1	7.34e-30			SPCS1	-0.363293	0.908	0.945	8.24e-13
	GRINA	-0.293288	0.769	0.828	1.556e-92			EIF4A2	-0.633452	0.847	0.948	3e-10			TUSC3	-0.365494	0.477	0.611	1.17e-08
	PHYH	-0.293832	0.377	0.564	3.50761e-108			HNRNPA1	-0.636029	0.949	0.979	7.35e-10			ASAH1	-0.367241	0.369	0.489	2.38e-06
	NDFIP1	-0.294266	0.746	0.796	7.64033e-87			LDHA	-0.650837	0.968	0.99	3.76e-12			IDH2	-0.367723	0.298	0.45	1.01e-08
	MVP	-0.294673	0.825	0.893	5.00862e-91			RPS27A	-0.6525	1	1	8.38e-28			FUOM	-0.368474	0.563	0.63	1.02e-06
	COX6B1	-0.295887	1	1	2.27471e-162			SNHG8	-0.653233	0.795	0.907	3.05e-07			TMEM50A	-0.369691	0.633	0.733	1.19e-07
	POLR2L	-0.296519	1	1	1.33378e-162			HSPA8	-0.654291	0.941	0.969	3.77e-09			RPL7	-0.373463	1	1	1.33e-31
	RPL38	-0.296936	1	1	7.16317e-269			RGS10	-0.655021	0.485	0.763	1.18e-11			RPL7A	-0.376301	1	1	3.86e-27
	NUDT16	-0.298249	0.63	0.738	1.72637e-98			POLR1D	-0.676048	0.788	0.969	1.58e-16			ITM2C	-0.378709	0.453	0.59	1.49e-08
	ASNS	-0.300365	0.528	0.635	1.76223e-59			ZFAS1	-0.680063	0.993	1	4.22e-17			ENO2	-0.379875	0.131	0.34	1.12e-15
	EMD	-0.301018	0.83	0.867	1.24192e-105			RPL12	-0.680866	1	1	1.4e-26			LMAN1	-0.382479	0.505	0.62	2.15e-07
	MAP1LC3B	-0.301254	0.92	0.936	8.16518e-76			ATP5G2	-0.683176	0.958	1	6.56e-23			SPARC	-0.382905	0.974	0.945	0.00975051
	IL11	-0.301506	0.435	0.532	1.2514e-34			RPL22L1	-0.683275	0.79	0.948	8.47e-10			SNRPE	-0.383174	0.948	0.952	1.77e-10
	LGALS1	-0.302607	1	1	0			TOMM20	-0.68394	0.897	0.99	1.2e-20			RPN2	-0.38592	0.523	0.647	5.38e-08
	SLC2A4RG	-0.303321	0.826	0.882	4.8951e-102			COX7A2L	-0.692552	0.869	0.979	6.78e-15			LAGE3	-0.386393	0.595	0.706	7.14e-12
	TPM1	-0.303917	1	0.999	7.90368e-75			TAF1D	-0.696679	0.82	0.99	1.32e-17			CANX	-0.389614	0.646	0.742	2.2e-10
	CTSD	-0.304184	0.898	0.902	7.2053e-86			RPL17	-0.704005	0.686	0.918	4.78e-13			ABI3BP	-0.392028	0.141	0.282	8.45e-07
	TRIM22	-0.304319	0.244	0.498	3.29486e-139			RPL9	-0.70647	0.998	1	1.51e-35			CAPG	-0.392137	0.506	0.592	1.86e-07
	ATOX1	-0.305083	0.998	0.998	2.6994e-141			SLC25A3	-0.715823	0.944	0.979	1.89e-16			HEXB	-0.39263	0.403	0.546	6.47e-10
	TCEB2	-0.305381	1	0.999	7.81595e-167			MT1X	-0.717807	0.68	0.825	8.33e-05			VIMP	-0.393614	0.482	0.639	2.43e-10
	ORAI3	-0.305987	0.232	0.477	1.5841e-126			RPS16	-0.727748	1	1	2.33e-33			RPL36A	-0.393726	0.992	1	2.27e-24
	CTC-347C20.2	-0.306661	0.399	0.563	1.52759e-73			RPL10	-0.733019	1	1	2.33e-31			B3GAT3	-0.39926	0.487	0.618	2.84e-10
	NDUFA3	-0.307568	0.947	0.958	2.45249e-110			KDELR2	-0.741086	0.836	0.969	1.36e-14			COL6A2	-0.402027	0.927	0.945	1.44e-09
	DAB2	-0.310054	0.554	0.659	5.29531e-70			RPL21	-0.742325	0.998	1	7.16e-28			CD82	-0.402466	0.262	0.45	2.02e-12
	MYL9	-0.310657	0.998	0.998	6.40779e-76			NACA	-0.744831	0.993	1	1.77e-32			CD99	-0.404943	0.921	0.943	1.52e-10
	FKBP4	-0.311046	0.868	0.909	7.54192e-93			MGLL	-0.74656	0.359	0.732	4.94e-16			CST3	-0.408782	0.924	0.939	8.31e-09
	TPI1	-0.311594	1	1	1.81697e-148			SSR3	-0.747224	0.969	1	9.46e-18			GLTSCR2	-0.413056	0.638	0.697	1.99e-09
	2021-09-09	-0.311978	0.754	0.821	1.86385e-101			RPS13	-0.764177	0.995	1	4.99e-34			RPS4X	-0.414185	1	1	3.42e-27
	PALLD	-0.31467	0.66	0.73	1.11898e-73			RPL35A	-0.774781	1	1	1.66e-34			BCYRN1	-0.41762	0.157	0.38	1.52e-17
	ITM2C	-0.316837	0.684	0.765	9.43523e-95			RSL24D1	-0.775111	0.864	0.969	4.58e-16			TMEM258	-0.42021	0.971	0.983	6.01e-22
	ACTN4	-0.317059	0.971	0.969	3.787e-102			RPS4X	-0.777172	1	1	3.18e-24			COMT	-0.421866	0.662	0.775	1.21e-12
	IFT43	-0.318587	0.658	0.779	5.51498e-114			NAP1L1	-0.777879	0.99	1	1.33e-28			PRDX4	-0.422949	0.722	0.819	2.29e-10
	NSMCE1	-0.318776	0.7	0.786	3.19611e-108			SLC25A5	-0.799603	0.702	0.928	2.73e-15			CYBA	-0.424973	0.909	0.918	1.18e-11
	MT-ND3	-0.321193	1	1	5.1731e-148			FTH1	-0.799701	1	1	6.21e-17			LINC00467	-0.427818	0.261	0.437	2.83e-12
	UNC119	-0.321389	0.419	0.611	3.64798e-132			EEF2	-0.804647	1	1	1.85e-30			LAPTM4A	-0.428117	0.757	0.859	2.84e-15
	ITGA5	-0.323545	0.912	0.905	2.75604e-60			C6orf48	-0.807566	0.927	0.99	8.15e-18			ERP29	-0.429488	0.696	0.765	3.35e-12
	TMEM205	-0.324528	0.754	0.827	2.37261e-106			RPL13	-0.8157	1	1	5.46e-43			LOX	-0.434908	0.777	0.777	1.08e-05
	CALD1	-0.327936	1	1	3.85152e-116			NPM1	-0.818321	0.986	1	1.56e-22			PSME1	-0.436395	0.723	0.786	9.29e-11
	COX7A2	-0.332374	0.999	1	8.04043e-251			RPS17	-0.830069	1	1	8.11e-31			GCSH	-0.445375	0.731	0.769	3.73e-11
	ACSL3	-0.335249	0.601	0.716	4.71673e-107			PABPC1	-0.830476	0.898	0.99	1.21e-21			RPL10	-0.446247	1	1	9.67e-48
	OPTN	-0.336221	0.785	0.841	5.8048e-104			EIF3E	-0.844808	0.885	1	8.58e-21			IFITM3	-0.447313	0.998	1	8.26e-26
	ATF4	-0.337064	0.973	0.97	1.04333e-50			CD44	-0.846175	0.883	0.99	1.96e-19			TSPAN4	-0.450439	0.739	0.809	4.03e-13
	RPL28	-0.339469	1	1	0			EIF3L	-0.86097	0.739	0.959	5.83e-20			FXYD5	-0.456374	0.896	0.96	2.24e-18
	MGMT	-0.339698	0.766	0.83	5.8385e-113			LDHB	-0.863862	0.878	0.99	1.11e-18			RP11-350J20.12	-0.463364	0.079	0.277	1.21e-16
	C9orf16	-0.341468	0.9	0.93	3.78328e-120			RPS8	-0.870946	1	1	1.74e-37			TPI1	-0.46366	0.995	0.998	5.82e-24
	NGFR	-0.345165	0.021	0.399	2.78333e-258			BNIP3	-0.884297	0.805	0.969	7.59e-18			LAMP1	-0.464542	0.571	0.714	1.15e-13
	PSMB9	-0.345274	0.331	0.544	7.67629e-114			EIF1	-0.892779	0.997	1	1.64e-29			PGRMC1	-0.465	0.515	0.67	9.21e-16
	FLNB	-0.34763	0.892	0.918	1.11795e-97			FTL	-0.896985	1	1	8.21e-20			BSG	-0.470713	0.841	0.924	1.71e-18
	HEBP2	-0.347756	0.97	0.981	4.11238e-137			RPL5	-0.924877	0.992	1	9.4e-33			CTSD	-0.476886	0.767	0.788	5.06e-08
	SLC3A2	-0.350605	0.877	0.906	9.59976e-92			RPS6	-0.960659	1	1	4.7e-39			CIRBP	-0.47927	0.794	0.838	1.05e-15
	GNG2	-0.350646	0.215	0.534	3.15075e-199			EPB41L4A-AS1	-0.969758	0.558	0.907	1.11e-23			S100A6	-0.479516	1	1	7.48e-34
	SLC22A18	-0.350668	0.134	0.472	8.57716e-207			EEF1A1	-0.972502	1	1	1.66e-36			CALR	-0.480235	0.879	0.952	2.94e-15
	LOXL2	-0.350989	0.932	0.942	1.41207e-117			GNB2L1	-0.976184	1	1	1.62e-41			UPP1	-0.486492	0.633	0.658	0.00056998
	GCSH	-0.351362	0.9	0.933	9.2222e-130			MT1E	-1.01539	1	1	5.21e-07			TMBIM6	-0.487697	0.761	0.857	2.43e-16
	CD82	-0.354981	0.749	0.817	1.2677e-91			RPS3A	-1.05149	0.997	1	6.61e-37			RPL10A	-0.488702	1	1	2.41e-43
	ETFB	-0.355067	0.932	0.96	1.42683e-126			MT2A	-1.09131	1	1	9.46e-20			DCXR	-0.491928	0.649	0.758	1.62e-17
	GNAS	-0.356541	0.952	0.961	1.04929e-133			CSF2	-1.11397	0.125	0.33	0.00010463			PGK1	-0.498254	0.917	0.941	1.43e-13
	PRAF2	-0.356896	0.701	0.815	6.26872e-138			RPL30	-1.15099	1	1	7.67e-43			CD59	-0.499588	0.977	0.989	2.2e-20
	PTRH1	-0.358687	0.683	0.789	3.68345e-135			ANGPTL4	-1.16096	0.793	1	2.13e-27			PPIB	-0.502498	0.969	0.989	1.99e-19
	ADAM12	-0.36112	0.394	0.614	4.57228e-134			PLIN2	-1.26411	0.615	0.959	1.39e-27			P4HB	-0.504121	0.943	0.968	2.63e-22
	UQCR11	-0.36282	0.998	0.999	2.77443e-198			SERPINE1	-1.27534	1	1	5.95e-30			RPL4	-0.504594	1	1	7.33e-49
	PKM	-0.363932	1	1	3.2858e-201			CCNI	-1.4684	0.836	0.99	7.56e-37			ERO1A	-0.507328	0.277	0.513	3.74e-19
	DDT	-0.364606	0.981	0.987	6.03372e-155			TFPI2	-1.55167	0.837	0.918	7.23e-10			ATRAID	-0.514167	0.617	0.767	7.33e-21
	PSME1	-0.366972	0.868	0.908	9.03032e-116			HMGA1	-2.04814	0.941	1	2.88e-48			CHCHD5	-0.527611	0.625	0.756	4.54e-21
	ATP5I	-0.3683	0.996	0.996	4.1095e-213			CXCL8	-2.69595	0.792	0.866	0.00246533			P4HA2	-0.53059	0.589	0.739	8.65e-17
	ALDOC	-0.368693	0.159	0.482	1.09368e-199										RCN2	-0.54168	0.581	0.714	8.27e-18
	RABAC1	-0.370627	0.992	0.993	1.46209e-171										ATP6AP2	-0.541964	0.54	0.718	1.94e-18
	RNF181	-0.370808	0.977	0.98	3.85512e-178										IGFBP7	-0.548758	0.992	0.983	2.25e-05
	DDAH2	-0.372725	0.63	0.771	9.93444e-134										TGFBI	-0.550042	0.943	0.968	3.27e-23
	LAGE3	-0.375344	0.786	0.858	4.45291e-144										BNIP3	-0.572833	0.759	0.771	1.87e-09
	MYH9	-0.376078	0.984	0.983	3.45902e-121										HNRNPA1	-0.574595	0.947	0.941	3.53e-16
	PNRC1	-0.376848	0.389	0.612	2.68694e-129										CTSB	-0.578853	0.845	0.922	2.4e-19
	RPS18	-0.377905	1	1	0										GAPDH	-0.585171	1	1	1.26e-75
	SARS	-0.379842	0.903	0.935	1.13944e-121										ITM2B	-0.590261	0.65	0.796	1.14e-18
	BSG	-0.379854	0.985	0.994	4.89093e-197										FTL	-0.593163	1	1	4.02e-28
	ATP5H	-0.380062	0.994	0.998	2.75535e-214										HLA-C	-0.602783	0.595	0.786	6.31e-25
	SHC1	-0.381279	0.851	0.896	2.34241e-138										SRGN	-0.61679	0.583	0.697	1.85e-06
	HLA-C	-0.381296	0.926	0.95	2.78288e-112										RPL3	-0.618324	1	1	2.38e-56
	SLC25A1	-0.381563	0.7	0.782	1.37563e-135										SERPINH1	-0.627449	0.757	0.882	1.23e-24
	CRISPLD2	-0.384558	0.605	0.735	5.7388e-102										PDIA6	-0.650277	0.693	0.859	1.26e-27
	MIR210HG	-0.384895	0.068	0.455	8.84142e-260										PCOLCE	-0.6661	0.243	0.477	1.24e-18
	S100A13	-0.38502	0.97	0.974	1.69311e-141										C15orf48	-0.670983	0.506	0.563	0.00746414
	TAF10	-0.387986	0.812	0.887	1.97801e-169										PDIA3	-0.688211	0.68	0.857	1.6e-30
	CCL2	-0.388262	0.433	0.468	5.26718e-13										CTSL	-0.695935	0.456	0.731	8.71e-31
	BNIP3L	-0.388322	0.446	0.647	1.04265e-149										VIM	-0.701904	1	1	1.07e-40
	IFI27L2	-0.389471	0.956	0.964	3.17004e-141										IFITM2	-0.708794	0.806	0.912	8.95e-28
	CAPNS1	-0.392024	0.929	0.957	1.20372e-176										RCN1	-0.718869	0.66	0.838	1.9e-32
	TMEM258	-0.392042	0.994	0.998	3.60126e-234										PLAUR	-0.747428	0.71	0.857	7.03e-28
	UBL5	-0.393751	0.999	0.999	4.31865e-236										DCN	-0.754949	0.549	0.723	4.26e-16
	RPL36	-0.395535	1	1	0										EEF1A1	-0.779536	1	1	1.36e-86
	MAP1A	-0.396076	0.543	0.745	7.2348e-144										FTH1	-0.799427	1	1	2.91e-38
	HSPB6	-0.396805	0.492	0.662	1.27934e-125										HLA-A	-0.806398	0.77	0.899	4.75e-37
	FAM162A	-0.398235	0.773	0.818	2.37128e-103										CD63	-0.80645	0.994	0.998	2.33e-47
	PDPN	-0.399442	0.34	0.531	3.35394e-95										CD44	-0.820476	0.788	0.922	2.18e-40
	HLA-E	-0.402477	0.787	0.853	1.4028e-150										HSP90B1	-0.836106	0.835	0.924	4.08e-32
	RPL3	-0.403345	1	1	0										CXCL5	-0.871187	0.641	0.803	1.94e-25
	H2AFJ	-0.409067	0.94	0.958	7.99712e-147										CXCL1	-0.877344	0.901	0.926	6.22e-14
	VAT1	-0.41023	0.762	0.867	1.97228e-155										COL6A1	-0.881988	0.914	0.952	5.32e-37
	B2M	-0.413784	1	1	3.77939e-177										SAA1	-0.932579	0.704	0.903	2.04e-22
	VKORC1	-0.416847	0.94	0.95	2.76977e-137										B2M	-0.937586	0.994	1	4.75e-73
	MMP24-AS1	-0.420746	0.843	0.894	9.76448e-168										HMGN2	-0.952223	0.785	0.884	3.8e-33
	PSME2	-0.423034	0.956	0.974	2.28283e-148										SPON2	-1.14411	0.916	0.981	3.51e-57
	DUSP15	-0.423554	0.011	0.453	0										SOD2	-1.17782	0.819	0.954	2.87e-60
	CIRBP	-0.424161	0.956	0.977	1.5172e-196										CXCL3	-1.23467	0.71	0.874	2.66e-35
	CYBA	-0.42664	0.971	0.969	2.53519e-124										MDK	-1.39736	0.471	0.842	7.41e-75
	C1orf54	-0.427292	0.1	0.495	3.00545e-266
	RHOBTB3	-0.427835	0.842	0.872	7.73612e-118
	CDKN2A	-0.428711	0.734	0.807	1.50679e-85
	RCAN1	-0.430457	0.603	0.705	4.81354e-92
	CEBPD	-0.437022	0.82	0.889	1.65755e-111
	COMMD6	-0.437621	0.996	0.999	1.86322e-278
	C6orf48	-0.438252	0.866	0.928	6.13892e-193
	SQSTM1	-0.440319	0.97	0.986	8.94121e-170
	ERO1A	-0.443301	0.681	0.797	5.1029e-179
	LINC01420	-0.446579	0.83	0.886	2.11903e-187
	TRIB3	-0.447339	0.536	0.631	1.64991e-73
	C1orf122	-0.449925	0.939	0.958	6.56266e-205
	CTSB	-0.450536	0.982	0.994	8.16796e-216
	ABCA1	-0.451495	0.192	0.57	6.25783e-260
	LINC00467	-0.452501	0.315	0.655	2.17023e-255
	AP2B1	-0.45269	0.834	0.915	1.08196e-207
	HLA-B	-0.452932	0.825	0.894	8.28087e-128
	ALKBH7	-0.453936	0.862	0.927	7.35669e-215
	AHNAK2	-0.454301	0.486	0.714	1.43901e-185
	G0S2	-0.455507	0.122	0.326	2.90161e-88
	GBE1	-0.455683	0.502	0.702	4.74837e-174
	CD44	-0.457365	0.976	0.985	6.57112e-200
	CCDC85B	-0.459287	0.927	0.952	4.10305e-157
	CAPG	-0.462564	0.739	0.864	1.96774e-177
	IL32	-0.465911	0.909	0.942	3.75678e-137
	NRP2	-0.467112	0.872	0.931	6.85267e-169
	SAA2	-0.467776	0.207	0.412	2.27056e-85
	MME	-0.468092	0.763	0.868	1.47515e-194
	MMP14	-0.470019	0.976	0.986	1.04688e-159
	S100A11	-0.470122	1	1	0
	ECI1	-0.470687	0.751	0.862	1.05848e-201
	CHMP2A	-0.470939	0.928	0.968	8.22711e-243
	MSRB2	-0.477	0.893	0.941	1.41762e-220
	WSB1	-0.478964	0.758	0.854	2.48379e-165
	CYSTM1	-0.479311	0.617	0.766	2.61542e-157
	P4HA1	-0.479496	0.546	0.74	2.13184e-217
	GADD45A	-0.480179	0.935	0.962	3.52111e-138
	PDLIM1	-0.483987	0.625	0.79	5.60028e-165
	RPS27L	-0.48539	1	0.999	6.29753e-228
	C4orf3	-0.490245	0.952	0.95	8.38892e-172
	DDIT3	-0.493933	0.526	0.727	6.48939e-171
	COL6A2	-0.496432	0.998	0.999	8.56661e-213
	COX5B	-0.500151	0.998	1	0
	PGK1	-0.502885	0.96	0.977	5.07587e-146
	C15orf48	-0.504448	0.356	0.531	3.20382e-86
	SELM	-0.506644	0.986	0.991	9.83733e-214
	NFE2L1	-0.507199	0.788	0.871	1.09713e-205
	C7orf50	-0.509528	0.948	0.975	1.44989e-299
	DSTN	-0.513184	0.999	1	0
	MAP1LC3A	-0.513347	0.558	0.77	2.13521e-241
	SLC16A3	-0.515328	0.997	0.997	2.72485e-286
	MAGED2	-0.516056	0.834	0.925	1.14822e-208
	SAT1	-0.520879	0.831	0.906	3.83261e-145
	GUK1	-0.527008	1	0.999	0
	ENO2	-0.530067	0.366	0.654	1.54672e-235
	STC2	-0.537356	0.91	0.951	2.7098e-154
	S100A6	-0.543261	1	1	5.93119e-296
	CRYAB	-0.544109	0.133	0.353	4.02868e-103
	TMEM134	-0.544495	0.558	0.788	2.60992e-286
	CHCHD5	-0.549618	0.854	0.937	0
	BLVRB	-0.549677	0.855	0.937	2.71529e-267
	NUPR1	-0.560921	0.409	0.572	1.63075e-98
	NDUFB2	-0.565667	1	1	0
	TP53I3	-0.569486	0.762	0.892	1.47499e-263
	FGF2	-0.575018	0.774	0.88	8.86733e-207
	METRN	-0.595555	0.884	0.945	0
	SLC44A2	-0.597185	0.453	0.777	0
	LMCD1	-0.605947	0.694	0.827	6.45851e-183
	SLC2A1	-0.612393	0.627	0.819	4.27404e-291
	SCG5	-0.614673	0.568	0.786	4.12366e-183
	SCD	-0.618497	0.402	0.693	7.07607e-237
	BCYRN1	-0.63822	0.442	0.724	1.41841e-242
	ACTG2	-0.643228	0.947	0.931	1.50563e-35
	EEF1A1	-0.644193	1	1	0
	DCXR	-0.647237	0.838	0.941	0
	TPM2	-0.663001	1	1	0
	LGALS3	-0.664888	0.681	0.819	3.81867e-185
	HLA-A	-0.672383	0.986	0.997	0
	P4HA2	-0.68477	0.856	0.942	0
	LOX	-0.693589	0.757	0.846	1.64975e-190
	LDHA	-0.701265	0.999	0.999	4.6861e-297
	ADM	-0.703487	0.688	0.886	1.39047e-279
	GSN	-0.709076	0.705	0.897	0
	TXNIP	-0.711886	0.414	0.794	0
	VAMP2	-0.722607	0.755	0.923	0
	DCN	-0.722897	0.728	0.854	6.61548e-152
	IFITM2	-0.730574	0.91	0.967	0
	ZFAS1	-0.732072	0.997	1	0
	ALDOA	-0.734846	1	1	0
	GDF15	-0.76156	0.469	0.619	2.85466e-111
	GAPDH	-0.767263	1	1	0
	MALAT1	-0.777546	1	1	3.69882e-219
	VIM	-0.79211	1	1	0
	PPDPF	-0.794075	0.996	1	0
	PRDX6	-0.794484	0.997	0.999	0
	RRAS	-0.803538	0.875	0.961	0
	IFITM3	-0.805605	0.993	0.999	0
	PAPPA	-0.83698	0.869	0.957	0
	SPON2	-0.911537	0.989	0.997	0
	RRAD	-0.946016	0.182	0.588	1.08605e-284
	UPP1	-0.969457	0.914	0.974	0
	CDKN1A	-1.04867	0.712	0.875	3.34252e-292
	COL6A1	-1.06613	0.997	0.999	0
	SDSL	-1.07255	0.244	0.878	0
	DDIT4	-1.13796	0.424	0.865	0
	BNIP3	-1.16636	0.935	0.982	0
	SAA1	-1.24218	0.695	0.912	0
	FTH1	-1.274	1	1	0
	KRT8	-1.30284	0.877	0.952	0
	FTL	-1.306	1	1	0
	SOD2	-1.4469	0.922	0.992	0
	MDK	-1.55597	0.84	0.989	0

## Sheet: Pre vs. post osteogenesis
	Osteo vs. Osteo-I (related to Figure 4G)							Adipo vs. Adipo-I							Chondro vs. Chondro-I
	Gene	avg_log2FC	pct.1	pct.2	p_val_adj			Gene	avg_log2FC	pct.1	pct.2	p_val_adj			Gene	avg_log2FC	pct.1	pct.2	p_val_adj
	IGFBP5	5.16546	0.815	0.258	0			IGFBP5	4.45269	0.989	0.188	1.62e-05			IGFBP5	5.83534	0.874	0.265	2.96e-65
	KRT18	2.69557	0.715	0.27	2.84e-193			CCL2	4.08941	0.865	0.062	0.00066947			KRT18	2.80784	0.764	0.285	4.96e-36
	CRABP2	2.62138	0.748	0.197	9.29e-283			KRT18	4.06734	0.966	0.438	3.57e-05			TGFBI	2.60998	1	0.749	9.97e-73
	PTN	2.6158	0.763	0.203	0			LUM	3.65332	1	0.812	8.38e-06			MEST	2.41495	0.87	0.141	4.35e-85
	CXCL12	2.57407	0.816	0.325	1.3e-276			CRABP2	3.55316	0.876	0.125	0.00074407			CRABP2	2.21957	0.807	0.276	3.7e-49
	TGFBI	2.46749	0.99	0.753	0			MDK	2.78878	0.944	0.375	0.00118129			CXCL12	2.17561	0.807	0.325	1.34e-41
	LUM	2.46548	0.987	0.917	2.95e-227			SERPINE2	2.3754	1	0.688	0.00049936			CCL2	2.13047	0.756	0.33	4.74e-26
	MEST	2.31559	0.716	0.112	0			HCFC1R1	2.21157	0.921	0.562	0.00497048			TNC	2.10609	0.811	0.13	2.47e-68
	KRT19	2.29989	0.518	0.151	6.09e-142			NQO1	2.11804	1	0.875	1.74e-05			PTN	2.05821	0.886	0.359	1.58e-52
	MDK	2.18383	0.944	0.624	7.63e-274			FHL2	2.00226	1	0.812	0.00117372			PSG4	2.02591	0.728	0.11	3.36e-65
	APELA	2.12836	0.713	0.117	0			UQCRB	1.60855	1	1	0.00017813			B4GALT1	1.96455	0.917	0.684	8.71e-25
	HEG1	2.10311	0.877	0.445	3.16e-298			FTL	1.5203	1	1	0.00136172			NQO1	1.8499	0.976	0.836	2.15e-47
	SFRP4	2.08621	0.333	0.047	6.85e-121			RPL22	1.49877	1	1	0.00016903			PSG5	1.83101	0.661	0.09	4.02e-54
	B4GALT1	2.08017	0.916	0.589	3.01e-180			POLR2L	1.49285	1	1	0.00117408			CCDC80	1.8119	1	0.998	2.66e-47
	MMP2	2.06321	0.984	0.825	0			SERF2	1.25591	1	1	0.00025656			MMP2	1.75777	0.996	0.881	1.07e-54
	MID1	2.00229	0.665	0.123	7.13e-287			RPL31	1.23782	1	1	0.0041469			CYP1B1	1.73047	0.972	0.668	7.15e-45
	GREM1	1.95016	0.522	0.19	1.09e-117			RPS21	1.19494	1	1	0.00764282			APELA	1.72641	0.744	0.074	3.02e-71
	PSG4	1.87573	0.526	0.05	6.39e-254			RPS17	0.916616	1	1	0.00040787			UQCRB	1.70721	1	0.969	5.32e-74
	DHRS3	1.84765	0.732	0.195	5.64e-268			RPL41	0.887999	1	1	0.00129616			ACTC1	1.67966	0.528	0.135	3.12e-24
	PLPP3	1.84295	0.889	0.725	1.61e-141			TMSB10	0.819499	1	1	0.00501218			HEG1	1.63767	0.913	0.601	3.45e-38
	HAS2	1.83339	0.371	0.044	4.2e-150			RPL34	0.805648	1	1	0.00634094			DAB2	1.60928	0.988	0.776	1.06e-45
	SCG5	1.81883	0.193	0.051	7.44e-41			VANGL1	-0.732892	0	0.312	0.00128944			HIST1H4C	1.60363	0.984	0.872	3.33e-22
	SFRP2	1.81287	0.505	0.251	7.41e-68			AC240274.1	-0.773953	0	0.438	2.26e-06			C8orf59	1.53584	0.945	0.614	1.02e-51
	CYP1B1	1.75021	0.978	0.756	3.9e-230			GTF2A1	-0.818637	0.022	0.438	0.00176489			MDK	1.525	0.925	0.704	3.53e-30
	COLEC12	1.6959	0.473	0.014	6.2e-262			AP006222.2	-0.8225	0	0.375	5.53e-05			EIF5A	1.49185	0.965	0.845	2.08e-10
	TNC	1.69433	0.599	0.11	1.45e-231			RP11-295G20.2	-0.873497	0	0.312	0.00128944			LUM	1.46218	0.996	0.919	1.4e-23
	LRRC75A	1.69209	0.51	0.19	2.69e-107			DLEU2	-0.875321	0	0.312	0.00128944			FTL	1.45538	1	1	3.65e-38
	NRG1	1.69078	0.555	0.05	2.49e-270			PF4	-0.877526	0	0.375	5.53e-05			LRRC75A	1.44612	0.531	0.188	2.07e-19
	SERPINE2	1.68607	0.99	0.892	2.5e-215			SMCHD1	-0.967458	0.067	0.562	0.00997791			CEMIP	1.43769	0.945	0.534	1.23e-38
	PSG5	1.65528	0.479	0.055	9.13e-210			AC093673.5	-0.989058	0	0.375	5.53e-05			DHRS3	1.39909	0.78	0.173	1.86e-53
	ADAM12	1.62381	0.778	0.327	9.4e-224			AC004556.1	-0.992255	0	0.438	2.26e-06			RPL36A	1.37507	1	0.96	5.31e-51
	CTNNAL1	1.58862	0.856	0.444	8.95e-252			TRIP11	-1.0185	0.067	0.562	0.00681469			SERPINE2	1.35826	0.996	0.971	9.84e-22
	CCL2	1.5796	0.618	0.295	2.69e-94			RP11-792A8.4	-1.04349	0	0.312	0.00128944			GREM1	1.35778	0.547	0.222	2.1e-15
	AK1	1.50687	0.916	0.682	2.3e-224			DICER1	-1.09549	0.022	0.438	0.00106232			MID1	1.3204	0.74	0.235	2.01e-38
	UQCRB	1.4874	0.999	0.977	0			RP11-14N7.2	-1.10963	0	0.375	5.53e-05			AK1	1.30851	0.957	0.733	1.46e-36
	DAB2	1.47363	0.948	0.772	3.98e-203			HNRNPUL2	-1.14455	0.067	0.562	0.0031296			RPL22	1.29715	1	0.98	4.11e-49
	ALPK2	1.43789	0.603	0.128	1.84e-215			ICK	-1.17043	0.022	0.438	0.00144198			RPL41	1.28605	1	1	8.19e-50
	CRISPLD2	1.43479	0.651	0.353	3.34e-90			REV3L	-1.26774	0.034	0.5	0.00051551			LMO4	1.28098	0.843	0.489	3.97e-19
	SEMA5A	1.43319	0.682	0.234	1.02e-181			PKN2	-1.28216	0.011	0.562	1.45e-07			CTNNAL1	1.25185	0.953	0.756	4.04e-39
	NQO1	1.43026	0.945	0.811	3.73e-164			LLNLR-245B6.1	-1.35461	0	0.438	2.26e-06			PLAU	1.24893	0.728	0.395	2.41e-15
	MARCKSL1	1.42516	0.6	0.227	4.94e-131			TRIM44	-1.36266	0.09	0.625	0.00282121			PHKG1	1.23423	0.413	0.13	2.39e-14
	PLAU	1.42391	0.626	0.324	1.43e-88			DNAJB14	-1.37129	0.045	0.562	8.87e-05			MOK	1.23351	0.909	0.695	3.04e-19
	CLMP	1.42008	0.854	0.459	2.61e-211			FKBP5	-1.38059	0	0.375	5.53e-05			RPL21	1.23343	1	1	4.42e-49
	ACTC1	1.41921	0.388	0.159	1.43e-53			SPAG9	-1.38531	0.056	0.5	0.00732616			NDUFC1	1.23275	0.961	0.751	1.33e-39
	IGFBP6	1.38035	0.995	0.979	3.05e-233			CTD-2015H6.3	-1.38758	0	0.5	8.81e-08			OXTR	1.22673	0.524	0.363	0.00999093
	IGF1	1.37595	0.15	0	1.88e-76			RP4-621F18.2	-1.455	0	0.438	2.26e-06			TM4SF4	1.22484	0.39	0.092	1.85e-17
	CALR	1.36236	0.992	0.946	1.5e-178			IGF2BP2	-1.52346	0.056	0.625	4.89e-05			RPS27	1.21521	1	1	4.37e-36
	EGR1	1.36143	0.57	0.233	1.96e-106			CALM1	-1.56165	0.899	1	0.00546188			NRG1	1.21232	0.63	0.081	1.8e-51
	TKT	1.3549	0.924	0.752	2.39e-146			MT-ND6	-1.63598	0.045	0.5	0.00166154			FOS	1.20587	0.823	0.547	7.01e-14
	C8orf59	1.35136	0.924	0.655	4.73e-231			MT-ND4L	-1.66174	0.045	0.562	0.0001069			HES1	1.18179	0.882	0.765	9.4e-08
	UGCG	1.34579	0.74	0.396	5.4e-146			EVI5	-1.73528	0.022	0.5	3.57e-05			RPS21	1.17063	1	0.957	3.57e-38
	MARCKS	1.34397	0.998	0.979	3.81e-271			LEPROT	-1.76558	0.607	1	0.00121794			POLR2L	1.16976	1	0.998	1.2e-44
	NEK7	1.32243	0.756	0.485	5.45e-117			2021-09-11	-1.88295	0.685	1	0.00350487			UQCRQ	1.15622	0.996	0.937	1.11e-41
	SCD	1.31452	0.493	0.154	1.01e-121			DIXDC1	-1.89301	0.112	0.688	0.00114109			CDK2AP1	1.15281	0.909	0.572	2.4e-33
	CD81	1.30788	0.924	0.737	4.04e-211			SPATS2L	-1.90054	0.292	0.938	0.00034787			CD81	1.15228	0.976	0.834	2.93e-39
	ENG	1.3015	0.874	0.628	7.01e-169			TCEAL4	-2.19416	0.921	1	0.00047318			SOX4	1.14381	0.929	0.688	6.85e-20
	ENC1	1.30086	0.63	0.276	1.82e-122			EPS8	-2.19967	0.202	0.875	0.00010899			EGR1	1.13173	0.579	0.211	8.73e-18
	EIF5A	1.29868	0.894	0.764	4.86e-42			CPM	-2.20193	0.022	0.625	4.66e-08			ALPK2	1.11929	0.614	0.09	1.43e-44
	BICC1	1.29749	0.805	0.465	6.01e-134			ENAH	-2.21963	0.348	0.875	0.00040199			SCD	1.11811	0.681	0.238	2.35e-27
	CCDC80	1.29314	0.999	0.999	3.38e-181			HES4	-2.25628	0.09	0.625	0.00053827			RPS24	1.10844	1	0.998	3.19e-42
	SOX4	1.27733	0.942	0.78	5.55e-111			LRRFIP1	-2.30004	0.202	0.812	0.00725939			RAB13	1.10345	0.965	0.87	9.7e-27
	AKAP12	1.27663	0.594	0.302	1.61e-87			JAG1	-2.44571	0.045	0.625	4.69e-06			CCDC85B	1.10137	0.996	0.904	8.07e-31
	MT-ND6	1.26899	0.829	0.631	5.37e-103			RRBP1	-2.85039	0.404	0.938	0.00041893			CLMP	1.09006	0.929	0.617	6.12e-28
	PEAR1	1.26695	0.801	0.432	3.56e-160			PPP1R14A	-2.96489	0.011	0.625	3.01e-09			PPDPF	1.08798	1	0.957	7.41e-33
	CTNNB1	1.23891	0.77	0.542	3.96e-59			AC090498.1	-3.04075	0	0.875	9.11e-17			OST4	1.08592	1	0.982	3.66e-33
	OXTR	1.23619	0.394	0.25	3.54e-24			IGFBP2	-3.04381	0.36	1	1.07e-05			NDUFB1	1.08551	0.98	0.859	3.85e-36
	PLOD2	1.22053	0.86	0.6	1.04e-148			MT-ND5	-4.06595	0.157	0.875	6.87e-08			TXNRD1	1.07899	0.909	0.726	6.51e-19
	LOXL1	1.21303	0.996	0.975	7.45e-269			MT-ND3	-4.09934	0.539	0.875	0.00226274			NFIX	1.07835	0.953	0.7	2.09e-26
	GREM2	1.21206	0.422	0.061	9.43e-160			MT-ND1	-4.64418	0.247	0.875	4.26e-06			ATP5L	1.07624	1	0.955	1.37e-44
	NFIX	1.21065	0.905	0.644	2.09e-165			MT-ATP6	-4.85217	0.573	0.875	0.00431605			MARCKS	1.07624	1	0.993	4.78e-35
	MT-ND4L	1.20657	0.951	0.78	6.96e-168			MT-CYB	-5.2811	0.607	0.938	0.00017314			RPL34	1.07612	1	1	2.09e-36
	MYLK	1.20368	0.802	0.47	2.78e-131			MT-CO3	-5.35847	0.787	1	0.00065021			CKS2	1.06647	0.913	0.774	3.43e-07
	PLK2	1.19635	0.544	0.211	4.37e-107			MT-CO2	-5.47363	0.854	0.938	0.005211			COPRS	1.05696	0.886	0.635	9.29e-30
	TPD52L1	1.19386	0.755	0.439	2.21e-111			MT-ND4	-5.48934	0.607	0.875	0.00345099			TOMM7	1.05049	1	0.955	1.64e-34
	NBL1	1.19177	0.938	0.81	1.89e-114			MT-ND2	-5.52716	0.472	0.875	0.00075151			CALR	1.0452	1	0.993	5.11e-28
	PHKG1	1.19115	0.372	0.129	7.77e-74			MT-CO1	-6.41629	0.775	1	4.62e-06			IGFBP6	1.03837	1	0.996	2.53e-35
	TLE4	1.16037	0.782	0.486	2.44e-116										RPS28	1.03807	1	0.998	6.3e-33
	MOK	1.14337	0.726	0.44	6.45e-95										LYPD1	1.02954	0.409	0.013	1.75e-39
	SLC12A8	1.13785	0.379	0.047	2.07e-148										TPD52L1	1.02879	0.776	0.401	2.73e-20
	CCDC85B	1.12881	0.944	0.817	6.55e-144										ADAM12	1.01696	0.827	0.433	4.36e-24
	RPL22	1.12536	1	0.992	1.85e-296										NBL1	1.01327	0.953	0.794	1.77e-20
	WNT5A	1.1232	0.724	0.406	3.67e-103										VAMP5	1.0102	0.98	0.827	3.08e-27
	SEMA3C	1.123	0.629	0.33	1.98e-87										MINOS1	1.00489	0.988	0.926	3.18e-38
	SPOCK1	1.11964	0.742	0.383	3.07e-128										COPZ2	1.00251	0.984	0.843	1.98e-25
	RPL36A	1.11848	0.996	0.974	1.22e-259										BASP1	0.994425	0.992	0.852	2.55e-30
	KTN1	1.11749	0.992	0.959	1.93e-233										RPS20	0.990569	1	1	2.28e-28
	LYPD1	1.11722	0.341	0.01	1.61e-175										RPL17	0.987139	0.976	0.874	5.12e-29
	ADIRF	1.11554	0.889	0.689	5.96e-103										MYL6B	0.982387	0.925	0.628	3.47e-24
	RARRES1	1.11308	0.282	0.018	1.2e-126										TLE4	0.970533	0.843	0.563	1.01e-17
	ITGB1	1.11287	1	0.999	1.11e-240										MIF	0.968474	0.984	0.863	1.63e-26
	PPP3CA	1.10702	0.734	0.428	1.21e-95										RPS26	0.956407	1	0.984	2.54e-28
	RPL41	1.09675	1	1	0										PDE1C	0.95625	0.764	0.435	1.02e-15
	SYT1	1.09156	0.332	0.071	3.26e-95										GALNT5	0.952238	0.858	0.554	1.64e-21
	LAMA4	1.08791	0.803	0.45	3.19e-125										USMG5	0.95034	0.992	0.93	5.78e-32
	TTC3	1.08729	0.992	0.933	2.17e-194										RTKN2	0.949097	0.697	0.305	2.09e-24
	GALNT5	1.07342	0.785	0.442	4.41e-134										RPL22L1	0.946719	0.996	0.982	4.56e-29
	MEG3	1.06772	0.969	0.899	6.2e-133										LINC00882	0.941512	0.508	0.112	2.1e-26
	LAMB1	1.06175	0.659	0.283	9.51e-131										HAPLN1	0.939154	0.335	0.087	1.18e-12
	SDC4	1.05901	0.624	0.335	1.13e-78										SEMA5A	0.936265	0.776	0.386	1.44e-19
	VIT	1.058	0.674	0.311	2.71e-117										RPS29	0.936149	1	0.993	3.39e-25
	LOXL2	1.05474	0.79	0.505	3.89e-119										ROMO1	0.930091	0.984	0.852	1.29e-25
	CEMIP	1.0454	0.854	0.648	2.25e-76										LOXL1	0.926019	1	0.991	1.76e-32
	BASP1	1.04147	0.98	0.896	4.78e-174										HAS2	0.924513	0.457	0.117	6.32e-20
	CFI	1.03894	0.362	0.019	9.55e-173										RPL37	0.918134	1	0.993	3.38e-24
	CDK2AP1	1.03795	0.79	0.489	1.97e-126										COMMD6	0.917507	0.992	0.895	5.93e-24
	PPDPF	1.02617	0.998	0.959	6.08e-196										ATP5E	0.914306	1	0.993	2.09e-29
	TTC37	1.0213	0.825	0.526	2.93e-131										MT-ND6	0.912639	0.953	0.854	1.49e-16
	SVIL	1.0179	0.566	0.363	5.09e-41										COLEC12	0.910125	0.417	0.011	4.8e-41
	KCNQ1OT1	1.00739	0.818	0.616	2.84e-76										COX7C	0.908769	1	0.98	4e-38
	NABP1	0.998732	0.584	0.307	8.06e-70										SNRPF	0.905981	0.98	0.87	2.57e-23
	THBS2	0.998021	0.992	0.905	1.91e-150										TMA7	0.904185	0.996	0.975	7.08e-27
	PTPRS	0.996693	0.525	0.26	1.1e-62										LOXL2	0.904011	0.969	0.753	2.83e-25
	SYNC	0.993707	0.697	0.374	7.44e-103										UGCG	0.903758	0.819	0.522	2.33e-16
	FGF2	0.974608	0.514	0.274	5.5e-62										UQCR11	0.902648	0.992	0.975	1.74e-31
	NDUFC1	0.973357	0.915	0.78	1.34e-129										FKBP1A	0.902513	0.996	0.939	2.65e-27
	DDIT4L	0.968585	0.162	0.01	2.56e-67										RPS10	0.899316	1	0.982	1.54e-28
	TFDP2	0.96843	0.648	0.328	1.12e-89										RPL26	0.899165	1	0.998	1.57e-27
	MALAT1	0.962668	1	1	1.8e-166										SKA2	0.898544	0.882	0.614	4.43e-19
	C1orf56	0.957727	0.456	0.258	4.11e-40										RPL37A	0.898395	1	1	3.28e-28
	PABPC1	0.953025	0.996	0.984	5.74e-185										TMEM258	0.896635	0.996	0.924	8.64e-29
	NRP1	0.943118	0.688	0.381	5.87e-88										RPL38	0.894417	1	0.991	2.38e-28
	ECM1	0.934783	0.781	0.581	4.92e-77										VIT	0.888794	0.634	0.213	1.51e-25
	MT-ND3	0.926877	0.999	1	8.91e-202										RPL39	0.887859	1	1	1.06e-24
	FHL2	0.926524	0.999	0.983	8.35e-160										SNRPE	0.887594	0.984	0.886	8.38e-25
	DNM3OS	0.914917	0.371	0.136	7.65e-66										PABPC1	0.886504	0.996	0.975	5.32e-34
	BNC2	0.911579	0.556	0.247	3.66e-84										RPL35A	0.884395	1	0.993	9.84e-27
	GXYLT2	0.91031	0.371	0.079	6.93e-107										PLK2	0.884243	0.748	0.399	1.59e-13
	COPZ2	0.907497	0.918	0.793	9.85e-104										ENG	0.883422	0.945	0.742	2.1e-18
	POLR2L	0.905379	0.999	0.996	6.49e-185										DBI	0.881703	0.992	0.933	5.86e-23
	F3	0.905159	0.278	0.037	1.16e-97										KTN1	0.873475	1	0.984	6.6e-35
	KCTD12	0.90396	0.573	0.274	1.61e-77										ADIRF	0.870675	0.937	0.729	3.84e-15
	FOS	0.902454	0.826	0.597	1.34e-72										MAP1A	0.866287	0.846	0.442	1.77e-24
	RPS21	0.899601	0.998	0.975	7.9e-180										MYLK	0.863687	0.862	0.57	1.61e-15
	MEIS2	0.893953	0.51	0.224	3.19e-76										TMEM158	0.8627	0.453	0.076	1.14e-27
	SLC14A1	0.891652	0.174	0.035	5.05e-46										CXXC5	0.862584	0.906	0.679	5.73e-14
	JUN	0.890296	0.852	0.623	6.46e-82										CBX1	0.856742	0.961	0.841	7.74e-21
	GLIS2	0.889867	0.492	0.17	4.89e-101										PYCARD	0.856676	0.661	0.307	1.68e-16
	HES1	0.881823	0.864	0.738	5.7e-45										FHL2	0.855745	1	0.982	7.67e-26
	CHD3	0.881492	0.843	0.619	3.55e-85										ATP5I	0.850772	0.992	0.926	8.31e-25
	RPL17	0.87432	0.988	0.914	6.69e-141										HINT1	0.845384	1	0.989	5.28e-31
	LINC00882	0.872193	0.399	0.106	2.9e-100										CYB5A	0.836866	0.945	0.753	7.94e-18
	TRIOBP	0.871827	0.745	0.475	3.11e-85										TXN	0.83544	1	0.975	6.55e-25
	LGR4	0.865516	0.361	0.111	6.15e-76										RPS15A	0.830826	1	0.998	3.57e-21
	APOLD1	0.864799	0.423	0.091	6.32e-125										HMGB2	0.827251	0.961	0.877	1.82e-09
	RPS27	0.855991	1	1	1.18e-171										SH2D4A	0.825783	0.764	0.522	2.73e-12
	RPL21	0.855004	1	1	5.16e-223										APOLD1	0.823536	0.654	0.26	1.72e-19
	RPS24	0.854915	1	1	2.09e-217										EIF5AL1	0.822928	0.594	0.291	3.42e-11
	MYL6B	0.854314	0.894	0.706	8.57e-104										RPS23	0.82056	1	1	1.6e-22
	SNHG8	0.85402	0.915	0.771	2.25e-95										TTC37	0.818246	0.909	0.655	2.03e-18
	IRF2BPL	0.853705	0.394	0.163	1.4e-56										NAA38	0.812786	0.972	0.816	6.57e-20
	ZNF503	0.849012	0.794	0.607	1.21e-52										CTNNB1	0.809702	0.831	0.641	0.00011165
	PTPN14	0.846673	0.809	0.598	6.18e-75										HEBP2	0.809602	0.996	0.917	1.17e-17
	C1GALT1	0.84465	0.726	0.43	3.99e-85										MT-ND4L	0.808665	0.988	0.933	6.85e-19
	HAPLN1	0.844229	0.216	0.039	4.45e-63										SERINC2	0.807796	0.878	0.729	9.68e-14
	RND3	0.839469	0.707	0.437	1.39e-69										AKAP12	0.803005	0.866	0.617	3.93e-13
	ABCC3	0.831025	0.543	0.263	4.78e-67										BICC1	0.801623	0.815	0.493	5.69e-15
	RTKN2	0.824844	0.296	0.05	1.88e-94										RNF145	0.801503	0.874	0.587	9.3e-19
	AXL	0.822959	0.946	0.855	1.05e-61										TM4SF1	0.799387	0.949	0.778	4.46e-09
	GCLM	0.822752	0.605	0.343	7.03e-66										KRT19	0.798872	0.524	0.265	4.51e-07
	MT-ND1	0.819635	1	1	2.23e-188										PEAR1	0.792533	0.866	0.594	1.17e-15
	OST4	0.819256	0.999	0.993	1.55e-169										UBL5	0.791962	0.996	0.939	9.83e-28
	ITGA11	0.818115	0.912	0.788	7.99e-63										RPL30	0.791927	1	1	1.46e-23
	TFAP2A	0.815957	0.561	0.265	5.31e-78										FGF2	0.79005	0.728	0.439	6.29e-13
	NFATC4	0.81259	0.522	0.203	3.18e-91										SLC12A8	0.778572	0.358	0.04	1.72e-24
	CXXC5	0.811494	0.859	0.675	7.33e-66										TMEM14B	0.774307	0.965	0.753	1.38e-19
	DKK2	0.809847	0.133	0.014	3.18e-47										S100A13	0.774222	0.996	0.944	3.4e-17
	PRPS1	0.807782	0.443	0.215	2.7e-54										RPL28	0.773879	1	1	2.36e-22
	EEF1A1	0.803753	1	1	2.21e-198										TKT	0.772757	0.945	0.812	5.85e-13
	PGRMC2	0.800552	0.846	0.674	6.37e-62										COX7B	0.771685	0.969	0.874	1.03e-21
	DST	0.796874	0.953	0.871	7.51e-77										PRPS1	0.769768	0.685	0.365	4.83e-14
	SH2D4A	0.790409	0.529	0.255	1.99e-70										VEGFB	0.765537	0.776	0.448	1.03e-16
	ROMO1	0.78921	0.955	0.868	4.95e-99										GREM2	0.760057	0.402	0.056	3.81e-25
	PTGFRN	0.788717	0.51	0.198	1.3e-86										PTPRS	0.756954	0.575	0.309	4.87e-07
	B4GALT5	0.787542	0.62	0.356	1.54e-59										PBX1	0.753861	0.571	0.202	5.45e-18
	FNDC1	0.78177	0.483	0.213	1.25e-63										COX20	0.752277	0.913	0.731	2.83e-13
	VEGFA	0.781463	0.416	0.212	1.93e-39										MYEOV2	0.750948	0.98	0.83	3.65e-19
	LY6E	0.778981	0.977	0.918	1.04e-116										SNRPG	0.749767	0.988	0.937	2.33e-20
	PDE1C	0.77861	0.503	0.28	1.77e-48										IL6	0.746222	0.354	0.049	1.17e-21
	GDF5	0.777813	0.246	0.032	1.43e-85										SYT1	0.745419	0.358	0.067	3.9e-18
	EXT1	0.777203	0.707	0.456	2.08e-67										PLOD2	0.743646	0.925	0.812	8.71e-13
	GJA1	0.770171	0.745	0.501	1.43e-56										ENC1	0.742629	0.634	0.307	1.41e-12
	STK17B	0.766654	0.657	0.407	4.07e-55										NFATC4	0.742346	0.614	0.233	1.2e-19
	HCFC1R1	0.762773	0.865	0.721	3.88e-52										NDUFA3	0.741757	0.972	0.836	1.83e-21
	CDH6	0.756065	0.23	0.019	2.33e-93										TPRKB	0.741347	0.866	0.612	1.67e-17
	INSIG1	0.755957	0.485	0.267	1.66e-41										RPS13	0.741151	1	0.998	5.37e-19
	GPRC5A	0.753014	0.276	0.063	5.88e-71										C1orf56	0.739583	0.516	0.26	1.54e-07
	CDH11	0.748597	0.905	0.784	1.71e-61										RPS27A	0.736705	1	0.998	4.73e-24
	ADAMTS1	0.747714	0.57	0.366	4.03e-37										RPS25	0.73234	1	1	2.2e-18
	BMP4	0.74596	0.384	0.136	3.37e-67										EXT1	0.732285	0.854	0.552	3.71e-15
	COPRS	0.744307	0.787	0.576	4.62e-71										JUN	0.732202	0.913	0.749	3.42e-09
	LINC01503	0.742048	0.504	0.23	9.86e-65										MRPL33	0.729784	0.969	0.827	1.52e-19
	PHLDA1	0.73797	0.27	0.109	1.48e-35										PSMB9	0.729606	0.783	0.565	1.57e-09
	RARRES3	0.737045	0.413	0.144	9.76e-75										CPA4	0.729526	0.268	0.011	3.39e-22
	ARL4C	0.731234	0.317	0.131	1.02e-42										CRISPLD2	0.72912	0.508	0.233	5.09e-09
	USMG5	0.729725	0.992	0.952	4.03e-128										CDH6	0.724059	0.354	0.047	1.44e-22
	RPL34	0.728238	1	1	2.01e-143										RPS8	0.722601	1	1	8.28e-18
	GFRA1	0.726835	0.339	0.097	4.55e-75										RPL7	0.72205	1	1	8.58e-26
	HEBP2	0.725471	0.976	0.946	5.1e-77										CNN3	0.720998	0.988	0.946	1.15e-14
	PDGFC	0.719558	0.414	0.136	3.01e-81										RPL23A	0.72086	1	0.996	1e-19
	MFAP2	0.718683	0.769	0.614	1.08e-37										UQCR10	0.720055	0.988	0.861	1.49e-19
	FOXP1	0.718369	0.82	0.627	1.02e-50										RPL36	0.717536	1	0.998	8.11e-19
	SNED1	0.71802	0.385	0.147	9.67e-62										FOXP1	0.716666	0.886	0.691	2.43e-09
	NET1	0.715459	0.517	0.224	6.34e-72										SEC61B	0.715332	1	0.928	1.79e-21
	RPS29	0.71485	1	0.996	8.11e-131										SAT1	0.713094	0.791	0.587	0.00010547
	GOLGA4	0.714398	0.886	0.708	2.35e-81										JUND	0.713061	0.862	0.59	6.51e-13
	IER2	0.713271	0.692	0.509	1.33e-29										GFRA1	0.712904	0.512	0.202	2.09e-13
	PCOLCE	0.709197	0.971	0.961	1.59e-43										RND3	0.707738	0.823	0.63	4.35e-06
	SPOCD1	0.707761	0.582	0.315	1.21e-59										PLCB4	0.704747	0.35	0.04	6.26e-23
	VEGFB	0.707301	0.65	0.411	4.42e-58										SPOCK1	0.703958	0.823	0.534	2.16e-10
	RPS28	0.705318	0.999	1	1.46e-141										CENPE	0.70236	0.669	0.493	0.00158408
	CPA4	0.703955	0.154	0.01	1.27e-63										SNHG8	0.70191	0.929	0.711	2.51e-16
	SLC6A6	0.700925	0.279	0.083	1.89e-55										RPL32	0.698031	1	1	1.3e-16
	ACVR2A	0.700228	0.317	0.101	3.65e-59										HDDC2	0.697107	0.945	0.791	4.14e-14
	RPL38	0.69962	1	0.996	3.62e-142										CDC42SE1	0.692075	0.465	0.244	2.61e-05
	IER3	0.697406	0.77	0.593	8.21e-40										LY6E	0.689015	1	0.937	1.04e-18
	SERTAD2	0.694938	0.561	0.314	1.26e-50										TOP2A	0.687008	0.909	0.771	0.00025403
	SCN3A	0.692729	0.442	0.201	1.34e-54										TMEM256	0.686209	0.839	0.552	2.31e-13
	RBPJ	0.692539	0.805	0.629	1.06e-42										MEIS2	0.686047	0.602	0.291	1.75e-12
	TP53I3	0.690587	0.852	0.705	4.97e-54										TTC3	0.685612	0.996	0.98	6.86e-13
	RPS26	0.689461	0.999	0.992	1.61e-134										TRIOBP	0.685296	0.913	0.704	1.12e-13
	SECTM1	0.689321	0.251	0.024	5.8e-98										MARCKSL1	0.683392	0.579	0.3	2.24e-09
	TGM2	0.688998	0.2	0.059	2.52e-37										RWDD1	0.682263	0.976	0.857	2.7e-14
	FZD1	0.687385	0.467	0.239	2.04e-45										KCTD12	0.682235	0.665	0.336	1e-11
	NTM	0.687223	0.353	0.167	2.04e-37										LSM3	0.680188	0.972	0.881	6.03e-17
	SOCS5	0.687047	0.578	0.318	2.36e-55										RAD23B	0.678546	0.929	0.874	3.68e-09
	DLG1	0.684958	0.645	0.412	1.03e-49										IER2	0.677104	0.795	0.603	8.07e-05
	TNRC6B	0.684268	0.762	0.531	4.73e-47										RPL27	0.675483	1	0.996	2.72e-17
	CLU	0.683353	0.393	0.105	2.74e-95										LAMA4	0.674213	0.669	0.325	9.16e-12
	RUNX2	0.682762	0.407	0.186	1.42e-47										SHFM1	0.673802	1	0.924	1.1e-20
	RPL4	0.681895	1	1	5.99e-214										SCN3A	0.673568	0.594	0.269	1.39e-12
	CUL4B	0.68103	0.672	0.453	1.5e-44										LIMA1	0.67308	0.996	0.966	4.78e-13
	TMEM158	0.679961	0.302	0.083	6.2e-66										KRT8	0.670974	0.5	0.175	4.22e-14
	RPS20	0.679387	0.998	0.996	8.52e-122										FAM101B	0.670723	0.736	0.482	2.22e-08
	CBX1	0.67814	0.79	0.605	9.15e-54										MIS18BP1	0.669773	0.799	0.563	4.47e-09
	SET	0.678019	0.983	0.935	2.44e-40										HPCAL1	0.66931	0.701	0.381	1.44e-13
	RUNX1	0.676697	0.515	0.3	3.9e-38										RPL39L	0.669242	0.854	0.686	2.02e-09
	DOCK5	0.676318	0.733	0.527	4.34e-36										SERF2	0.667208	1	0.998	3.26e-18
	KRT8	0.676188	0.442	0.21	5.79e-52										RPS19	0.666834	1	1	1.35e-18
	UQCRQ	0.674772	0.995	0.972	8.97e-128										BHLHE40	0.666072	0.504	0.186	3.74e-13
	NMT2	0.674733	0.611	0.384	4.96e-48										ATOX1	0.66581	0.988	0.924	1.65e-15
	TMEM258	0.674132	0.992	0.953	2.14e-111										LARP6	0.665152	0.89	0.646	2.3e-13
	RP5-1172A22.1	0.674015	0.268	0.033	7.19e-97										ITGB1	0.662783	1	1	4.85e-19
	MAP1A	0.673806	0.742	0.485	5.12e-61										RPS12	0.662363	1	1	5.46e-16
	EIF5AL1	0.671729	0.353	0.212	2.08e-21										EEF1A1	0.661946	1	1	2.7e-24
	PBX1	0.671305	0.535	0.298	1.13e-47										HIST2H2AC	0.661759	0.539	0.345	0.00071773
	SULF2	0.668281	0.242	0.062	1.3e-53										BIRC5	0.660091	0.803	0.632	0.00041018
	RPL37	0.66529	1	0.998	5.01e-117										LGALS1	0.659938	1	1	5.26e-27
	IFI6	0.661341	0.793	0.626	5.76e-46										NDUFB3	0.658135	0.945	0.762	5.46e-13
	C1orf54	0.660294	0.704	0.493	3.05e-44										TFAP2A	0.656227	0.646	0.332	2.23e-11
	ANKRD29	0.659921	0.342	0.097	9.92e-75										PHLDA1	0.656019	0.37	0.108	2.27e-12
	RPL37A	0.659724	1	1	2.3e-138										HCCS	0.653429	0.705	0.487	1.35e-07
	HDDC2	0.6592	0.898	0.778	3.74e-63										RPS7	0.653081	1	1	4.75e-18
	EHBP1	0.656394	0.5	0.266	3.95e-49										CKAP2	0.652551	0.882	0.664	0.00113325
	MOXD1	0.655736	0.305	0.087	8.02e-65										SPECC1	0.651949	0.728	0.417	4.8e-09
	AMFR	0.655456	0.352	0.185	1.03e-30										RPL10A	0.650016	1	0.998	1.2e-18
	ADCY4	0.650748	0.316	0.071	1.25e-82										KMT5A	0.649145	0.74	0.415	2.79e-10
	RPL35A	0.64855	1	0.999	2e-127										PFDN4	0.648842	0.886	0.673	5.77e-13
	GALNT10	0.647198	0.667	0.424	3.33e-50										RPS17	0.647846	1	1	5.24e-16
	ID2	0.645285	0.598	0.403	1.8e-31										PSME2	0.642798	0.933	0.868	1.47e-07
	ITGB8	0.644424	0.221	0.068	1.92e-39										PITX1	0.641491	0.654	0.327	1.53e-12
	SCN9A	0.642077	0.523	0.419	6.83e-12										GRAMD3	0.641037	0.681	0.37	3.17e-12
	PTGIS	0.641409	0.285	0.073	1.49e-65										GTF2A2	0.641032	0.906	0.785	5.02e-11
	PSD3	0.639553	0.363	0.141	3.61e-52										SYNC	0.640251	0.827	0.518	1.69e-15
	HIST1H4C	0.636891	0.955	0.865	1.1e-58										LAGE3	0.639168	0.854	0.608	2.65e-10
	PYCARD	0.636114	0.609	0.381	1.2e-43										ZCRB1	0.639108	0.941	0.76	4.85e-11
	BCL3	0.634733	0.321	0.099	1.43e-63										AARD	0.638078	0.453	0.253	0.00122358
	SLFN5	0.633846	0.609	0.388	3.69e-38										RPL31	0.63571	1	0.996	2.12e-12
	FKBP1A	0.632941	0.983	0.931	1.3e-87										NRP2	0.634736	0.756	0.482	5.38e-07
	ZFP36L1	0.62928	0.833	0.733	1.85e-16										RARRES1	0.633307	0.283	0.034	7.3e-18
	COMMD6	0.627266	0.991	0.942	1.45e-82										RPLP2	0.632318	1	1	4.44e-18
	NDUFA3	0.624622	0.952	0.869	1.8e-79										RPL4	0.631422	1	1	2.69e-29
	ARMC9	0.624483	0.547	0.318	6.98e-41										C1orf54	0.629508	0.768	0.466	1.62e-12
	GALNT2	0.624472	0.591	0.357	1.13e-45										NMT2	0.629419	0.811	0.563	5.22e-11
	TOMM7	0.623979	0.996	0.97	4.32e-100										SET	0.628966	0.992	0.973	4.43e-07
	GOLGB1	0.623454	0.819	0.641	1.46e-50										YWHAE	0.62812	0.996	0.969	3.27e-16
	IL6	0.621529	0.212	0.041	1.92e-57										SVIL	0.62699	0.591	0.377	0.00011919
	MT-ND5	0.619603	0.998	0.995	1.44e-72										RPL6	0.62534	1	1	2.14e-19
	SERF2	0.618434	1	1	5.85e-95										PRUNE2	0.625223	0.74	0.433	5.72e-09
	LIMA1	0.616908	0.983	0.943	7.51e-71										MZT2A	0.62509	0.921	0.756	4.21e-12
	BCAT1	0.615361	0.638	0.412	3.76e-42										SMIM4	0.623557	0.732	0.43	5.72e-12
	ATP5L	0.614435	0.998	0.981	7.72e-112										AMFR	0.623027	0.524	0.287	1.52e-05
	RAD23B	0.612601	0.864	0.76	2.49e-39										PRDX6	0.621477	0.992	0.962	3.58e-07
	COX7C	0.612164	0.999	0.992	3.66e-128										MT-ND1	0.621208	1	1	9.62e-21
	FKBP9	0.609367	0.79	0.62	4.78e-32										SDC4	0.618437	0.764	0.513	1.3e-08
	LGALS1	0.609334	1	1	1.09e-133										CD44	0.616981	0.98	0.897	1.65e-10
	LMO4	0.60776	0.644	0.45	5.47e-35										GDF5	0.616283	0.28	0.016	3.79e-22
	RAB13	0.606956	0.983	0.942	1.41e-62										RHOBTB3	0.616096	0.961	0.809	1.21e-10
	MMP24-AS1	0.605307	0.894	0.787	1.2e-52										PTPN14	0.615508	0.886	0.684	4.8e-06
	PIEZO2	0.60429	0.349	0.121	4.09e-58										DHFR	0.615339	0.882	0.711	2.25e-07
	DDAH2	0.602756	0.922	0.818	1.64e-63										KRT10	0.614636	0.98	0.897	7.32e-10
	JUND	0.601726	0.724	0.532	2.4e-38										PCBP2	0.614141	0.98	0.915	2.37e-11
	GOLM1	0.600684	0.466	0.246	4.16e-42										BCL3	0.613768	0.366	0.101	2.37e-13
	LINC01116	0.599869	0.76	0.597	4.34e-40										CLU	0.61214	0.409	0.108	4.38e-16
	SELENBP1	0.597486	0.513	0.278	1.93e-46										RPS3A	0.610366	1	1	6.48e-17
	CD44	0.59688	0.873	0.807	2.17e-30										MMP24-AS1	0.609674	0.902	0.749	4.1e-10
	SH3BP4	0.596758	0.453	0.217	2.5e-49										RPL27A	0.609395	1	0.998	8.87e-15
	FAM20C	0.596075	0.434	0.233	4.87e-36										GPRC5A	0.608116	0.323	0.061	1.19e-15
	RPS10	0.595887	0.998	0.986	1.24e-105										HCFC1R1	0.604532	0.799	0.565	2.8e-06
	SKIL	0.595114	0.646	0.458	1.03e-30										HIST1H1C	0.604124	0.646	0.457	0.00268417
	PRUNE2	0.593409	0.635	0.394	2.15e-42										PFDN5	0.603743	0.996	0.971	1.51e-16
	HNRNPH1	0.592496	0.785	0.645	1.16e-19										RPA3	0.602881	0.874	0.756	1.59e-05
	PFDN4	0.590662	0.859	0.744	2.31e-49										MLLT11	0.602294	0.65	0.309	3.37e-12
	PAQR7	0.587737	0.252	0.081	8e-45										WNT5A	0.602178	0.835	0.554	2.78e-10
	CLIP3	0.586995	0.692	0.487	2.64e-35										NDUFB4	0.599644	0.961	0.883	6.93e-13
	CCNL1	0.586841	0.779	0.631	1.42e-30										SCN9A	0.599552	0.799	0.664	0.00058552
	SSC5D	0.584768	0.472	0.243	5.04e-44										COX7A1	0.598158	0.898	0.744	1.65e-07
	RHOBTB3	0.583815	0.922	0.835	2.07e-37										MALAT1	0.597883	1	1	1.47e-15
	COL12A1	0.581842	0.993	0.962	1.82e-83										NDUFA13	0.595438	0.992	0.971	3.26e-16
	PDIA3	0.581791	0.918	0.862	3.14e-50										GAMT	0.59283	0.713	0.363	2.32e-13
	AAK1	0.58141	0.818	0.624	8.49e-46										RPL24	0.591558	1	0.998	3.82e-14
	HCCS	0.580248	0.581	0.39	2.89e-35										RPS18	0.589891	1	1	3.26e-14
	SERTAD4	0.580088	0.224	0.078	1.93e-34										MAP4K4	0.589377	0.941	0.769	6.2e-08
	MFAP4	0.579928	0.23	0.054	1.81e-54										IFI6	0.589302	0.898	0.655	1.41e-06
	MLLT11	0.579843	0.502	0.267	3.84e-50										PPIA	0.58871	1	0.996	8.14e-20
	CDC42SE1	0.579431	0.398	0.237	6.02e-23										RPL13A	0.587174	1	1	3.69e-14
	ARHGAP22	0.57817	0.324	0.127	1.61e-46										GLIPR1	0.58619	0.937	0.888	1.55e-06
	UQCR11	0.577554	0.995	0.978	2.06e-86										RPS11	0.584728	1	1	8.1e-15
	RPL28	0.573526	1	1	1.76e-103										GLIS2	0.583765	0.563	0.217	5.47e-14
	RNF145	0.573143	0.754	0.546	8.12e-48										SLIRP	0.583125	0.98	0.886	6.08e-15
	SNRPF	0.571872	0.919	0.833	3.14e-50										ID2	0.582096	0.591	0.345	1.82e-06
	LDB2	0.571656	0.261	0.05	2.61e-74										UQCRH	0.582009	1	0.93	2.29e-13
	AJUBA	0.571588	0.374	0.16	5.69e-47										DYNLL1	0.580565	1	0.996	1.84e-11
	LTBP3	0.569412	0.596	0.368	2.71e-40										LAMB1	0.579355	0.685	0.388	4.73e-10
	MAP4K4	0.56788	0.807	0.669	6.3e-30										NFU1	0.578047	0.74	0.46	6.45e-09
	SMIM3	0.567336	0.574	0.382	1.27e-27										EEF1B2	0.577681	1	0.984	1.43e-17
	RPL31	0.567314	1	0.997	1.14e-69										GPX4	0.57753	1	0.978	9.06e-10
	NEK6	0.566425	0.504	0.269	6.86e-45										B4GALT5	0.576972	0.602	0.361	7.96e-06
	RPL26	0.56641	1	0.998	9.35e-99										SUMO3	0.575224	0.965	0.85	1.31e-09
	VIM	0.564538	1	1	5.61e-111										SNRPN	0.574657	0.835	0.594	2.86e-10
	NBPF14	0.563904	0.507	0.331	4.55e-24										UBE2L6	0.574324	0.74	0.444	1.41e-12
	FAM171B	0.563324	0.472	0.255	8.9e-39										GABARAP	0.571896	0.902	0.749	1.31e-09
	ALDH4A1	0.562488	0.416	0.186	4.89e-50										CDH11	0.571483	0.929	0.767	7.22e-10
	BEND6	0.562234	0.364	0.176	6.9e-36										GTF3A	0.571182	0.969	0.789	2.37e-09
	ZNF106	0.559905	0.697	0.522	2.36e-27										SMURF2	0.570182	0.768	0.549	0.00010945
	ANKRD12	0.557881	0.671	0.471	1.07e-36										TNRC6B	0.569523	0.807	0.563	2.94e-06
	SMURF2	0.556579	0.534	0.357	2.27e-26										SMIM3	0.568873	0.63	0.334	8.11e-09
	RPL30	0.554245	1	0.998	2.08e-94										SERTAD4	0.567433	0.335	0.096	4.88e-10
	AARD	0.55394	0.362	0.216	2.35e-20										RARRES3	0.567429	0.429	0.09	1.34e-20
	TMEM256	0.553829	0.793	0.666	1.45e-32										STK17B	0.567341	0.685	0.401	9.11e-07
	SKA2	0.553747	0.652	0.432	2.01e-40										DEK	0.567047	0.996	0.98	1.09e-14
	TTYH3	0.552011	0.481	0.254	1.51e-41										MZT2B	0.563769	0.996	0.966	5.11e-12
	LRP1	0.551856	0.951	0.886	1.33e-45										CUL4B	0.562167	0.768	0.471	5.52e-08
	VAMP5	0.550545	0.958	0.899	7.78e-54										MFAP2	0.559993	0.776	0.511	4.23e-08
	PLEKHA4	0.5503	0.335	0.12	1.43e-52										CDC42EP1	0.558506	0.902	0.787	1.13e-07
	TCEA2	0.55011	0.742	0.582	9.47e-33										GPX1	0.556411	0.972	0.919	8.98e-10
	AK5	0.549972	0.34	0.128	5.72e-52										ATP5J2	0.556087	0.996	0.948	6.1e-14
	MTCH1	0.548558	0.895	0.856	1e-25										AXL	0.555674	1	0.971	3.44e-08
	FLNC	0.547816	0.427	0.2	2.24e-46										COX7A2	0.55302	0.996	0.966	4.46e-13
	MN1	0.547241	0.358	0.167	1.25e-37										RPS4X	0.552897	1	1	1.52e-13
	MZT2A	0.544519	0.826	0.662	1.48e-41										RPL9	0.552895	1	0.998	7.49e-13
	LINC01444	0.543341	0.249	0.076	1.77e-47										OLFML3	0.552745	0.972	0.832	3.5e-14
	C1S	0.542901	0.894	0.774	2.59e-44										SLC14A1	0.548176	0.205	0.052	3.29e-06
	TM4SF1	0.542143	0.882	0.717	2.88e-59										UBE2S	0.547739	0.929	0.816	0.00671598
	RBFOX2	0.542074	0.757	0.59	1.69e-37										TFDP2	0.545166	0.638	0.354	1.83e-07
	TM4SF4	0.54069	0.203	0.093	1.31e-18										RBX1	0.545032	0.984	0.922	2.79e-12
	HMGN1	0.540289	0.983	0.925	1.75e-54										MRPL52	0.544109	0.957	0.848	1.23e-11
	FTL	0.539016	1	1	2.07e-69										FOSB	0.543112	0.65	0.406	0.00033975
	EFNA5	0.537964	0.267	0.117	1.1e-29										SEMA3C	0.542542	0.646	0.413	8.98e-06
	CH25H	0.534724	0.108	0.004	8.85e-47										CKLF	0.54239	0.949	0.857	5.02e-05
	EIF3L	0.533888	0.944	0.876	1.34e-48										CFI	0.5418	0.28	0.018	3.84e-21
	DIRC3	0.533633	0.141	0.005	1.05e-62										LINC01116	0.540331	0.87	0.679	1.56e-06
	MIF	0.53155	0.968	0.923	5.04e-57										BAALC	0.540069	0.169	0.034	3.92e-06
	TNFAIP8	0.530682	0.462	0.238	3.46e-41										CHD3	0.533833	0.87	0.666	8.62e-08
	YWHAE	0.529943	0.988	0.963	5.11e-45										GCLM	0.533712	0.744	0.435	2.63e-08
	SNHG18	0.529539	0.646	0.455	1.08e-30										NDUFS5	0.533586	1	0.978	2.87e-13
	SYNJ2	0.528882	0.416	0.222	1.59e-32										PPP3CA	0.533064	0.764	0.507	8.76e-07
	NDNF	0.528677	0.215	0.027	4.11e-75										FAU	0.532355	1	0.998	1.21e-16
	CACNA1C	0.527161	0.373	0.158	9.96e-46										GOLGA4	0.532019	0.957	0.832	6.39e-10
	BHLHE40	0.525324	0.411	0.194	5.06e-42										RP11-620J15.3	0.531413	0.594	0.377	0.00071264
	MCFD2	0.524814	0.889	0.802	3.29e-37										C6orf48	0.530042	0.953	0.83	7.53e-09
	EFEMP2	0.524573	0.972	0.95	1.75e-64										F3	0.529044	0.228	0.016	2.71e-16
	SLC2A4RG	0.524292	0.573	0.368	2.99e-34										CCNB2	0.528449	0.709	0.52	0.00995772
	CYB561A3	0.524155	0.439	0.266	7.2e-24										C1GALT1	0.526672	0.839	0.664	1.36e-05
	TMA7	0.523107	0.998	0.983	2.53e-77										BOLA3	0.526472	0.878	0.715	2.49e-07
	ATP5E	0.521696	0.999	0.992	1.49e-84										GABARAPL1	0.526405	0.614	0.357	1.32e-05
	AKAP9	0.521442	0.871	0.744	1.81e-42										SCG5	0.5258	0.157	0.022	3.4e-07
	EGFR	0.520196	0.519	0.326	2.23e-29										NEK6	0.524173	0.575	0.258	1.88e-13
	OCIAD2	0.519947	0.739	0.6	3.04e-25										RPS14	0.523743	1	1	5.12e-12
	IVNS1ABP	0.518978	0.529	0.373	5.45e-20										ARHGAP11A	0.523029	0.622	0.397	0.00033988
	TNIP3	0.518886	0.182	0.008	7.77e-81										MSRB2	0.522254	0.898	0.749	1.6e-07
	MT-ND2	0.518599	1	1	8.73e-94										CCNL1	0.521173	0.835	0.632	0.0005366
	MYCBP2	0.518446	0.839	0.721	3.28e-30										HN1	0.521129	0.953	0.892	0.00083591
	KCNK2	0.517582	0.295	0.097	3.06e-51										NDUFA11	0.52095	1	0.928	1.64e-11
	BPI	0.517252	0.224	0.045	2.35e-60										MORN2	0.518495	0.768	0.484	1.37e-08
	RPS23	0.51715	1	1	6.71e-87										LSM8	0.518143	0.965	0.821	3.46e-10
	VAT1	0.516456	0.803	0.644	4.65e-34										SLC6A6	0.517382	0.28	0.065	8.67e-11
	PAWR	0.51477	0.873	0.777	3.26e-28										FAM200B	0.515048	0.827	0.587	4.32e-06
	RPS15A	0.514756	1	0.998	8.14e-74										HSPE1	0.514681	0.976	0.924	3.14e-11
	PLCB4	0.514151	0.188	0.04	5.44e-47										WWC2	0.512564	0.701	0.426	3.83e-07
	CERCAM	0.512242	0.919	0.842	1.68e-52										CHN1	0.512044	0.354	0.112	1.89e-09
	THY1	0.512141	0.979	0.938	2.62e-54										TRAPPC1	0.510575	0.988	0.951	8.25e-12
	EML4	0.511472	0.609	0.393	1.5e-32										SNX3	0.509503	0.992	0.957	1.51e-12
	LAGE3	0.511363	0.713	0.542	1.19e-29										PET100	0.508648	0.929	0.76	1.73e-09
	CADM1	0.51071	0.212	0.045	1.78e-53										IFI27L2	0.508371	0.976	0.883	4.63e-09
	RAB30	0.510062	0.319	0.137	8.29e-38										NBEAL1	0.507377	0.894	0.675	4.8e-05
	GLT8D2	0.506803	0.439	0.233	1.05e-36										KIAA0101	0.506881	0.949	0.859	8.66e-05
	SPECC1	0.505666	0.519	0.323	2.38e-29										FAM162A	0.506869	0.713	0.388	1.51e-10
	VEGFC	0.504854	0.386	0.178	2.97e-41										HMGN1	0.50622	1	0.942	1.23e-11
	GABARAP	0.504362	0.874	0.767	2.66e-42										MT-ND3	0.504967	1	1	3.17e-12
	MKX	0.504328	0.386	0.203	5.32e-30										SFRP4	0.504335	0.213	0.022	1.13e-12
	SHFM1	0.502708	0.985	0.949	1.59e-66										CEP55	0.503251	0.732	0.525	0.00235687
	NHS	0.502512	0.321	0.143	1.65e-34										PTGFRN	0.501716	0.602	0.267	4.59e-11
	NDUFB1	0.502419	0.972	0.924	5.98e-61										SRP14	0.500879	0.996	0.991	5.67e-13
	NDST1	0.502289	0.383	0.184	5.89e-37										COX8A	0.499413	0.996	0.957	4.69e-10
	TXN	0.499211	0.995	0.983	2.93e-50										ATP5J	0.498846	0.992	0.951	6.86e-10
	GRAMD3	0.497273	0.599	0.391	1.32e-30										RPL7A	0.498589	1	1	6.31e-16
	C1R	0.496823	0.91	0.842	2.03e-31										HSPB11	0.498251	0.874	0.72	0.00018671
	C6orf48	0.496341	0.957	0.902	1.56e-38										NACA	0.498176	1	0.98	1.55e-12
	SETD5	0.495647	0.619	0.454	2.01e-18										BAMBI	0.494329	0.579	0.343	2.75e-05
	COX7A1	0.4947	0.832	0.765	4.54e-23										CDC42	0.494234	0.992	0.901	1.84e-05
	SLC16A4	0.494574	0.311	0.126	1.06e-39										PDGFC	0.49356	0.547	0.204	2.23e-13
	HPCAL1	0.493837	0.469	0.271	1.36e-32										CTSK	0.491344	0.319	0.132	2.39e-05
	DNAJC3	0.49204	0.689	0.497	2.64e-33										CMC2	0.490717	0.795	0.563	0.00011189
	GOPC	0.491839	0.801	0.679	4.96e-30										SVIP	0.488566	0.866	0.626	2.75e-07
	PYGL	0.49171	0.444	0.215	1.05e-43										ADCY4	0.487496	0.307	0.054	4.34e-15
	MRC2	0.490611	0.737	0.57	7.58e-30										SERTAD4-AS1	0.486385	0.48	0.244	6.3e-06
	TXNRD1	0.490101	0.815	0.73	1.5e-26										APOBEC3C	0.485573	0.539	0.251	3.64e-08
	ATP5I	0.488735	0.987	0.95	3.62e-57										NDST1	0.485506	0.52	0.249	3.16e-07
	RBMX	0.487839	0.786	0.644	2.47e-25										CHCHD2	0.485032	1	0.991	2.5e-13
	SAMD11	0.486986	0.184	0.032	1.27e-52										VAT1	0.482965	0.925	0.722	0.00013887
	RWDD1	0.483734	0.944	0.869	3.36e-40										THBS2	0.48249	0.992	0.913	4.34e-11
	NBEAL1	0.482722	0.824	0.682	2.66e-31										RPS3	0.481231	1	0.998	7.43e-14
	RPL23A	0.482247	1	0.999	4.29e-77										RPSA	0.480379	1	0.998	2.93e-14
	MLLT1	0.48198	0.44	0.228	2.74e-37										RP5-1172A22.1	0.47973	0.264	0.027	3.24e-17
	FGF5	0.481058	0.392	0.227	1.84e-24										GLT8D2	0.479299	0.445	0.17	3.36e-10
	SPATS2	0.480534	0.587	0.417	1.73e-19										NBPF14	0.479286	0.638	0.37	2.15e-05
	TENM3	0.48013	0.393	0.198	9.96e-34										C1orf53	0.479112	0.583	0.303	2.78e-08
	PCBP4	0.479734	0.465	0.26	1.74e-33										GYPC	0.478568	0.693	0.406	1.38e-08
	CAP2	0.477452	0.525	0.313	1.43e-34										FAM134A	0.478043	0.705	0.457	0.0004954
	RPS25	0.47715	0.999	0.996	2.35e-67										SERTAD2	0.477652	0.654	0.422	0.00206904
	ALDH1A3	0.476446	0.209	0.064	7.94e-37										NDUFA1	0.47744	0.969	0.908	4.11e-08
	NFKBIZ	0.476395	0.328	0.15	1.81e-32										NME2	0.47743	0.713	0.448	3.85e-06
	ANKIB1	0.475501	0.645	0.465	1.99e-26										BTF3	0.477418	1	0.98	2.51e-12
	EIF4A2	0.474819	0.951	0.915	4.32e-35										GLS	0.477158	0.933	0.796	0.00061891
	ATN1	0.474632	0.495	0.28	6.11e-35										CTDNEP1	0.476679	0.85	0.603	7.74e-06
	ASPH	0.474126	0.835	0.702	2.86e-36										POLR2J	0.475629	0.957	0.836	3.14e-06
	KIAA0355	0.472548	0.68	0.492	2.32e-28										IRF2BPL	0.474912	0.409	0.177	4.72e-07
	ZNF148	0.47238	0.623	0.431	2.37e-28										SH3BP4	0.472846	0.594	0.318	8.55e-07
	FAM89B	0.472062	0.743	0.605	5.46e-20										PPP1R12B	0.471757	0.449	0.253	0.0050997
	COX16	0.471617	0.564	0.358	1.6e-34										RPS4Y1	0.470993	1	0.978	1.71e-11
	HP1BP3	0.470377	0.919	0.813	1.5e-31										CCDC88A	0.469305	0.823	0.576	2.84e-06
	WISP2	0.470182	0.175	0.047	4.16e-35										ENY2	0.468646	0.972	0.888	3.19e-06
	NAA38	0.469896	0.918	0.858	9.69e-34										ATPIF1	0.466956	0.965	0.919	5.12e-07
	MT-ND4	0.46962	1	1	4.37e-94										HSBP1	0.466684	0.957	0.886	3.09e-07
	NLRP1	0.469489	0.346	0.16	4.63e-35										NSA2	0.465506	0.969	0.841	2.06e-07
	RPL36	0.468903	1	0.996	4.19e-72										TNIP3	0.465444	0.24	0.013	1.79e-18
	SPATA20	0.468778	0.534	0.333	5.11e-31										DIRC3	0.46535	0.213	0.018	1.1e-13
	MINOS1	0.467614	0.96	0.938	1.07e-48										RPL23	0.46483	1	0.996	4.78e-09
	SEC61B	0.464135	0.993	0.958	1.44e-58										RUNX1	0.463661	0.614	0.386	0.00048647
	TNFRSF19	0.463773	0.286	0.135	2.8e-26										PHPT1	0.459825	0.996	0.955	6.34e-09
	PRKCA	0.463251	0.409	0.215	4.98e-32										DNAJC19	0.459494	0.772	0.585	0.0004296
	SPIN1	0.463082	0.541	0.352	1.17e-24										C4orf48	0.459045	0.988	0.915	3.28e-05
	SERINC2	0.46295	0.79	0.657	4.93e-27										DBF4	0.458944	0.705	0.478	0.00115501
	SHC1	0.46293	0.724	0.545	2.52e-29										THY1	0.458752	1	0.987	3.95e-10
	SAT1	0.46252	0.821	0.744	5.93e-14										NDUFA4	0.458558	1	0.982	2.8e-09
	FOSL2	0.461459	0.698	0.553	5.26e-16										COX6C	0.458052	0.996	0.935	4.58e-08
	PLD3	0.459905	0.832	0.74	8.07e-23										ITGAE	0.456685	0.882	0.686	1.96e-05
	CDC42	0.459629	0.953	0.881	1.67e-20										RALGPS2	0.456454	0.594	0.334	2.77e-06
	SLC4A7	0.458892	0.605	0.418	2.91e-23										C14orf2	0.453772	1	0.942	5.86e-10
	FAM19A5	0.457505	0.255	0.076	2.76e-48										C19orf53	0.453024	0.976	0.872	1.78e-07
	TOR1AIP2	0.457171	0.686	0.537	4.8e-15										NEIL3	0.452788	0.437	0.159	2.51e-11
	NDUFA13	0.456913	0.975	0.973	1.56e-54										CLIP3	0.450457	0.579	0.316	1.35e-05
	ETV1	0.45682	0.166	0.052	3.73e-28										IMMP1L	0.449415	0.504	0.267	5.22e-06
	VDR	0.456552	0.249	0.061	1.44e-56										WTAP	0.449364	0.815	0.59	0.00840648
	METTL9	0.455583	0.82	0.683	6.33e-32										PTGIS	0.4493	0.291	0.076	2.04e-09
	LHX9	0.454046	0.237	0.085	2.69e-35										ODC1	0.448996	0.815	0.677	0.0080973
	CDC42EP1	0.45313	0.799	0.669	4.65e-28										SH3PXD2A	0.448641	0.654	0.39	1.01e-05
	DAAM1	0.450963	0.545	0.406	1.07e-12										CWC15	0.448184	0.921	0.742	1.5e-05
	USP34	0.450005	0.684	0.503	1.67e-25										VTI1B	0.447825	0.913	0.809	9.21e-05
	BCL9L	0.44977	0.446	0.261	7.3e-26										TXNDC17	0.447301	0.945	0.85	0.00086291
	UBE2V1	0.449307	0.434	0.258	2.5e-25										INSIG1	0.446316	0.606	0.357	0.00013885
	CMBL	0.446826	0.407	0.256	3.59e-18										LDB2	0.443606	0.315	0.052	1.81e-16
	WNK1	0.445725	0.757	0.629	1.16e-18										CCNA2	0.443287	0.72	0.502	0.00363269
	ANKRD13A	0.444155	0.4	0.206	1.76e-32										AJUBA	0.443138	0.445	0.157	1.18e-10
	PRMT2	0.443856	0.823	0.711	5.84e-25										NRP1	0.442235	0.752	0.484	1.72e-05
	AC013461.1	0.443737	0.804	0.735	2.25e-15										C1orf21	0.440966	0.669	0.469	0.00090855
	SNRPN	0.443711	0.769	0.596	4.25e-34										TMEM97	0.440827	0.524	0.291	9.98e-05
	PPP1CB	0.443105	0.79	0.671	2.1e-12										RPS15	0.440527	1	1	6.13e-11
	SPTAN1	0.443015	0.692	0.515	9.73e-27										CDKN2C	0.440517	0.705	0.496	0.00120203
	CD68	0.443006	0.434	0.227	7.05e-36										TBCA	0.440292	0.98	0.93	1.01e-08
	CD74	0.44209	0.112	0.01	9.64e-41										PRR11	0.439184	0.634	0.41	0.00246542
	ZCRB1	0.442079	0.863	0.75	5.74e-30										PRR7	0.438776	0.417	0.146	2.58e-10
	SRPX	0.44181	0.384	0.196	7.36e-31										DENR	0.438442	0.886	0.717	0.00669067
	EPHA5	0.441488	0.282	0.108	1.77e-38										ASPM	0.437791	0.819	0.612	0.0016124
	SLC39A10	0.440351	0.553	0.38	3.42e-23										ATP5G3	0.437112	0.988	0.957	3.98e-08
	WWC2	0.43945	0.477	0.325	3.04e-16										NDUFA2	0.435393	0.937	0.841	3.81e-06
	RDX	0.439445	0.947	0.898	3.95e-37										LINC01444	0.435326	0.331	0.099	8.47e-10
	WLS	0.438798	0.393	0.221	6.43e-26										UQCC2	0.434384	0.941	0.807	2.53e-05
	RBMS3	0.437776	0.642	0.454	5.28e-23										MCFD2	0.434027	0.937	0.859	4.43e-05
	ERMN	0.436057	0.119	0.013	1.17e-40										LSM12	0.432571	0.791	0.578	0.00089722
	NEK10	0.435539	0.184	0.041	9.77e-44										MBNL2	0.432073	0.516	0.258	6.94e-07
	GALNT1	0.435129	0.99	0.969	7.58e-27										SGOL1	0.43189	0.665	0.471	0.0013654
	EEF2	0.434536	0.999	0.998	2.59e-32										CFDP1	0.431361	0.898	0.774	0.00052559
	EIF2S3	0.43387	0.646	0.509	1.77e-13										ZNF106	0.431198	0.862	0.661	0.00037111
	CNN3	0.433662	0.972	0.942	1.89e-30										DRAM1	0.430951	0.728	0.534	0.00273975
	HIST1H2AC	0.433492	0.277	0.128	2.36e-25										COX6B1	0.43092	1	0.971	4.14e-09
	RPS13	0.433252	1	0.999	1.23e-57										BMP4	0.430913	0.421	0.182	8.03e-07
	RPS8	0.43323	1	1	6.55e-53										POLR2I	0.4304	0.937	0.785	2.44e-05
	CDKN2C	0.432195	0.531	0.372	1.5e-17										CHMP4B	0.429532	0.894	0.747	0.00171925
	LIMK1	0.431739	0.308	0.122	1.08e-39										ZSCAN16-AS1	0.42931	0.583	0.357	9.62e-05
	FRMD6-AS1	0.430697	0.23	0.123	4.67e-14										ANKRD12	0.429258	0.795	0.574	0.0004628
	PPFIBP1	0.430568	0.573	0.403	7.35e-20										NCAPD2	0.429098	0.484	0.287	0.0008751
	UBL5	0.430459	0.993	0.972	1.44e-53										NENF	0.428402	0.992	0.89	7.28e-06
	NAP1L1	0.429504	0.994	0.989	3.87e-37										RPL15	0.427719	1	1	9.05e-09
	AHRR	0.429394	0.213	0.057	6.64e-44										FLNC	0.427607	0.638	0.359	1.19e-06
	EIF4B	0.429234	0.891	0.811	9.04e-21										C7orf50	0.426761	0.941	0.818	2.39e-06
	ZMIZ1	0.425884	0.344	0.184	2.57e-24										ANKRD13A	0.42602	0.61	0.352	1.64e-05
	COL6A3	0.425018	0.983	0.947	5.53e-16										STAT1	0.42549	0.886	0.72	0.0004003
	GABARAPL1	0.423376	0.562	0.408	1.76e-16										S100A6	0.425435	1	1	1.49e-08
	ALDH7A1	0.423134	0.481	0.309	4.76e-22										RPS16	0.424425	1	1	2.3e-08
	C14orf132	0.421891	0.306	0.139	6.75e-32										TMEM14A	0.423279	0.89	0.769	2.87e-05
	FRMD6	0.420347	0.559	0.389	2.61e-19										LINC01503	0.422156	0.402	0.17	1.41e-06
	SH3BP5	0.419867	0.386	0.2	2.34e-30										METTL9	0.422107	0.921	0.762	3.8e-06
	TRAM2	0.41965	0.651	0.497	9.6e-17										CBR3	0.421752	0.701	0.507	0.00362686
	ATRX	0.419312	0.853	0.73	8.99e-30										SUMO2	0.421262	1	0.987	1.02e-08
	RBP4	0.418978	0.153	0.049	3.67e-24										RBMS3	0.420814	0.709	0.428	5.08e-06
	DBI	0.418885	0.965	0.941	1.05e-25										CETN2	0.419935	0.929	0.742	5.62e-07
	DLX2	0.41763	0.192	0.045	1.74e-44										TCEB2	0.419657	1	0.969	1.62e-07
	C7orf50	0.417627	0.829	0.719	1.53e-23										TRAM2	0.419486	0.799	0.608	0.00561223
	UBL3	0.416238	0.587	0.419	1.29e-18										CADM1	0.419291	0.295	0.058	6.35e-13
	ZSCAN16-AS1	0.415626	0.596	0.453	1.07e-15										PCBP4	0.419146	0.63	0.352	7.48e-07
	CCAR1	0.41448	0.585	0.411	4.1e-23										CENPU	0.418146	0.87	0.731	0.00454662
	IFT57	0.414075	0.755	0.58	2.09e-28										PSME1	0.417048	0.969	0.895	0.00015961
	NRP2	0.414024	0.615	0.483	1.11e-11										BIN1	0.41687	0.681	0.392	2.31e-06
	MT-CO2	0.413796	1	1	4.08e-87										RPL14	0.416074	1	1	3.21e-10
	SETBP1	0.41333	0.261	0.107	8.74e-30										EIF3L	0.41516	0.961	0.906	6.15e-06
	SCAF11	0.411938	0.909	0.853	5.17e-19										CISD2	0.412627	0.87	0.688	0.00443735
	AHDC1	0.411644	0.294	0.131	6.46e-31										ANKRD36C	0.412078	0.563	0.244	1.76e-09
	ZFPM1	0.410675	0.201	0.038	1.26e-54										IFT57	0.412005	0.854	0.628	1.09e-05
	SNRPE	0.410531	0.942	0.899	1.45e-31										BLVRB	0.411735	0.878	0.74	0.00022464
	RPL7	0.410475	1	0.999	1.84e-59										SPC24	0.409546	0.508	0.298	0.00121555
	SLC2A12	0.409638	0.147	0.02	9.18e-47										PRADC1	0.409097	0.665	0.439	0.00037618
	ST13	0.407811	0.968	0.926	1.96e-27										TOMM5	0.407467	0.764	0.556	0.00090694
	HINT1	0.407239	1	0.99	5.19e-59										NDUFB8	0.405203	0.969	0.899	6.04e-07
	TIPARP	0.407181	0.296	0.137	4.35e-28										COX14	0.402773	0.87	0.686	0.00052775
	TP53BP1	0.406832	0.425	0.239	3.08e-27										GNG5	0.402115	0.992	0.944	5.25e-06
	AIG1	0.406813	0.657	0.519	3.5e-18										CCDC109B	0.401173	0.795	0.59	0.0026668
	TMEM14B	0.406467	0.865	0.779	1.04e-22										CDCA2	0.400535	0.571	0.357	0.00116255
	NME2	0.406073	0.579	0.403	5.01e-23										UCHL3	0.400304	0.705	0.46	8.54e-06
	IFI44	0.405627	0.3	0.143	1.62e-26										NCS1	0.400303	0.461	0.235	0.00025881
	CTSK	0.404494	0.3	0.146	4.34e-26										DRAP1	0.400284	1	0.993	7.11e-06
	KHDRBS1	0.404316	0.852	0.742	3.55e-26										TCEA2	0.400109	0.807	0.594	0.00318869
	ADAM19	0.402734	0.227	0.095	1.81e-24										AIG1	0.400053	0.799	0.576	0.00026604
	IQCA1	0.400181	0.248	0.097	4.68e-31										RPL35	0.399003	1	1	3.74e-07
	ADAMTS6	0.400077	0.335	0.18	6.57e-23										IARS2	0.398694	0.819	0.637	0.00060096
	RPL22L1	0.399374	0.993	0.975	1.4e-26										NEAT1	0.397041	1	0.996	0.00457585
	PRDX5	0.398884	0.99	0.988	2.01e-48										AP2B1	0.396409	0.957	0.807	6.98e-07
	SLC1A3	0.398576	0.192	0.075	4.57e-23										HSPA12A	0.39482	0.567	0.294	2.83e-06
	SUMF2	0.398306	0.67	0.57	1.32e-07										RGS10	0.394729	0.799	0.54	0.00020994
	RIN2	0.398093	0.406	0.257	6.37e-16										EML4	0.394248	0.744	0.516	0.00080819
	CAPG	0.397061	0.716	0.611	1.81e-15										PSMB8	0.393911	0.831	0.652	3.81e-05
	DDX6	0.39699	0.549	0.364	3.81e-22										UBA52	0.393564	1	1	1.18e-07
	MORN2	0.396699	0.632	0.474	1.66e-21										TMEM14C	0.393306	0.965	0.915	0.00059397
	UQCR10	0.396184	0.975	0.932	4.52e-40										SUB1	0.393179	1	0.96	2.48e-07
	ADAMTSL4	0.395241	0.267	0.109	3.97e-32										HMOX1	0.392965	0.362	0.135	1.79e-07
	MBNL2	0.394272	0.46	0.283	4.95e-22										BNC2	0.392782	0.583	0.321	7.25e-06
	EEF1B2	0.394137	0.998	0.988	2.09e-56										METRNL	0.392603	0.622	0.359	4.65e-05
	PRR7	0.393369	0.246	0.08	2.1e-41										C4orf3	0.392302	0.988	0.906	1.55e-06
	TPST1	0.392232	0.352	0.194	3.62e-22										COX16	0.391642	0.646	0.386	1.17e-05
	RPS17	0.392055	1	1	1.66e-51										LDLR	0.390353	0.492	0.256	3.71e-05
	DCBLD1	0.392037	0.501	0.329	7.69e-21										CD68	0.390276	0.547	0.309	0.00040772
	ZNF33A	0.391367	0.502	0.317	1.14e-23										RAB1B	0.389676	0.783	0.543	0.00036296
	RPL6	0.390345	1	0.999	2.55e-51										RPL10	0.388783	1	1	1.27e-06
	RALGPS2	0.39027	0.427	0.253	2.4e-22										GLRX5	0.388349	0.831	0.657	0.00138143
	CCDC109B	0.390262	0.594	0.422	7.79e-21										ZFAS1	0.388251	0.988	0.836	2.51e-07
	GLIPR1	0.38973	0.861	0.785	1.38e-20										ARHGAP22	0.388227	0.484	0.238	6.03e-06
	LDHB	0.389727	0.981	0.946	2.54e-43										ECI2	0.387662	0.831	0.652	0.0026408
	TUBB	0.388354	1	0.994	1.4e-52										HDGF	0.387495	0.909	0.706	0.00015756
	XYLT1	0.388117	0.309	0.175	2.16e-17										EPHA5	0.386394	0.382	0.159	8.22e-06
	APPL2	0.38776	0.527	0.389	8.34e-13										POPDC3	0.38576	0.26	0.067	2.34e-08
	ANKRD36C	0.387655	0.239	0.107	4.43e-23										OCIAD2	0.384926	0.839	0.65	0.00179162
	ST5	0.387363	0.456	0.294	2.6e-17										FZD2	0.384809	0.508	0.202	8.56e-11
	NDUFB4	0.386924	0.947	0.911	2.98e-29										RPL18	0.384755	1	1	6.29e-08
	PIM1	0.386861	0.257	0.13	8.8e-20										PLEKHA4	0.384286	0.299	0.105	2.58e-06
	TUBB3	0.386584	0.192	0.036	1.3e-51										QPRT	0.383776	0.122	0.007	1.24e-07
	C1orf53	0.385772	0.425	0.273	3.44e-18										SLC16A2	0.383675	0.441	0.195	1.42e-06
	TCF7	0.385213	0.24	0.079	8.29e-39										RPS2	0.383279	1	1	1.52e-10
	PSME1	0.384971	0.915	0.868	3.59e-27										SIVA1	0.38227	0.969	0.883	6.04e-05
	TNFAIP2	0.384242	0.271	0.13	3.94e-23										MRPL23	0.381709	0.795	0.617	0.00543151
	RPL24	0.384227	1	0.996	1.99e-48										UBL3	0.381547	0.72	0.451	0.00015021
	ARID4B	0.383891	0.669	0.54	1.18e-13										ADAMTSL4	0.380739	0.374	0.132	1.29e-07
	ANKRD30B	0.383644	0.174	0.041	1.78e-39										SNRNP25	0.380097	0.831	0.641	0.00710524
	MZT2B	0.382491	0.989	0.946	1.49e-34										NLRP1	0.380091	0.413	0.166	5.64e-08
	APEX1	0.382272	0.839	0.766	3.14e-19										BCL9L	0.380011	0.524	0.267	4.78e-06
	PRICKLE1	0.380574	0.164	0.032	5.33e-42										MLF2	0.379854	0.945	0.872	0.00063006
	MBNL1-AS1	0.380401	0.424	0.296	4.3e-10										FBXL5	0.379414	0.74	0.536	0.00199065
	FOSB	0.379887	0.6	0.398	1.85e-23										LAMTOR4	0.378889	0.961	0.843	0.00179446
	PHIP	0.379673	0.534	0.347	2.29e-22										C14orf132	0.37875	0.457	0.204	9.76e-07
	MACF1	0.378803	0.777	0.68	2.48e-10										SRM	0.377887	0.98	0.917	0.00028463
	PCBP2	0.378791	0.971	0.912	2.58e-25										GLIPR2	0.376895	0.646	0.419	0.00610222
	CTXN1	0.37878	0.262	0.118	2.2e-25										EFNA5	0.376415	0.394	0.173	1.74e-05
	LRRK1	0.378601	0.27	0.13	1.05e-22										ST13	0.376235	0.957	0.919	0.00033986
	EIF2AK4	0.37836	0.81	0.688	8.57e-21										FOSL2	0.375211	0.839	0.61	0.00471585
	HSP90B1	0.377225	0.963	0.937	3.72e-29										LAMTOR1	0.37436	0.98	0.897	0.00046808
	CFDP1	0.377058	0.81	0.679	9.87e-21										MAP1LC3A	0.373674	0.815	0.639	0.0003609
	AP1G1	0.376813	0.385	0.256	1.57e-12										GULP1	0.373419	0.469	0.231	5.31e-06
	LINC01423	0.376712	0.159	0.086	3.29e-08										LIMK1	0.373024	0.378	0.168	2.5e-05
	CETN2	0.376342	0.828	0.725	1.23e-21										IFI44	0.372696	0.469	0.182	9.19e-10
	FAM200B	0.376327	0.749	0.647	3.41e-14										GXYLT2	0.37263	0.319	0.078	5.72e-11
	CALM3	0.376148	0.88	0.805	8.19e-23										NGFRAP1	0.371802	0.996	0.966	0.00063955
	APP	0.37537	0.802	0.687	6.15e-20										FOXC1	0.371471	0.591	0.312	3.67e-06
	ABCA1	0.375187	0.186	0.062	1.66e-28										CCNI	0.369808	0.996	0.888	8.45e-05
	RPL39	0.375058	1	1	1.11e-51										TTC39C	0.369545	0.496	0.28	0.00289507
	PXK	0.374869	0.391	0.237	1.44e-18										MYLIP	0.367774	0.291	0.078	4.67e-09
	C16orf45	0.374765	0.603	0.473	4.55e-13										RBMX	0.3675	0.929	0.843	0.00646113
	CCDC88A	0.374566	0.566	0.389	1.39e-18										LSM6	0.366109	0.815	0.65	0.00503768
	GULP1	0.374428	0.38	0.209	1.2e-24										VDR	0.364874	0.264	0.036	1.36e-14
	CYB5A	0.374205	0.826	0.736	9.2e-20										ALDH4A1	0.364632	0.492	0.197	1.87e-09
	EVL	0.374039	0.412	0.236	2.66e-24										VEGFC	0.363154	0.567	0.296	2.44e-06
	RPL27	0.373933	0.999	0.997	2.65e-47										DGCR6L	0.363044	0.858	0.738	0.00952971
	PET100	0.373832	0.861	0.767	2.3e-23										GALNT10	0.362685	0.795	0.536	0.0020416
	CFAP97	0.373672	0.843	0.741	6.34e-15										NIPSNAP1	0.361555	0.508	0.235	3.1e-07
	PLIN3	0.373577	0.9	0.823	1.15e-28										CALM3	0.360256	0.941	0.859	0.00073986
	MRPL33	0.372074	0.926	0.877	1.2e-25										MNS1	0.360119	0.689	0.457	0.00067523
	PDXDC1	0.371579	0.531	0.35	7.35e-20										COTL1	0.358906	0.969	0.881	0.00100535
	AP2B1	0.371546	0.815	0.686	8.8e-28										MAN1A2	0.358828	0.661	0.424	0.00259986
	GNAI2	0.371542	0.954	0.891	9.29e-25										LRRK1	0.358778	0.421	0.213	0.00172924
	SNHG19	0.371304	0.441	0.301	7.65e-14										TIMM8B	0.358676	0.909	0.729	9.63e-05
	RPS11	0.371166	1	0.999	2.15e-45										COX5B	0.358107	1	0.951	4.27e-05
	SNRNP25	0.371073	0.65	0.497	1.49e-16										NAP1L1	0.355675	1	0.989	1.62e-05
	RPS4X	0.370796	1	1	2.86e-49										GALNT2	0.355347	0.74	0.473	6.56e-05
	ZNF365	0.370415	0.165	0.027	4.73e-48										PXK	0.355146	0.433	0.229	0.00107609
	CNP	0.370334	0.566	0.381	3.54e-20										HNRNPUL1	0.3534	0.89	0.756	0.00770182
	PTPRK	0.369726	0.358	0.201	3.24e-21										ANKRD29	0.3528	0.362	0.135	3.3e-07
	MBOAT2	0.36902	0.423	0.264	8.99e-19										RPLP1	0.352396	1	1	2.77e-06
	PTP4A2	0.368527	0.957	0.917	5.02e-23										ATP5O	0.35226	0.976	0.897	0.00374471
	DNAJC4	0.368133	0.638	0.481	4.14e-17										ACVR2A	0.351945	0.276	0.083	5.09e-07
	ORAI2	0.368061	0.611	0.45	1.3e-15										IDH2	0.351111	0.929	0.834	8.68e-05
	STARD10	0.367064	0.246	0.114	1.97e-22										RPL11	0.35092	1	1	1.88e-11
	MYO1E	0.367011	0.524	0.368	1.66e-15										PLIN3	0.348391	0.941	0.836	0.00106667
	RRBP1	0.367009	0.972	0.947	5.71e-26										OLR1	0.347335	0.303	0.121	0.000174
	SREBF1	0.366976	0.267	0.101	1.87e-35										NR4A1	0.347261	0.339	0.13	6.14e-06
	GAMT	0.365103	0.477	0.308	3.01e-19										NET1	0.346175	0.421	0.231	0.00286076
	NUCB2	0.364843	0.87	0.776	4.63e-25										EBF3	0.346016	0.303	0.096	1.82e-07
	EIF2AK2	0.364397	0.686	0.511	2.13e-19										ETV1	0.345182	0.209	0.078	0.00912032
	RPLP2	0.364344	1	1	2.74e-50										CAMTA1	0.344606	0.953	0.767	0.00326542
	TMEM237	0.364319	0.608	0.452	2.22e-16										HSBP1L1	0.343288	0.472	0.233	1.3e-05
	CDH3	0.363421	0.122	0.012	1.38e-42										KIAA1143	0.342752	0.669	0.46	0.00774813
	PDLIM4	0.363242	0.843	0.77	4.86e-20										STARD10	0.342716	0.248	0.074	1.48e-06
	AIMP1	0.362934	0.782	0.676	8.82e-14										FKBP8	0.342593	0.992	0.973	0.0001238
	SMAD7	0.362735	0.23	0.106	5.95e-21										GNB2L1	0.342259	1	1	7.75e-08
	JADE1	0.361228	0.361	0.263	1.07e-06										CBX5	0.341521	0.969	0.892	0.00558294
	MAGED1	0.361029	0.883	0.807	3.21e-27										SPATA20	0.340727	0.661	0.413	0.00110743
	APOBEC3C	0.360565	0.376	0.271	1.73e-07										COPS2	0.339731	0.697	0.457	0.00208173
	C19orf53	0.360509	0.974	0.931	1.56e-29										SECTM1	0.339674	0.205	0.013	2.89e-14
	P2RY6	0.360251	0.121	0.013	2.33e-41										KHSRP	0.338657	0.748	0.5	0.00448909
	GNL3	0.359781	0.685	0.542	1.59e-16										TRIM16L	0.338381	0.307	0.085	2.85e-09
	HNRNPUL1	0.359295	0.68	0.526	2.41e-16										UXS1	0.337653	0.61	0.365	0.00017877
	GRINA	0.359003	0.692	0.558	3.17e-15										KIAA1715	0.336852	0.681	0.433	0.00090359
	RPS4Y1	0.358815	0.996	0.983	4.81e-40										RPL19	0.336356	1	1	6.92e-05
	PARP3	0.358811	0.285	0.144	5.85e-22										MKX	0.33498	0.449	0.213	1.64e-05
	EIF2A	0.357688	0.633	0.481	6.77e-13										CCNG1	0.334882	0.559	0.352	0.00208655
	SH3PXD2A	0.356729	0.464	0.316	6.66e-16										C1orf122	0.334692	0.969	0.868	0.00477087
	MDM4	0.355505	0.484	0.364	6.16e-08										NDUFB11	0.33462	0.98	0.872	0.00083782
	CCDC34	0.355021	0.364	0.261	1.79e-07										TRIM16	0.334586	0.437	0.188	5.69e-07
	GTF2I	0.354284	0.877	0.795	3.17e-14										NDNF	0.334375	0.232	0.043	5.82e-10
	LARP6	0.354108	0.779	0.688	6.46e-15										MLLT1	0.334231	0.535	0.298	0.00049337
	ASS1	0.35409	0.579	0.426	1.63e-14										LGR4	0.334222	0.398	0.155	4.19e-07
	UQCRH	0.353589	0.987	0.95	3.43e-31										ING2	0.333339	0.787	0.554	0.00591255
	DBN1	0.353372	0.632	0.456	3.31e-21										PRDX5	0.332996	0.996	0.993	6.79e-06
	MALT1	0.353365	0.326	0.185	4.74e-18										SLC39A10	0.332093	0.74	0.433	7.49e-07
	ZFAND3	0.353021	0.45	0.282	1.12e-20										PIM1	0.331284	0.37	0.179	0.00264829
	GANAB	0.352699	0.627	0.479	1.23e-15										ATP5G2	0.330838	0.996	0.964	0.00025595
	MASP1	0.352688	0.124	0.019	2.04e-36										PGRMC2	0.330796	0.898	0.78	0.00955808
	CTSA	0.351407	0.832	0.787	3.3e-13										FTH1	0.330787	1	1	0.00010171
	TBX3	0.351342	0.251	0.146	6.54e-12										SPAG16	0.330642	0.591	0.37	0.00645687
	MIRLET7BHG	0.350805	0.404	0.247	1.23e-18										C17orf89	0.330618	0.925	0.774	0.00335717
	FAM92A1	0.350549	0.519	0.35	9.37e-19										NDUFB2	0.330421	0.996	0.955	0.00060581
	CASP4	0.350117	0.576	0.409	1.04e-16										NDUFB6	0.32942	0.941	0.794	0.00187987
	CFAP36	0.350088	0.683	0.533	1.64e-16										PSD3	0.328679	0.417	0.206	0.00056642
	DRAP1	0.34988	0.978	0.97	4.37e-25										TENM3	0.328657	0.543	0.291	4.83e-05
	MT-ATP6	0.349816	1	1	6.11e-61										AP2S1	0.328637	0.996	0.989	5.35e-05
	NSA2	0.349394	0.939	0.887	6.87e-26										TMEM56	0.328614	0.295	0.092	1.85e-07
	FAM134A	0.348778	0.463	0.324	9.38e-12										SELM	0.328179	1	0.973	4.42e-05
	ATOX1	0.348174	0.977	0.948	3.17e-26										LARGE	0.327038	0.165	0.036	5.8e-05
	ZC3H7B	0.347365	0.356	0.212	3.65e-18										C11orf58	0.326959	0.972	0.901	0.00017967
	KANK1	0.346885	0.425	0.26	6.71e-20										TUBB3	0.32671	0.244	0.036	1.27e-12
	DBP	0.346684	0.176	0.054	2.05e-29										KCNK2	0.325399	0.374	0.132	6.94e-08
	PHLDB2	0.346275	0.495	0.343	2.69e-14										MASP1	0.324956	0.185	0.007	3.15e-14
	FXR1	0.345561	0.754	0.647	1.36e-12										ATAD5	0.324736	0.591	0.374	0.00849254
	GNAS	0.345121	0.962	0.933	2.01e-25										SPOCD1	0.323967	0.598	0.354	0.00131932
	CASC4	0.344908	0.687	0.583	5.35e-08										HRSP12	0.323337	0.492	0.269	0.00078244
	RBX1	0.344202	0.951	0.92	2.57e-24										PIM2	0.322079	0.209	0.047	4.75e-07
	LTA4H	0.344163	0.433	0.283	1.04e-14										MALT1	0.321297	0.508	0.242	1.89e-06
	CEP170	0.343225	0.479	0.335	3.63e-14										EBAG9	0.321132	0.449	0.206	2.58e-06
	NR4A1	0.343008	0.246	0.147	3.97e-10										C17orf62	0.32079	0.531	0.316	0.00240865
	DHX29	0.342379	0.678	0.525	2.39e-16										LSR	0.320515	0.413	0.231	0.00862508
	ARPC1A	0.341986	0.801	0.723	3.05e-12										SGOL2	0.320358	0.835	0.605	0.00232162
	OSBPL1A	0.341941	0.311	0.174	5.22e-18										CTNNBIP1	0.319389	0.756	0.504	0.00351759
	ADAMTSL1	0.341872	0.165	0.031	3.36e-43										SNED1	0.318889	0.366	0.123	1.26e-08
	ELMSAN1	0.341517	0.312	0.174	2.11e-18										PHF1	0.318766	0.52	0.307	0.00685252
	RNASET2	0.341068	0.526	0.352	8.26e-20										ELOVL6	0.318423	0.457	0.238	0.0001505
	TUBA4A	0.340921	0.275	0.128	1.38e-24										SLC35F6	0.318127	0.453	0.233	0.00102358
	FZD2	0.340364	0.362	0.214	9.27e-18										FABP3	0.317518	0.213	0.074	0.00253252
	SYNE1	0.340313	0.582	0.448	3.93e-11										NR4A2	0.316944	0.323	0.148	0.00124501
	SKI	0.340012	0.457	0.309	3.23e-13										RFX1	0.316555	0.421	0.177	1.8e-06
	FAM162A	0.339756	0.594	0.415	1.31e-22										ERH	0.316541	0.972	0.951	0.00467644
	ANKLE2	0.339583	0.583	0.432	6.17e-14										ATXN10	0.316036	0.854	0.72	0.0022498
	B4GALT2	0.339	0.553	0.413	2.82e-12										UBE2V1	0.315817	0.551	0.269	1.96e-06
	MYOF	0.338002	0.754	0.655	1.5e-10										EVL	0.315078	0.492	0.262	0.00031713
	AUTS2	0.337793	0.276	0.143	3.04e-19										HNRNPA1	0.313244	1	0.989	2.86e-05
	PTPRF	0.33776	0.192	0.056	4.95e-35										ANKRD26	0.313213	0.583	0.341	0.00102622
	SERTAD4-AS1	0.337604	0.384	0.272	1.25e-08										EIF2AK4	0.312706	0.921	0.751	0.00061493
	IFI27L2	0.337508	0.96	0.931	9.17e-22										IL11RA	0.312507	0.606	0.343	6.94e-06
	ADD1	0.337498	0.63	0.475	4.79e-15										CLDN11	0.312222	0.134	0.018	9.69e-06
	TULP4	0.337178	0.387	0.231	5.16e-18										NBPF26	0.312217	0.283	0.076	1.3e-08
	HMOX1	0.336964	0.312	0.176	1.37e-16										ALDH1A3	0.312121	0.319	0.141	0.0025838
	FAM101B	0.336962	0.406	0.289	3.47e-09										DKK2	0.311986	0.114	0.009	4.82e-06
	TRAPPC1	0.336809	0.968	0.951	2.23e-30										ASXL1	0.310438	0.72	0.504	0.00304548
	LYRM5	0.336212	0.413	0.294	2.79e-09										LSM2	0.309859	0.953	0.794	0.00048112
	NEAT1	0.336181	0.998	1	2.05e-35										ADAM19	0.308783	0.327	0.135	0.00020078
	MYEOV2	0.335664	0.966	0.914	1.08e-25										RPP21	0.308156	0.469	0.265	0.00476702
	RAB3B	0.335009	0.57	0.461	2.43e-05										CMSS1	0.307701	0.882	0.702	0.0061429
	GOLIM4	0.334904	0.849	0.788	0.00444797										MPP6	0.307536	0.433	0.191	2.33e-06
	CDK14	0.334755	0.314	0.18	2.23e-16										LRRC32	0.30749	0.295	0.094	8.19e-07
	COX7B	0.334314	0.96	0.914	2.27e-24										DHX30	0.306773	0.661	0.388	0.00037728
	MRAS	0.33397	0.474	0.304	4.62e-18										FAM171B	0.30673	0.488	0.269	0.00312126
	RARG	0.33396	0.35	0.209	3.33e-16										TIFA	0.306374	0.335	0.137	0.00010731
	MT-CYB	0.333947	1	1	4.03e-44										RPLP0	0.306361	1	1	7.55e-05
	FKBP8	0.332717	0.97	0.947	3.67e-25										ASS1	0.306172	0.598	0.381	0.00703175
	MICU1	0.332264	0.582	0.418	1.99e-15										RHNO1	0.305322	0.567	0.35	0.00269662
	RPS27A	0.331688	1	1	7.58e-44										OSBPL3	0.303909	0.421	0.186	3.97e-06
	CLIP1	0.33156	0.678	0.539	9.82e-15										TANGO6	0.303093	0.429	0.2	4.19e-05
	FOXD1	0.331324	0.298	0.161	1.69e-18										SLC25A43	0.302801	0.492	0.26	0.00051863
	MT-CO3	0.331312	1	1	1.7e-53										LRRCC1	0.301748	0.535	0.296	0.00079551
	SLC16A9	0.331235	0.201	0.056	5.61e-39										VKORC1	0.30142	0.996	0.96	6.48e-05
	FAM229B	0.330302	0.763	0.637	9.13e-17										XYLT2	0.300081	0.358	0.164	0.00303622
	BAZ1B	0.330071	0.664	0.528	4.55e-12										AHDC1	0.299669	0.39	0.179	0.00045885
	TTTY15	0.329978	0.315	0.183	1.59e-15										HIST1H2BN	0.297821	0.28	0.121	0.00400935
	SRSF6	0.328991	0.523	0.399	7.12e-08										AKR1C3-ENSG00000196139	0.296839	0.457	0.251	0.00340306
	TRIM16	0.328455	0.35	0.192	2.46e-21										EIF3F	0.29644	0.996	0.964	0.00048142
	EMB	0.328157	0.277	0.136	5.83e-22										DCTN3	0.296355	0.925	0.852	0.00882126
	BRINP1	0.326754	0.126	0.05	2.25e-13										ABCC3	0.295682	0.394	0.209	0.00590125
	ARL14EP	0.325883	0.507	0.342	3.57e-17										LINC00856	0.295565	0.173	0.013	5.42e-11
	TTC28	0.325576	0.333	0.203	1.11e-13										WISP2	0.295299	0.122	0.004	2.9e-08
	NPM1	0.325547	0.999	0.997	2.3e-26										ZFPM1	0.295048	0.228	0.025	1.11e-13
	LMAN1	0.325484	0.91	0.858	1.45e-15										MOXD1	0.294433	0.358	0.141	3.41e-06
	TMEM200A	0.324927	0.249	0.108	2.69e-24										RPS9	0.294087	1	1	3.35e-06
	BTF3	0.324733	0.999	0.988	2.98e-30										SYNJ2	0.294016	0.547	0.271	9.23e-06
	NDUFA11	0.324361	0.982	0.958	2.31e-28										C7orf73	0.293105	0.992	0.877	0.00029056
	TBC1D19	0.32412	0.395	0.279	4.82e-09										PAFAH1B3	0.292803	0.465	0.26	0.00176258
	RAP2B	0.324027	0.334	0.22	1.31e-10										IER5L	0.292409	0.335	0.152	0.00195789
	MYH9	0.32389	0.975	0.966	5.78e-06										TMEM130	0.292274	0.26	0.065	2.5e-08
	DENR	0.323542	0.737	0.612	6.3e-14										SLC25A3	0.292155	1	0.993	0.00028275
	ATP10D	0.323376	0.358	0.219	1.25e-15										RPL12	0.291702	1	0.996	0.00018586
	FBXL7	0.323011	0.223	0.092	4.84e-25										OLFML1	0.291557	0.189	0.029	1.27e-08
	SNX9	0.322268	0.592	0.451	1.34e-09										MTHFS	0.291437	0.457	0.226	8.42e-05
	FAM172A	0.322193	0.513	0.34	2.11e-18										NDUFB7	0.29052	1	0.937	0.00407157
	GSTM3	0.321914	0.261	0.132	4.09e-20										HNRNPA1L2	0.289133	0.437	0.229	0.00711641
	BIN1	0.321813	0.487	0.309	2.43e-20										DPYD	0.286658	0.339	0.13	9.33e-06
	G6PD	0.321763	0.782	0.693	5.9e-13										C11orf74	0.286239	0.48	0.249	0.00012236
	EBF3	0.321542	0.251	0.113	1.34e-23										NDUFC2	0.286011	0.976	0.935	0.00070401
	PFDN5	0.321473	0.996	0.989	5.5e-28										BPI	0.285659	0.201	0.038	4.57e-08
	BRD7	0.321031	0.658	0.502	1.34e-14										ADAMTS12	0.284896	0.472	0.222	6.18e-05
	RPS19	0.320684	1	1	8.35e-36										RPL5	0.284113	1	0.998	2.89e-05
	ANGPT1	0.320413	0.529	0.434	6.11e-05										TUBA4A	0.28346	0.449	0.195	3.71e-06
	SMC5	0.320273	0.475	0.327	3.62e-14										RPL13	0.283444	1	1	0.00083848
	RPL32	0.320238	1	1	7.79e-32										LYPD6B	0.283055	0.181	0.036	1.74e-06
	RBM6	0.319345	0.543	0.422	1.45e-05										NLGN2	0.282329	0.331	0.108	7.86e-08
	DNMT3A	0.319194	0.202	0.102	6.84e-14										VEGFA	0.282008	0.445	0.222	0.00023486
	RPS12	0.319158	1	1	1.18e-30										PTGS2	0.281261	0.114	0.004	2.08e-07
	TCAF1	0.319051	0.698	0.582	1.73e-09										TMSB10	0.280911	1	1	0.00021995
	LSAMP	0.318985	0.23	0.102	5.8e-22										PTPRK	0.280337	0.465	0.22	4.32e-05
	FBXL5	0.318713	0.575	0.436	6.15e-14										STAC	0.279014	0.295	0.087	1.16e-07
	KAZALD1	0.318576	0.429	0.284	7.66e-14										EGFR	0.278193	0.744	0.496	0.00247195
	FKBP14	0.318138	0.574	0.425	1.72e-15										BOLA2B	0.276586	0.323	0.121	7.63e-06
	GLS	0.317881	0.849	0.751	3.66e-11										ARPC2	0.274686	1	1	0.00892027
	NBPF19	0.317875	0.252	0.124	4.29e-19										TPT1	0.274641	1	1	1.91e-05
	PLEKHG5	0.317867	0.18	0.058	5.26e-28										TMEM200A	0.274547	0.24	0.09	0.00114618
	KMT5A	0.317581	0.306	0.191	7.64e-12										PTMS	0.272815	1	0.996	0.00086826
	RPL9	0.317388	0.999	0.996	2.72e-32										CARM1	0.27272	0.594	0.348	0.00064783
	CKAP4	0.317365	0.93	0.87	3.35e-21										S100A11	0.272397	1	1	0.00724094
	KPNA6	0.317338	0.616	0.486	1.97e-08										IDNK	0.272077	0.268	0.094	4.36e-05
	NR3C1	0.316995	0.719	0.587	1.22e-11										NLGN1	0.270107	0.406	0.188	0.0002788
	RPL27A	0.315721	1	1	2e-31										HNRNPL	0.269107	0.535	0.3	0.00167493
	CTTN	0.315504	0.825	0.724	1.62e-08										LINC01423	0.268929	0.126	0.027	0.00394325
	AZIN2	0.315483	0.123	0.026	5.34e-29										MAMSTR	0.268819	0.217	0.072	0.0006376
	IL13RA1	0.31487	0.473	0.34	1.02e-10										TCF7	0.2686	0.323	0.15	0.00465934
	DLC1	0.314272	0.504	0.36	2.63e-12										SLC48A1	0.26844	0.327	0.141	0.00062928
	SNAI1	0.314007	0.17	0.056	5.18e-26										NISCH	0.268299	0.5	0.271	0.00297265
	MT-ATP8	0.313692	0.238	0.095	4.03e-28										RPS6	0.267343	1	1	0.00075994
	RIN1	0.313657	0.272	0.143	2.3e-18										SNX29	0.267166	0.346	0.155	0.00111181
	MAGI1	0.313565	0.416	0.255	7.7e-18										SH3BGRL3	0.267157	1	0.991	0.00235519
	HERC2	0.313513	0.566	0.427	7.35e-10										TEAD2	0.266743	0.346	0.152	0.00034552
	SMAD1	0.313463	0.204	0.087	1.24e-20										CXCL16	0.26621	0.358	0.168	0.00118496
	CDC42BPA	0.313361	0.565	0.415	1.26e-11										C2orf76	0.265269	0.417	0.211	0.00136243
	TRA2A	0.313155	0.573	0.453	4.81e-08										SREBF1	0.264289	0.429	0.166	6.47e-08
	PGD	0.313009	0.518	0.375	4.62e-12										NEDD4L	0.26403	0.272	0.103	0.0004696
	PEAK1	0.312929	0.719	0.621	5.77e-06										DLX2	0.263837	0.217	0.04	8.26e-09
	ATXN10	0.312698	0.698	0.549	6.31e-18										IFT52	0.261422	0.488	0.274	0.00361014
	FAM98A	0.312684	0.605	0.473	8.88e-11										FNDC1	0.260776	0.398	0.193	0.00083514
	PPP1R12B	0.311467	0.412	0.31	3.1e-05										PKIA	0.260492	0.26	0.092	0.00013344
	SLC48A1	0.311116	0.215	0.112	1.94e-13										ADAMTSL1	0.260061	0.228	0.049	1.75e-08
	SSFA2	0.311057	0.45	0.331	2.67e-07										CCAR1	0.258709	0.764	0.509	0.00177935
	2021-09-06	0.3105	0.3	0.161	9.8e-19										PLEKHA5	0.25859	0.37	0.17	0.00073532
	GPI	0.310167	0.552	0.394	3.21e-16										AFF3	0.258144	0.157	0.02	1.25e-07
	FAM133B	0.309459	0.653	0.495	4.64e-15										SOCS3	0.258129	0.272	0.081	7.25e-07
	SERAC1	0.30921	0.476	0.368	1.5e-06										RPS5	0.257982	1	0.998	0.0001796
	FBLIM1	0.308694	0.736	0.624	3.15e-08										FOXD1	0.257166	0.465	0.224	8.46e-05
	GTF3A	0.30868	0.854	0.766	5.78e-13										APCDD1L	0.256333	0.201	0.07	0.00587213
	R3HDM2	0.308423	0.521	0.385	2.49e-10										RPL3	0.254488	1	1	0.00022654
	NCBP3	0.308373	0.425	0.301	1.44e-08										C1S	0.254144	0.89	0.709	0.00092598
	ZNF462	0.308141	0.275	0.157	5.75e-14										RDX	0.253852	0.988	0.973	0.00260566
	BOD1L1	0.307938	0.541	0.382	4.33e-15										ERBB3	0.251154	0.165	0.027	8.42e-07
	HOXC10	0.307896	0.522	0.396	2.63e-09										RP4-605O3.4	-0.256279	0	0.101	0.00275445
	LRP5	0.307884	0.314	0.148	9.57e-27										CTC-260E6.6	-0.258524	0	0.108	0.00100663
	HOXB2	0.307562	0.502	0.39	7.65e-07										RP11-758H9.2	-0.261656	0	0.105	0.00140899
	FLRT2	0.307452	0.216	0.109	4.53e-15										CTD-2066L21.3	-0.261937	0	0.126	6.65e-05
	SRGAP1	0.30743	0.557	0.439	6e-09										RP11-147L13.11	-0.269109	0	0.123	9.36e-05
	ARL4A	0.307171	0.325	0.243	0.00059011										CTA-243E7.1	-0.269415	0	0.11	0.00071864
	LINC01119	0.306698	0.191	0.112	9.21e-08										RP11-421L21.3	-0.2718	0	0.141	5.91e-06
	SPTY2D1	0.306429	0.44	0.294	3.15e-14										RP5-1085F17.3	-0.281271	0	0.121	0.00013175
	NFE2L1	0.306332	0.696	0.556	4.66e-11										CTD-3131K8.2	-0.287543	0	0.108	0.00100663
	PRRX1	0.306249	0.953	0.929	0.00023793										RP11-295G20.2	-0.291649	0	0.141	5.91e-06
	TMEM130	0.305995	0.201	0.078	7.51e-24										CTD-2017D11.1	-0.293937	0	0.132	2.37e-05
	PENK	0.305898	0.153	0.096	0.00067043										GS1-124K5.11	-0.299485	0	0.114	0.00036544
	TAF13	0.30535	0.469	0.327	1.18e-11										RP11-631N16.2	-0.300789	0	0.117	0.00026029
	RPS18	0.304808	1	1	5.83e-29										AL589743.1	-0.3022	0	0.103	0.00197073
	UXS1	0.304769	0.396	0.24	5.06e-18										AP006621.5	-0.303821	0	0.128	4.72e-05
	CDKN1B	0.304653	0.395	0.27	3.09e-10										APOD	-0.306898	0	0.121	0.00013175
	LDLR	0.30436	0.334	0.207	4.98e-13										CTB-193M12.5	-0.309057	0	0.148	2.07e-06
	P3H3	0.304194	0.639	0.496	2.32e-14										PF4	-0.31916	0	0.13	3.34e-05
	UBE2R2	0.304115	0.686	0.541	2.18e-13										RP11-488L18.10	-0.327764	0	0.112	0.00051266
	MBOAT7	0.303575	0.535	0.375	1.85e-16										RP11-865I6.2	-0.328697	0	0.146	2.94e-06
	NACA	0.303098	0.999	0.996	4e-33										RP11-83A24.2	-0.332544	0	0.137	1.18e-05
	PRDM16	0.303027	0.121	0.023	1.8e-30										RP11-195F19.5	-0.337042	0	0.17	5.89e-08
	RPL13A	0.302628	1	1	3.42e-28										CH17-340M24.3	-0.338448	0	0.148	2.07e-06
	PDIA5	0.302577	0.59	0.45	2.36e-10										MORF4L1	-0.339793	0.996	1	0.00034848
	MSRB2	0.302373	0.838	0.77	3.02e-16										C5AR2	-0.350293	0.02	0.146	0.00142632
	TRIP11	0.301796	0.695	0.578	1.43e-09										TBCE	-0.351585	0	0.146	2.94e-06
	ARRDC3	0.301631	0.236	0.121	1.1e-15										AC093323.3	-0.358789	0	0.173	4.11e-08
	RPS3A	0.301404	1	1	2.6e-31										RP11-12G12.7	-0.363321	0	0.182	9.61e-09
	NR4A2	0.300322	0.219	0.126	8.8e-10										PTGES3	-0.37042	0.965	0.978	0.00632823
	PAIP1	0.30026	0.583	0.44	1.07e-11										RAC1	-0.372022	1	1	5.71e-06
	SERINC5	0.299783	0.236	0.117	2e-17										SNRPB	-0.37237	0.969	0.966	0.00949096
	IL11RA	0.299749	0.445	0.295	1.36e-14										RP11-538P18.2	-0.373544	0	0.155	7.18e-07
	UBE2L6	0.299739	0.623	0.493	7.9e-11										2021-09-11	-0.37359	0.98	0.998	0.00046938
	AP3D1	0.299652	0.649	0.518	1.68e-11										CTD-2270L9.4	-0.374578	0	0.191	2.22e-09
	MORC4	0.299569	0.509	0.378	4.54e-11										SLC26A6	-0.37484	0.063	0.2	0.00459506
	ZRANB2	0.299187	0.769	0.656	2.03e-12										MYL9	-0.37632	1	1	0.00393392
	ARL2BP	0.29916	0.746	0.654	6.3e-09										RP11-138A9.1	-0.380355	0	0.159	3.53e-07
	HNRNPA1	0.299048	0.992	0.992	5.76e-28										AC004951.6	-0.382644	0	0.152	1.02e-06
	RPL10A	0.29897	1	1	7.31e-33										TSPO	-0.383212	1	1	0.00016019
	SYNRG	0.298464	0.37	0.222	1.57e-16										RP11-553L6.5	-0.392254	0	0.164	1.73e-07
	NRIP1	0.298365	0.278	0.147	3.76e-18										DDIT4	-0.392364	0.035	0.161	0.00618784
	TJP1	0.298353	0.819	0.712	1.94e-10										RP11-395G23.3	-0.396122	0	0.179	1.38e-08
	OAZ2	0.298325	0.757	0.668	2.81e-09										AL132709.8	-0.396989	0	0.164	1.73e-07
	WDR43	0.298106	0.497	0.344	2.19e-12										RAB11FIP1	-0.398883	0.035	0.184	0.00012942
	GTF2A2	0.298018	0.824	0.748	5.35e-12										RP1-79C4.4	-0.400013	0	0.184	6.67e-09
	NLGN2	0.297845	0.238	0.109	3.22e-21										GSTP1	-0.401882	0.992	0.998	3.61e-05
	IDH2	0.297154	0.662	0.536	3.25e-11										YIF1A	-0.40824	0.957	0.948	0.00065705
	TMED4	0.297128	0.597	0.46	4.87e-09										CALCRL	-0.411859	0.051	0.184	0.00320104
	NIPBL	0.297067	0.556	0.401	5.88e-13										ARL6IP5	-0.416789	0.929	0.944	0.00469521
	FASN	0.294871	0.281	0.143	5.38e-20										LRRC59	-0.418653	0.913	0.948	0.00187403
	CEP290	0.294847	0.48	0.336	1.93e-11										RP11-582E3.6	-0.421122	0	0.152	1.02e-06
	PDIA4	0.294569	0.735	0.624	3.76e-12										TPI1	-0.430414	1	0.998	1.38e-06
	DEPTOR	0.294434	0.314	0.171	2.75e-18										RP11-386G11.10	-0.436365	0	0.177	1.99e-08
	APPL1	0.293639	0.531	0.4	9.66e-10										ZG16B	-0.437101	0.079	0.235	0.00123358
	SUMO2	0.29358	0.99	0.971	1.16e-21										AC240274.1	-0.437267	0	0.195	1.06e-09
	THBS3	0.293578	0.386	0.205	2.43e-25										CTD-3252C9.4	-0.44585	0	0.197	7.29e-10
	SNX29	0.29357	0.281	0.147	3e-18										PER1	-0.446922	0.094	0.26	0.0006218
	IMPDH2	0.293324	0.764	0.62	2.85e-14										ARF1	-0.447771	0.965	0.975	0.00029006
	HNRNPA0	0.293203	0.787	0.691	1.22e-10										RP11-803D5.4	-0.448117	0	0.209	1.12e-10
	LPIN1	0.293186	0.334	0.197	5.4e-16										FMO3	-0.4492	0.051	0.2	0.00103816
	TRIM16L	0.293164	0.232	0.102	4.88e-22										RP11-680A11.5	-0.456405	0	0.222	1.15e-11
	PITX1	0.292702	0.329	0.205	2.07e-12										OMD	-0.458839	0.016	0.191	3.28e-07
	RNF213	0.292023	0.759	0.639	7.49e-11										FAM153B	-0.458979	0	0.128	4.72e-05
	C5orf42	0.291995	0.35	0.225	2.75e-11										TMEM50A	-0.460569	0.957	0.975	0.0002176
	TMF1	0.291901	0.645	0.502	1e-10										HNRNPU-AS1	-0.46862	0	0.2	5.03e-10
	DPYD	0.291883	0.275	0.151	1.39e-14										BSG	-0.471241	0.98	1	0.00137681
	SRSF5	0.29188	0.851	0.769	8.77e-14										RP11-783K16.5	-0.473382	0	0.217	2.47e-11
	CNTNAP3B	0.291627	0.323	0.21	1.11e-09										ESD	-0.473448	0.937	0.948	0.00865224
	ZC2HC1A	0.291387	0.478	0.346	2.63e-10										VGLL3	-0.476341	0.839	0.865	0.00407583
	DLEU1	0.291035	0.274	0.157	8.27e-14										MAPRE1	-0.478883	0.764	0.783	0.00999506
	FAM20A	0.290939	0.312	0.171	6.4e-18										GEM	-0.482257	0.055	0.209	0.00023406
	TNFRSF1A	0.290687	0.82	0.746	6.32e-10										SRSF2	-0.482923	0.961	0.973	0.00283336
	HERC4	0.290562	0.561	0.427	1.27e-08										DCLK1	-0.485434	0.075	0.231	0.00070228
	RPS7	0.290559	1	0.998	1.09e-29										CTC-524C5.2	-0.486407	0	0.222	1.15e-11
	RGMB	0.290483	0.218	0.097	3.74e-20										PSMD8	-0.493672	0.902	0.96	0.00054797
	PTPN13	0.290373	0.291	0.171	1.74e-13										SRSF11	-0.494919	0.945	0.971	0.00708983
	CCDC14	0.28997	0.464	0.316	3.78e-12										TUBB6	-0.500345	0.961	0.978	0.00304303
	ZFP90	0.289566	0.312	0.186	2.2e-13										CD63	-0.506163	1	1	3.84e-06
	FCGR2A	0.289467	0.138	0.035	3.9e-27										UBE2N	-0.506627	0.827	0.872	0.00063724
	OLFML1	0.28917	0.133	0.026	8.64e-33										CCDC68	-0.512065	0.079	0.238	0.00068251
	RB1CC1	0.289014	0.642	0.502	8.33e-10										MYDGF	-0.512293	0.992	1	5.02e-11
	NCS1	0.28881	0.256	0.132	3.54e-17										TGFB1	-0.51407	0.724	0.771	0.00608597
	SMIM4	0.288774	0.526	0.422	1.5e-06										LDHA	-0.514234	0.992	1	1.97e-10
	IAH1	0.288768	0.824	0.738	1.02e-11										GK5	-0.514523	0.346	0.471	0.00755577
	PTK7	0.288698	0.432	0.298	6.96e-11										WDR1	-0.516069	0.957	0.989	0.00041063
	SMARCE1	0.288279	0.749	0.629	2.28e-10										PHB	-0.517395	0.917	0.946	3.02e-05
	NONO	0.288108	0.825	0.761	8.46e-06										RTN4	-0.517462	0.996	0.998	7.02e-09
	PROCR	0.288096	0.334	0.173	5.65e-23										GNB4	-0.518658	0.78	0.823	0.00098286
	GLIPR2	0.287448	0.495	0.368	3.88e-10										NFKBIA	-0.520681	0.591	0.697	0.00933807
	NENF	0.286707	0.958	0.92	1.22e-13										CALD1	-0.521515	1	1	0.00996487
	EYA2	0.286071	0.195	0.081	9.92e-21										TUBA1B	-0.521769	1	1	0.00016278
	PRKACA	0.286057	0.355	0.206	6.8e-17										ACTN1	-0.522639	1	0.993	0.00258416
	TSPYL1	0.285921	0.569	0.446	1.09e-06										PSMB7	-0.523458	0.925	0.935	4.85e-05
	ZSWIM6	0.285693	0.186	0.08	2.32e-18										AHNAK	-0.523702	0.992	0.993	4.08e-06
	CBX5	0.285514	0.681	0.559	3.62e-10										RP11-294J22.6	-0.524447	0	0.193	1.53e-09
	NME4	0.28543	0.945	0.882	7.49e-15										MRPS34	-0.525315	0.906	0.93	3.15e-06
	KDELR2	0.285315	0.995	0.983	4.34e-23										HIF1A	-0.536888	0.965	0.993	3.96e-07
	TMSB10	0.285277	1	1	1.3e-38										DCN	-0.537656	0.996	1	1.15e-08
	FGF7	0.28502	0.6	0.482	5.32e-07										ACTB	-0.540356	1	1	5.07e-13
	LSM12	0.28453	0.636	0.528	0.00014484										VPS25	-0.5439	0.752	0.823	1.7e-05
	CHCHD2	0.284514	0.998	0.988	1.45e-31										CYC1	-0.544117	0.929	0.928	5.92e-05
	DNAJC2	0.284266	0.492	0.362	2.49e-09										RILPL2	-0.544578	0.433	0.565	0.00498254
	PLEKHA5	0.284158	0.239	0.141	1.1e-09										ATF4	-0.54684	0.906	0.892	0.00184
	ADAL	0.284028	0.3	0.194	4.55e-09										PRRC2C	-0.551615	0.988	0.971	7.85e-06
	OLA1	0.283968	0.628	0.488	5.87e-11										RP3-512B11.3	-0.55544	0	0.247	1.6e-13
	SNX3	0.283832	0.978	0.97	2.23e-15										NUDC	-0.557312	0.945	0.975	0.00015861
	LDOC1	0.283392	0.579	0.419	4.44e-15										SPCS2	-0.55818	0.902	0.922	0.00013857
	PODNL1	0.283201	0.532	0.353	1.68e-17										PLP2	-0.558897	0.984	0.982	2.76e-09
	OLR1	0.283011	0.139	0.053	1.59e-16										RAB1A	-0.560274	0.894	0.955	7.44e-06
	SLC16A2	0.282948	0.237	0.105	5.69e-23										TMEM11	-0.560766	0.689	0.762	5.51e-05
	MAFG	0.28292	0.412	0.276	1.07e-11										CMTM6	-0.562773	0.827	0.812	0.00531637
	USO1	0.282563	0.669	0.559	1.24e-07										RABAC1	-0.565137	0.984	0.996	1.7e-13
	OTUD7B	0.282484	0.263	0.158	2.72e-10										ADRM1	-0.566492	0.866	0.913	0.00060204
	COX20	0.282458	0.79	0.709	4.71e-09										PLXNA2	-0.566757	0.087	0.287	1.12e-06
	NDRG3	0.282377	0.282	0.158	1.19e-14										WDR18	-0.568121	0.539	0.632	0.00107781
	DDR2	0.281886	0.772	0.652	1.57e-10										GLUL	-0.569114	0.437	0.567	0.00233003
	PIAS2	0.281751	0.312	0.189	2.59e-13										IGFBP3	-0.569177	0.992	0.998	2.91e-05
	PSME2	0.28144	0.822	0.771	0.00066745										PSMC5	-0.570759	0.906	0.922	0.00067326
	PGRMC1	0.280978	0.651	0.531	8.65e-10										FRY	-0.571446	0.102	0.262	0.00071431
	RGN	0.280418	0.197	0.09	1.29e-16										ATP1B3	-0.571708	0.961	0.957	6.03e-07
	PPIA	0.280331	0.999	0.993	1.1e-25										CIRBP	-0.576369	0.929	0.957	2.82e-05
	SUMO3	0.280253	0.838	0.76	1e-08										CAP1	-0.578593	0.976	0.991	1.69e-10
	PHF20L1	0.280251	0.659	0.562	2.17e-05										AC016549.1	-0.579594	0	0.244	2.37e-13
	PITX2	0.280199	0.322	0.187	1.08e-15										DSEL	-0.579709	0.685	0.742	0.00897716
	VASN	0.279806	0.554	0.398	3.16e-13										TMEM205	-0.580271	0.398	0.511	0.00705664
	RPL3	0.279663	1	1	1.57e-43										REEP3	-0.584513	0.917	0.93	2.25e-07
	SMG6	0.27948	0.341	0.205	4.78e-14										RP11-108M9.4	-0.5855	0	0.249	1.08e-13
	SRGAP2B	0.278997	0.277	0.165	1.92e-11										REEP5	-0.58981	0.854	0.899	0.00026117
	ZBTB20	0.278937	0.438	0.306	1.05e-09										LPP	-0.58997	0.933	0.948	0.00025901
	TCF3	0.278337	0.271	0.149	5e-15										ADARB1	-0.592187	0.213	0.354	0.00856706
	ROGDI	0.278301	0.341	0.207	3.27e-14										TCEAL3	-0.593195	0.945	0.948	6.38e-06
	RGS10	0.278291	0.635	0.519	2.28e-07										CORO1C	-0.59458	0.906	0.924	9.5e-06
	DRAM1	0.278209	0.54	0.427	3.16e-06										NUCB1	-0.60011	0.854	0.919	0.00049225
	NIPSNAP1	0.277684	0.392	0.256	2.53e-11										HSPA9	-0.601225	0.831	0.87	0.00399203
	PRKDC	0.27762	0.556	0.407	2.5e-12										LTBP1	-0.601957	0.878	0.897	0.006006
	DNPH1	0.276025	0.65	0.523	6.72e-11										FAT1	-0.605155	0.854	0.872	0.0018534
	UBE2E3	0.275754	0.805	0.72	4.34e-06										SLC9A3R2	-0.607154	0.78	0.809	0.00028706
	FAM126A	0.275415	0.468	0.348	1.48e-07										PLEC	-0.607702	0.965	0.955	0.00010301
	FAM234A	0.275226	0.654	0.543	8.47e-09										GPKOW	-0.608966	0.378	0.534	1.36e-05
	EPN1	0.275164	0.589	0.45	1.14e-09										NEGR1	-0.610102	0.39	0.552	0.00010196
	MUM1	0.275042	0.641	0.49	2.17e-11										TRPC6	-0.610195	0	0.204	2.38e-10
	ZFAS1	0.274766	0.972	0.922	1.44e-12										ACAA2	-0.61253	0.591	0.679	0.00087492
	CCNG1	0.274729	0.573	0.438	7.82e-09										SGIP1	-0.613093	0.091	0.296	6.69e-07
	JDP2	0.274604	0.248	0.127	9.66e-17										AP006222.2	-0.61319	0	0.285	1.67e-16
	FAM107B	0.27459	0.269	0.163	5.54e-11										TCEAL1	-0.617215	0.472	0.617	6.97e-05
	GIGYF1	0.273836	0.213	0.122	1.14e-09										LINC01048	-0.618021	0.028	0.175	8.63e-05
	IARS2	0.273735	0.63	0.499	1.25e-09										RAI14	-0.619476	0.713	0.805	0.00028516
	TES	0.273693	0.451	0.325	3.92e-09										ILK	-0.622289	0.941	0.971	3.54e-07
	GSTM4	0.273547	0.35	0.212	1.05e-14										RPS6KA2	-0.624419	0.531	0.621	0.0094027
	TSC22D2	0.273201	0.298	0.196	5.18e-08										RP4-555D20.2	-0.625653	0	0.217	2.47e-11
	TCF12	0.273184	0.385	0.252	2.24e-11										HLA-E	-0.628097	0.843	0.879	0.00072571
	2021-03-06	0.272863	0.548	0.411	4.3e-09										MXI1	-0.628628	0.122	0.374	2.52e-10
	HNRNPL	0.27267	0.327	0.199	6.21e-13										TMBIM6	-0.633816	0.965	0.98	5.37e-06
	EPHX1	0.272494	0.483	0.333	1.72e-12										CDC37	-0.63385	0.913	0.906	0.00015923
	FRA10AC1	0.272346	0.441	0.326	4.59e-08										PIGT	-0.635908	0.724	0.776	0.00019217
	MYLIP	0.27231	0.196	0.08	6.51e-21										RHOC	-0.637425	0.992	0.996	2.93e-16
	RPS15	0.271896	1	1	1.49e-31										MYO1C	-0.639228	0.937	0.957	1.56e-07
	WDR70	0.271834	0.409	0.276	7.46e-11										MAP1B	-0.642451	1	1	0.00380533
	IFT52	0.271809	0.436	0.295	5.07e-12										VPS28	-0.642987	0.846	0.919	1.95e-08
	EIF2AK1	0.27161	0.583	0.452	1.98e-08										SLC38A2	-0.64537	0.933	0.953	2.08e-05
	DDX1	0.271542	0.833	0.748	5.13e-14										HM13	-0.646439	0.756	0.823	2.77e-05
	C17orf62	0.271306	0.389	0.264	5.88e-10										IGFBP7	-0.646993	1	1	3.56e-06
	ADNP2	0.271275	0.348	0.218	3.09e-12										ENAH	-0.648537	0.957	0.955	4.89e-05
	MRPL53	0.271271	0.266	0.148	6.03e-14										ZZZ3	-0.651358	0	0.298	1.37e-17
	RYBP	0.269396	0.421	0.306	3.45e-07										IFNGR1	-0.652855	0.252	0.404	0.00294943
	NBPF26	0.26928	0.16	0.073	1.81e-13										TUBA1C	-0.654118	0.949	0.975	0.00120012
	CSAD	0.268969	0.203	0.087	6.43e-20										HSP90AA1	-0.658518	0.996	0.998	0.0054679
	UCHL3	0.268918	0.483	0.335	2.15e-12										FGD4	-0.659601	0.331	0.502	0.00020885
	GPC6	0.268858	0.186	0.085	1.69e-15										EIF4A3	-0.662036	0.618	0.691	0.00190509
	NDUFA1	0.26875	0.954	0.937	3.72e-17										RP5-1198O20.4	-0.662298	0	0.258	2.19e-14
	AHI1	0.26855	0.638	0.504	2.28e-10										PRRX2	-0.665514	0.61	0.691	0.00017967
	TANC1	0.268521	0.302	0.184	2.01e-11										VMP1	-0.667273	0.961	0.955	0.00142024
	RGS3	0.268347	0.471	0.352	7.62e-08										CYP24A1	-0.667288	0.016	0.128	0.00519454
	SRP14	0.267862	0.997	0.997	3.56e-21										FHL1	-0.667719	0.961	0.975	7.73e-06
	KLF7	0.267812	0.434	0.31	9.31e-09										PCMT1	-0.668103	0.776	0.859	1.07e-07
	NF1	0.267558	0.524	0.364	1.43e-13										IMPA2	-0.668839	0.343	0.511	4.6e-05
	B3GALNT1	0.267211	0.171	0.062	1.79e-22										IDH3B	-0.67088	0.528	0.637	8.2e-05
	HOOK3	0.267089	0.587	0.482	2.26e-05										MYL12A	-0.676513	0.992	0.998	6.73e-11
	ZFX	0.267014	0.338	0.225	7.09e-09										FSCN1	-0.676556	0.874	0.913	3.22e-08
	POLR2J3	0.267005	0.821	0.726	2.91e-10										PSMC3	-0.676712	0.902	0.922	5.37e-06
	IFT80	0.266923	0.22	0.116	5.36e-13										ANXA1	-0.678028	0.984	0.984	2.5e-05
	A1BG	0.266614	0.82	0.748	1.33e-11										NCL	-0.67936	0.992	0.993	1.61e-09
	KRT10	0.266531	0.965	0.941	5.06e-13										MTHFD2	-0.679549	0.634	0.749	6.61e-07
	LTBP2	0.266305	0.876	0.828	9.39e-07										ASL	-0.679681	0.504	0.635	9.87e-06
	DPYSL3	0.266191	0.915	0.868	2.04e-08										CCT7	-0.68015	0.846	0.861	0.00040886
	LSR	0.266177	0.234	0.123	6.74e-15										MICAL2	-0.680744	0.764	0.879	7.57e-09
	ASH1L	0.26617	0.627	0.492	6.44e-11										PDLIM5	-0.681009	0.909	0.962	1.55e-06
	REST	0.26603	0.593	0.47	2.88e-07										YIF1B	-0.681186	0.823	0.87	2.05e-07
	SLFN11	0.26575	0.297	0.171	2.38e-14										MAGED2	-0.687069	0.807	0.89	1.7e-06
	ADCY7	0.265313	0.297	0.191	4.14e-09										ECH1	-0.689019	0.693	0.796	4.86e-06
	WAPL	0.26531	0.5	0.359	2.18e-10										ITGA3	-0.691501	0.555	0.679	6.05e-06
	RPL7A	0.265189	1	0.999	2.62e-29										RNH1	-0.692032	0.957	0.978	1.01e-09
	CAPNS1	0.264754	0.927	0.884	1.22e-09										COL6A2	-0.692884	1	0.998	0.0010243
	ATP5J2	0.264596	0.976	0.961	1.16e-15										PSMC4	-0.697299	0.642	0.729	6.43e-05
	IER5L	0.264132	0.329	0.204	4.52e-12										ZBTB16	-0.700254	0	0.276	8.64e-16
	RFC1	0.263853	0.65	0.528	4.97e-08										DHRS7B	-0.704448	0.425	0.538	0.00554707
	TIMM9	0.263759	0.544	0.417	1.14e-08										RSRP1	-0.705127	0.551	0.668	0.00037556
	ANXA5	0.263371	0.986	0.991	2.35e-19										CYB5R3	-0.706239	0.992	0.991	9.76e-16
	C1RL	0.262962	0.294	0.167	1.64e-14										NAV2	-0.706293	0.299	0.475	1.77e-05
	PABPN1	0.262498	0.678	0.547	6.96e-07										SORBS2	-0.706327	0.543	0.688	2.88e-06
	MLEC	0.262333	0.853	0.778	6.4e-11										ENO1	-0.708909	1	1	1.35e-18
	MRPL52	0.262186	0.869	0.816	2.06e-10										ALCAM	-0.709816	0.917	0.93	3.91e-06
	NDUFS5	0.262165	0.991	0.985	1.03e-22										EPAS1	-0.713132	0.583	0.668	0.00024993
	SYNGR1	0.262118	0.234	0.119	4.1e-16										NAGK	-0.714829	0.791	0.85	4.27e-07
	PRAF2	0.261937	0.705	0.599	4.44e-08										PSMD13	-0.715278	0.701	0.751	8.73e-06
	ARID1B	0.261815	0.349	0.243	2.27e-06										ROCK1	-0.715629	0.843	0.883	1.35e-06
	IBTK	0.261734	0.539	0.413	1.32e-06										MGLL	-0.717777	0.843	0.91	2.83e-06
	ARHGAP23	0.261628	0.313	0.194	2.37e-11										ENPP2	-0.719793	0.189	0.365	7.44e-05
	RASA4	0.261542	0.147	0.059	1.19e-15										PGK1	-0.722227	0.878	0.933	7.84e-09
	C6orf62	0.261528	0.731	0.625	0.00011758										ZNF469	-0.723327	0.185	0.401	5.8e-07
	CHP1	0.261511	0.553	0.432	3.89e-08										ANXA6	-0.724504	0.933	0.98	1.99e-06
	WNT5B	0.261247	0.425	0.3	1.35e-08										FLNA	-0.725198	0.996	1	7.84e-09
	PRCP	0.261083	0.546	0.422	6.56e-07										LMNA	-0.72548	1	1	9.56e-14
	ZNF629	0.260922	0.295	0.171	6.47e-14										PSMD7	-0.727413	0.835	0.942	1.07e-13
	SYAP1	0.260913	0.746	0.642	1.62e-08										ATP6AP2	-0.727877	0.799	0.859	0.00076687
	LSM3	0.260578	0.851	0.797	2.88e-08										MCL1	-0.728181	0.787	0.845	1.8e-08
	RPGRIP1L	0.260575	0.371	0.243	1.01e-11										NR2F1	-0.742024	0.52	0.592	0.00732274
	MFF	0.260392	0.715	0.605	2.08e-06										RP11-14N7.2	-0.742933	0	0.318	2.98e-19
	SAMD9L	0.260046	0.441	0.315	9.01e-09										DEGS1	-0.74336	0.791	0.857	5.16e-05
	TXNL1	0.259812	0.814	0.738	2.07e-08										ACOT7	-0.745097	0.618	0.72	1.28e-05
	MTF2	0.259259	0.379	0.248	3.94e-11										2021-09-07	-0.745918	0.98	0.991	1.33e-06
	C1orf21	0.259158	0.472	0.344	2.37e-08										RP11-356J5.12	-0.748685	0	0.307	2.53e-18
	ETHE1	0.258998	0.675	0.586	5.65e-06										DDX21	-0.749623	0.874	0.942	3.88e-08
	BAD	0.25828	0.857	0.787	1.02e-09										CENPV	-0.750004	0.346	0.496	5.89e-05
	PLA2G12A	0.258152	0.629	0.516	5.79e-06										CD59	-0.751272	0.996	0.998	1.71e-12
	TBCA	0.258099	0.956	0.934	1.79e-15										FRZB	-0.756165	0.028	0.229	9.08e-09
	SEC31A	0.258	0.889	0.824	4.89e-10										NOP56	-0.758181	0.811	0.892	1.61e-07
	CEP350	0.257488	0.508	0.376	1.04e-08										MSN	-0.76434	0.949	0.978	1.52e-14
	FKBP7	0.257335	0.608	0.488	4.22e-07										NID1	-0.765449	0.634	0.738	0.00025135
	ABI2	0.257292	0.63	0.523	7.72e-06										EMP3	-0.7682	0.996	0.998	1.47e-16
	SUPT5H	0.256834	0.524	0.413	1.06e-05										MFAP5	-0.777942	0.988	0.978	0.00041481
	EIF3F	0.256454	0.989	0.979	4.74e-16										P4HA2	-0.779777	0.642	0.713	0.00088039
	MAN1A2	0.256416	0.558	0.411	1.23e-10										HIPK2	-0.781644	0.547	0.657	2.1e-06
	P3H2	0.256127	0.453	0.318	2.81e-12										GAS6	-0.782462	1	1	4.04e-08
	AFF3	0.255599	0.114	0.019	5.36e-31										AC093673.5	-0.787538	0	0.343	2.42e-21
	CSNK1A1	0.255486	0.924	0.873	3.8e-08										TMED9	-0.78838	0.949	0.991	3.12e-14
	ANKRD26	0.254696	0.32	0.198	3.6e-12										FH	-0.788947	0.563	0.67	0.00016665
	MEX3A	0.25426	0.114	0.029	4.4e-22										CH17-189H20.1	-0.80594	0	0.386	4.18e-25
	EMILIN1	0.254197	0.805	0.708	7.87e-10										UAP1	-0.806636	0.748	0.749	0.00183466
	MIR4435-2HG	0.254184	0.801	0.732	2.33e-06										CDH13	-0.807618	0.146	0.379	5.08e-09
	SRD5A1	0.254161	0.294	0.172	2.28e-13										ACKR1	-0.808572	0.012	0.285	6.37e-15
	BRIP1	0.253752	0.127	0.043	1.07e-17										IGF1R	-0.809739	0.26	0.502	2.49e-09
	SOX9	0.253592	0.1	0.033	3.74e-14										HLA-A	-0.810907	0.976	0.998	7.73e-08
	CXCL16	0.253564	0.278	0.147	1.05e-16										LLNLR-245B6.1	-0.811742	0	0.363	4.23e-23
	PPP2R3A	0.253131	0.338	0.211	4.1e-12										COL1A2	-0.823883	1	1	4.13e-12
	GOLGA2	0.253029	0.814	0.707	2.54e-11										COPS8	-0.827534	0.665	0.816	3.73e-14
	ECI2	0.252393	0.639	0.54	7.72e-05										DIXDC1	-0.828872	0.665	0.733	2.9e-06
	XYLT2	0.252212	0.234	0.144	1.68e-08										PYGB	-0.834386	0.283	0.511	3.4e-10
	BACE1	0.251823	0.401	0.28	9.84e-08										RAMP1	-0.835004	0.795	0.865	1.13e-07
	UBA6	0.251643	0.5	0.38	3.41e-07										PHLDA2	-0.835445	0.827	0.922	2.89e-10
	NOL4L	0.251447	0.171	0.073	1.43e-16										SPRY1	-0.836706	0.087	0.291	2.87e-07
	WTAP	0.251263	0.672	0.578	0.00870353										LEP	-0.838722	0.004	0.157	1.97e-06
	GCC2	0.251134	0.66	0.542	1.59e-07										RCN3	-0.839361	0.933	0.98	2.48e-09
	MCOLN3	0.251093	0.146	0.059	3.28e-15										UPP1	-0.841965	0.24	0.511	1.01e-12
	NOTCH2	0.250856	0.663	0.565	3.29e-05										LAPTM4A	-0.842382	0.953	0.989	5.56e-13
	SMAD6	0.250716	0.172	0.074	3.08e-16										ERRFI1	-0.849317	0.224	0.433	1.64e-06
	WDR45B	0.250515	0.599	0.471	8.64e-07										LEPROT	-0.849802	0.957	0.978	9.71e-19
	DZIP1	0.250452	0.275	0.159	1.78e-12										TAGLN	-0.851194	1	1	3.42e-21
	GLRX5	0.250305	0.706	0.581	3.49e-07										CXCL8	-0.851453	0.024	0.186	9.77e-06
	CAV2	-0.250203	0.731	0.795	2.14e-10										MCM7	-0.852682	0.756	0.816	2.04e-05
	C1orf52	-0.250404	0.385	0.441	0.00216784										UQCRC1	-0.858213	0.843	0.888	1.13e-10
	C9orf16	-0.25059	0.868	0.867	0.00020099										PHACTR2	-0.860483	0.815	0.816	0.00089365
	SUPT4H1	-0.250756	0.773	0.806	0.00011541										IGF2	-0.861358	0.031	0.24	7.73e-09
	TRIM7	-0.25123	0.032	0.11	9.77e-16										SULF1	-0.861788	0.976	0.998	3.33e-10
	NUDT8	-0.251265	0.139	0.201	0.00010522										TNS3	-0.863872	0.492	0.63	6.84e-05
	SZRD1	-0.252224	0.546	0.578	0.00060868										NUPR1	-0.864615	0.898	0.895	1.37e-05
	CNIH4	-0.252885	0.688	0.71	0.00606506										SON	-0.867401	0.957	0.987	0.0001024
	TUFM	-0.25318	0.844	0.87	0.00967804										SLC16A3	-0.871629	0.89	0.913	2.84e-05
	LMAN2	-0.253195	0.813	0.844	4.01e-05										ARHGAP11B	-0.874738	0	0.312	1.08e-18
	RRAS	-0.253392	0.843	0.862	7.67e-05										FSTL1	-0.879604	0.996	1	8.32e-27
	ARHGAP6	-0.253404	0.053	0.12	1.53e-09										BGN	-0.892998	0.996	1	8.18e-18
	IFNGR2	-0.253409	0.625	0.674	4.8e-06										RGS4	-0.89602	0.476	0.576	0.00251656
	SNHG15	-0.253663	0.179	0.241	0.00033765										ADH5	-0.903061	0.819	0.915	2.51e-14
	NDUFAF3	-0.254211	0.851	0.875	3.08e-08										CTD-2336O2.1	-0.904315	0	0.383	6.67e-25
	RTN4	-0.254315	0.989	0.995	5e-11										CTPS1	-0.907017	0.465	0.614	7.54e-08
	RNF144B	-0.254367	0.083	0.155	4.25e-08										EIF4A1	-0.915244	0.87	0.946	4.58e-12
	ANAPC16	-0.254396	0.822	0.831	2.86e-08										PSAP	-0.916226	0.957	0.975	4.14e-12
	LRRC8A	-0.254615	0.225	0.299	3.62e-05										EIF5	-0.919329	0.819	0.881	2.97e-17
	CCT4	-0.254656	0.754	0.772	0.00649359										FBLN1	-0.922996	0.945	0.98	2.2e-08
	NUDT16L1	-0.2551	0.282	0.339	0.00243296										CAMK2N1	-0.933509	0.398	0.572	1.93e-07
	TMCO3	-0.255538	0.468	0.514	0.00475777										ARF4	-0.945962	0.945	0.991	7.26e-26
	MAF1	-0.255554	0.773	0.783	1.88e-05										STARD4-AS1	-0.950458	0.248	0.408	0.00063837
	CLCF1	-0.255578	0.133	0.19	0.00098236										CTC-444N24.11	-0.953789	0	0.39	1.64e-25
	MRPS7	-0.25589	0.629	0.674	5.49e-05										NPR3	-0.955818	0.791	0.897	6.49e-11
	CNIH1	-0.255944	0.694	0.711	9.2e-06										FEZ2	-0.957067	0.811	0.913	9.1e-18
	PFN1	-0.256662	1	1	3.27e-14										FERMT2	-0.969575	0.929	0.953	6.14e-14
	CECR5	-0.25801	0.143	0.21	7.61e-06										STK38L	-0.969914	0.449	0.621	1.63e-07
	TXNDC9	-0.258068	0.487	0.535	7.59e-05										CTSD	-0.976468	0.953	0.98	1.3e-09
	MKL2	-0.258138	0.092	0.154	1.51e-05										IRS2	-0.977378	0.169	0.471	1.27e-13
	ERI3	-0.258302	0.604	0.619	0.00678406										CITED4	-0.979315	0.252	0.487	2.82e-09
	PMF1	-0.258376	0.508	0.546	0.00063056										LASP1	-0.979867	0.937	0.955	1.34e-13
	NAPA	-0.258484	0.53	0.586	8.86e-06										SIX1	-0.980954	0.307	0.522	2.73e-09
	LSM5	-0.25876	0.763	0.8	2.11e-06										COL1A1	-0.981059	1	1	6.39e-22
	ALDOA	-0.258889	0.992	0.998	2.41e-12										ITGA10	-0.986871	0.122	0.397	5.21e-12
	SRA1	-0.25904	0.641	0.667	0.00429891										LAMB2	-0.989728	0.673	0.807	3.24e-12
	COPE	-0.259701	0.918	0.956	1.25e-11										COL3A1	-0.998096	1	0.996	0.00010266
	NOSIP	-0.260024	0.651	0.683	0.00017533										MGP	-1.00871	0.008	0.119	0.00276797
	BGN	-0.26003	0.996	1	9.26e-08										PCGF5	-1.01292	0.606	0.78	1.57e-16
	ING4	-0.260357	0.274	0.326	0.00725907										CYR61	-1.02572	0.976	0.996	2.55e-17
	NOL3	-0.260573	0.298	0.348	0.00504455										SCUBE3	-1.0278	0.571	0.765	8.38e-12
	GNAI3	-0.260606	0.572	0.609	0.00017048										FSTL3	-1.03715	0.563	0.798	1.58e-17
	IRX3	-0.260653	0.239	0.302	0.00077416										PICALM	-1.05308	0.732	0.832	1.68e-15
	ALG8	-0.26084	0.234	0.288	0.00579419										TXNIP	-1.05316	0.531	0.675	1.51e-06
	PTGER2	-0.260868	0.084	0.156	2.76e-08										TMTC1	-1.05441	0.13	0.48	8.2e-19
	IRAK1	-0.261387	0.286	0.347	0.00037737										COL11A1	-1.06848	0.126	0.28	0.00671228
	GSTO1	-0.261932	0.819	0.827	0.00225973										HSPB1	-1.06962	1	1	4.98e-35
	SPATS2L	-0.262139	0.831	0.85	1.32e-07										AC004556.1	-1.07063	0	0.491	2.56e-35
	FEM1B	-0.262616	0.155	0.22	4.47e-05										ANGPTL4	-1.07145	0.008	0.28	4.29e-15
	PPP1R7	-0.26298	0.512	0.558	3.9e-05										CTHRC1	-1.07627	0.909	0.962	1.18e-13
	RAB29	-0.263033	0.271	0.353	3.94e-07										COL7A1	-1.08024	0.445	0.704	3.81e-17
	NTMT1	-0.263111	0.621	0.648	0.00025865										ANXA2	-1.08178	1	1	2.1e-24
	KCTD9	-0.263392	0.288	0.341	0.00112072										SRGN	-1.08241	0.996	0.998	1.67e-26
	DCTN6	-0.263674	0.578	0.612	0.00241912										ADAMTS7	-1.08726	0.315	0.574	3.46e-14
	SLC52A2	-0.26388	0.51	0.546	0.00282313										CD151	-1.08741	0.992	1	5.73e-27
	RNF113A	-0.265062	0.178	0.236	0.00070419										RP11-394O4.5	-1.09079	0	0.361	6.67e-23
	SPAG9	-0.265116	0.65	0.695	1.01e-06										PALLD	-1.09144	0.957	0.984	4.7e-22
	PHF19	-0.26556	0.24	0.301	0.00363541										HHIP	-1.10391	0.157	0.368	2.28e-07
	SLC38A6	-0.265799	0.151	0.225	1.57e-06										NFIA	-1.10685	0.185	0.509	1.38e-17
	MRPL55	-0.265871	0.781	0.797	4.47e-07										CXCL1	-1.11318	0.02	0.235	1.48e-09
	APRT	-0.265903	0.924	0.93	1.11e-08										DSP	-1.12425	0.866	0.935	7.41e-19
	TNPO1	-0.265981	0.695	0.726	7.96e-06										TIMP1	-1.12886	0.984	1	1.19e-28
	ELOVL1	-0.266123	0.45	0.489	0.00356772										CCDC107	-1.13496	0.728	0.865	1.93e-22
	AKT3	-0.266574	0.388	0.454	2.05e-05										TUBB4B	-1.14327	0.969	0.993	1.09e-13
	OSTF1	-0.266697	0.379	0.426	0.00234356										COL4A2	-1.14432	0.913	0.98	5.65e-21
	STARD4-AS1	-0.267327	0.159	0.223	0.00072029										EPS8	-1.1476	0.909	0.955	2.8e-26
	PSAT1	-0.267519	0.038	0.1	7.96e-10										NT5E	-1.15183	0.705	0.836	6.86e-17
	WASF3	-0.267922	0.15	0.225	1.33e-06										H2AFJ	-1.15724	0.921	0.937	2.13e-25
	KNOP1	-0.268234	0.535	0.567	0.00512857										ALPL	-1.16224	0.134	0.401	1.99e-11
	DDIT3	-0.268358	0.13	0.182	0.00958233										MORF4L2	-1.17981	0.988	0.996	3.58e-44
	RIOK3	-0.269408	0.407	0.445	0.00234975										CKB	-1.18787	0.626	0.83	7.41e-14
	THSD4	-0.269427	0.105	0.17	4.68e-06										THBS1	-1.19176	0.98	0.996	7.24e-15
	MED21	-0.269722	0.422	0.453	0.00234765										ACTA2	-1.20704	0.996	1	1.58e-07
	MRPS2	-0.269899	0.329	0.403	1.05e-06										SERPINE1	-1.24353	0.878	0.933	1.13e-09
	AK4	-0.269931	0.244	0.306	0.00043853										ATP1A1	-1.24892	0.823	0.91	3.88e-27
	GRK5	-0.270869	0.093	0.179	1.7e-11										ARSJ	-1.26571	0.783	0.926	1.39e-28
	ZC3H6	-0.270937	0.215	0.278	0.00024047										INHBA	-1.2728	0.791	0.848	1.17e-05
	ARMC8	-0.271137	0.45	0.49	0.00698294										SORT1	-1.27455	0.516	0.769	7.54e-23
	RNASEH2A	-0.271169	0.148	0.21	0.00013718										SUSD2	-1.28453	0.268	0.478	5.57e-06
	PDCL	-0.271463	0.304	0.364	0.00016672										NTN4	-1.29298	0.594	0.771	2.23e-15
	SDF2	-0.271511	0.688	0.727	5.51e-07										TCEAL4	-1.29532	0.976	0.998	1.13e-47
	NME6	-0.271715	0.182	0.255	3.01e-06										UBC	-1.30358	0.984	1	1.14e-23
	MRPL22	-0.272007	0.594	0.632	1.68e-06										PLAT	-1.33065	0.228	0.437	7.34e-07
	PLPP1	-0.272142	0.536	0.593	0.00018121										CTD-2015H6.3	-1.33124	0	0.531	1.34e-39
	MIF4GD	-0.272242	0.156	0.227	2.22e-06										C5orf46	-1.33239	0.161	0.484	2.01e-17
	IDH3G	-0.272314	0.553	0.58	0.00310965										DUSP1	-1.36816	0.736	0.886	2.61e-20
	AURKAIP1	-0.272495	0.944	0.943	2.41e-12										COL5A2	-1.36846	1	1	3.5e-30
	MRFAP1	-0.272745	0.927	0.944	8.33e-14										SAA1	-1.37435	0.012	0.253	1.68e-12
	NATD1	-0.272775	0.094	0.151	8.66e-05										RABGAP1	-1.37583	0.724	0.839	7.31e-13
	ATP6V1D	-0.273608	0.704	0.748	3.45e-06										LRRFIP1	-1.38251	0.862	0.946	1.1e-30
	SCAND1	-0.273644	0.874	0.878	1.88e-07										CST3	-1.38259	0.996	1	2.21e-53
	AAMDC	-0.273765	0.67	0.696	0.00073301										TAGLN2	-1.38327	0.988	0.993	3.22e-51
	RPP25L	-0.273953	0.339	0.381	0.00532151										PLAC9	-1.3905	0.961	0.982	1.53e-30
	IFI27L1	-0.27417	0.453	0.497	0.00025961										CCND1	-1.39268	0.937	0.982	5.39e-27
	SFTA1P	-0.274574	0.018	0.101	1.77e-21										DUSP23	-1.4223	0.48	0.729	1.19e-22
	SESN3	-0.275587	0.19	0.25	0.00317227										BMP1	-1.4275	0.61	0.861	2.89e-27
	SSBP1	-0.27595	0.85	0.888	7.84e-09										FKBP5	-1.4434	0.13	0.659	1.4e-40
	PDRG1	-0.27605	0.201	0.26	0.00080988										NEXN	-1.47903	0.933	0.962	1.6e-31
	ARHGDIA	-0.276097	0.843	0.867	8.48e-08										FMO2	-1.48096	0.028	0.361	2.69e-19
	RAB11B-AS1	-0.276502	0.162	0.224	0.00016105										STC2	-1.48878	0.768	0.899	1.62e-13
	FAM222B	-0.277103	0.171	0.244	2.63e-06										HTRA1	-1.4916	0.984	0.98	1.38e-33
	ASNA1	-0.277469	0.708	0.742	9.01e-06										ADH1B	-1.50449	0.004	0.265	2.49e-14
	KDSR	-0.277527	0.515	0.577	2.71e-07										FN1	-1.51823	1	1	1.02e-40
	MRPL27	-0.277998	0.764	0.806	3.8e-08										GGT5	-1.52797	0.185	0.659	1.36e-34
	EDN1	-0.278349	0.064	0.113	0.00066009										CFD	-1.53617	0.177	0.426	3.08e-10
	AZIN1	-0.278436	0.347	0.402	6.71e-05										COL5A3	-1.56784	0.091	0.489	1.25e-24
	FAIM	-0.278727	0.4	0.446	0.00209354										TSC22D3	-1.59124	0.118	0.628	1.16e-38
	ENDOD1	-0.278929	0.359	0.415	0.00077366										SSB	-1.60432	0.941	0.966	8.38e-31
	HNRNPF	-0.279111	0.685	0.707	0.00070506										DNAJB4	-1.61166	0.638	0.877	2.22e-35
	TMEM160	-0.279271	0.737	0.779	1.17e-06										TFPI	-1.68579	0.421	0.717	2.9e-24
	DYNLT1	-0.279315	0.94	0.965	5.95e-16										KCNK6	-1.70272	0.327	0.697	6.34e-29
	ADORA2B	-0.279466	0.084	0.155	2.7e-08										ACTG2	-1.7098	0.185	0.41	1.09e-06
	ICAM3	-0.279489	0.288	0.356	3.5e-06										CFH	-1.72067	0.457	0.778	2.53e-30
	SEC11A	-0.279699	0.953	0.971	7.13e-16										GADD45B	-1.72288	0.744	0.93	1.4e-38
	IL32	-0.279968	0.444	0.522	1.74e-05										COMP	-1.73679	0.157	0.471	1.67e-15
	GOLPH3	-0.280855	0.694	0.739	5.1e-08										NOTCH3	-1.74955	0.228	0.7	7.26e-37
	PA2G4	-0.28097	0.844	0.864	6.23e-07										LOX	-1.821	0.976	0.998	1.79e-52
	PPP2CB	-0.281482	0.453	0.499	0.00031517										DKK1	-1.82891	0.343	0.587	2.19e-10
	SDHD	-0.281508	0.599	0.632	0.00017413										MFGE8	-1.9221	0.988	0.998	6.05e-49
	ACTR3	-0.281667	0.834	0.881	1.35e-07										COL4A1	-1.92718	0.902	0.98	9.67e-39
	BCL6	-0.282048	0.174	0.239	0.00016532										RP4-621F18.2	-1.96146	0	0.632	2.71e-51
	ARHGDIB	-0.282234	0.041	0.124	6.42e-16										LMCD1	-1.97571	0.346	0.713	1.67e-27
	IGFBP7	-0.2823	0.998	1	1.89e-12										POSTN	-2.02802	0.925	0.982	1.54e-24
	KIF1BP	-0.282335	0.297	0.352	0.00084052										SDC2	-2.0381	0.866	0.982	1e-58
	CDK10	-0.282429	0.234	0.304	8.01e-06										NREP	-2.11304	0.902	0.948	8.9e-30
	TIMMDC1	-0.282828	0.621	0.652	2.84e-06										CPM	-2.14449	0.118	0.749	1.35e-56
	DCTPP1	-0.283042	0.395	0.445	2.83e-05										JAG1	-2.24862	0.366	0.814	8.72e-45
	GMPR	-0.28311	0.115	0.187	5.82e-07										HES4	-2.4827	0.232	0.85	1.6e-59
	ZEB1	-0.283183	0.556	0.583	0.00862153										CTGF	-2.55569	1	0.998	1.47e-71
	NUDT3	-0.283505	0.528	0.566	0.00014147										CRYAB	-2.59079	0.98	0.998	8.76e-71
	IGFBP4	-0.283542	0.996	0.998	2.29e-09										ELN	-2.7084	0.961	0.993	1.08e-50
	TRUB2	-0.283969	0.316	0.372	0.00043326										LEPR	-2.79435	0.571	0.951	1.28e-69
	RALBP1	-0.284013	0.822	0.858	1.31e-07										ITGA5	-2.83368	0.921	0.996	2.71e-72
	NINJ2	-0.284527	0.214	0.287	3.81e-05										PPP1R14A	-2.87225	0.063	0.724	3.52e-58
	TMED1	-0.28492	0.513	0.547	0.00102856										AC090498.1	-2.91298	0	0.798	5.29e-74
	GLA	-0.28496	0.135	0.204	1.79e-06										ANKRD1	-3.15782	0.339	0.832	3.19e-46
	PROSC	-0.285388	0.262	0.339	1.4e-06										COL8A1	-3.16653	0.945	1	5.09e-85
	CAPZA2	-0.285498	0.769	0.813	2.06e-06										ACAN	-3.33274	0.291	0.749	3.49e-39
	BRMS1	-0.285772	0.373	0.427	0.00012076										CADM3	-3.36176	0.232	0.892	1.3e-73
	MOB2	-0.285857	0.26	0.326	4.03e-05										PTX3	-3.43959	0.524	0.933	1.27e-50
	TSR2	-0.285911	0.323	0.381	9.05e-05										IGFBP2	-4.67976	0.287	0.962	6.33e-86
	MFSD6	-0.286375	0.152	0.225	2.41e-06
	C19orf24	-0.286482	0.604	0.662	5.44e-08
	UBE2B	-0.286955	0.767	0.788	2.21e-06
	ARRDC1	-0.287299	0.154	0.221	1.13e-05
	PPP6C	-0.287429	0.403	0.453	0.00015594
	HM13	-0.28805	0.722	0.737	0.00012877
	COPS6	-0.288513	0.793	0.823	2.72e-06
	RP11-390P2.4	-0.289498	0	0.103	3.71e-37
	PFKL	-0.289839	0.465	0.509	0.00204208
	TMEM18	-0.289988	0.343	0.404	5.11e-05
	APBB2	-0.290234	0.257	0.339	6.13e-08
	JAK1	-0.290378	0.834	0.862	4.18e-08
	TMEM123	-0.290522	0.788	0.823	9.28e-07
	MVB12A	-0.290539	0.573	0.601	0.00032881
	POLR2E	-0.290854	0.784	0.819	6.44e-09
	SNRPB2	-0.291369	0.847	0.878	1.24e-05
	SERPINB6	-0.291535	0.721	0.735	3.62e-05
	TMEM141	-0.291714	0.714	0.739	1.7e-07
	FNTA	-0.291883	0.418	0.474	1.2e-05
	MRPS18B	-0.292405	0.469	0.517	2.59e-05
	PUF60	-0.292411	0.54	0.581	0.0001328
	NSMF	-0.292667	0.136	0.217	8.36e-09
	TPX2	-0.293399	0.18	0.273	1.04e-08
	SCAMP3	-0.29344	0.412	0.45	0.00145985
	TMEM165	-0.293503	0.857	0.888	2.77e-06
	APH1B	-0.293547	0.164	0.226	7.85e-05
	HBP1	-0.293551	0.334	0.401	2.4e-05
	POLD2	-0.293837	0.664	0.691	1.2e-05
	CHMP5	-0.293873	0.709	0.76	1.07e-08
	SRSF2	-0.294098	0.803	0.837	1.41e-06
	BBX	-0.294211	0.785	0.814	1.49e-07
	TBCE	-0.294305	0	0.103	3.71e-37
	ATG101	-0.294531	0.623	0.629	0.00372225
	MPHOSPH8	-0.294675	0.706	0.714	0.00836614
	YWHAQ	-0.294994	0.917	0.949	1.39e-15
	METTL7A	-0.29592	0.087	0.162	1.54e-08
	DUT	-0.295966	0.868	0.898	8.41e-14
	TMEM42	-0.296372	0.412	0.454	0.00112575
	CD58	-0.29641	0.157	0.221	3.72e-05
	RBM42	-0.296781	0.48	0.516	0.00175027
	SDHAF2	-0.29722	0.388	0.453	2.5e-06
	MRTO4	-0.297292	0.35	0.423	6.61e-07
	NUDT5	-0.297332	0.621	0.658	9.82e-07
	ARRDC2	-0.297621	0.047	0.128	1.77e-14
	PSMA3	-0.297688	0.699	0.726	6.86e-05
	GNAI1	-0.297828	0.324	0.371	0.00138367
	EXOSC7	-0.298034	0.373	0.421	0.00026059
	GDF6	-0.298522	0.39	0.433	0.00653884
	SDHC	-0.298566	0.8	0.843	2.09e-10
	DPM1	-0.299537	0.531	0.559	0.00022082
	YIF1A	-0.299926	0.929	0.936	3.05e-09
	IK	-0.300382	0.674	0.721	7.86e-06
	STK19	-0.300564	0.415	0.476	3.24e-06
	EIF4E2	-0.301675	0.796	0.823	5.69e-11
	ANXA1	-0.302182	0.92	0.95	1.54e-06
	CD302	-0.302936	0.209	0.26	0.0092785
	KLF4	-0.30321	0.17	0.231	0.00036507
	EMP2	-0.303485	0.391	0.461	1.89e-05
	RASSF1	-0.303786	0.264	0.318	0.00192551
	AP1S1	-0.304118	0.681	0.723	5.02e-08
	TGFB2	-0.304246	0.109	0.178	2.88e-06
	CHTOP	-0.304265	0.514	0.57	8.43e-08
	PLXND1	-0.304275	0.407	0.477	1.09e-05
	CNRIP1	-0.304368	0.415	0.474	1.69e-06
	CYB561D2-ENSG00000114395	-0.304497	0.282	0.347	1.33e-05
	CDC37	-0.304531	0.791	0.834	2.28e-06
	HAGH	-0.304574	0.476	0.517	0.00080039
	OSER1	-0.304814	0.308	0.377	2.24e-07
	CD276	-0.305038	0.335	0.398	6.44e-05
	TIMM17B	-0.305144	0.423	0.473	7.75e-05
	PRDX3	-0.305182	0.652	0.695	1.47e-06
	SMC2	-0.30534	0.255	0.319	0.00038618
	IGF2BP2	-0.306487	0.48	0.53	5.29e-05
	COA3	-0.306528	0.767	0.795	5.64e-08
	THOC6	-0.306711	0.275	0.349	2.69e-06
	HIST1H2BN	-0.306828	0.084	0.154	7.14e-08
	RPP30	-0.307249	0.329	0.385	6.56e-05
	C8orf34	-0.307299	0.056	0.14	7.33e-15
	SSNA1	-0.307342	0.751	0.794	7.9e-12
	SMIM14	-0.307486	0.791	0.808	9.58e-05
	HPRT1	-0.307651	0.314	0.372	3.31e-05
	NAV1	-0.30787	0.556	0.601	2.67e-05
	GTPBP4	-0.308008	0.425	0.488	4.5e-05
	PTGES	-0.308209	0.077	0.151	2.13e-09
	PDCD10	-0.308384	0.57	0.612	5.33e-09
	DPM2	-0.309884	0.452	0.511	5.91e-07
	NR2C2AP	-0.310318	0.087	0.178	2.25e-13
	CCNYL1	-0.310669	0.305	0.366	0.00020952
	SIGMAR1	-0.310788	0.4	0.465	5.5e-07
	CLIC1	-0.310803	0.987	0.993	2.71e-21
	LINC00998	-0.311188	0.77	0.788	2.26e-05
	DDRGK1	-0.31125	0.541	0.582	0.0001061
	ATP6AP2	-0.311337	0.763	0.802	1.22e-06
	PRPF31	-0.312067	0.475	0.526	6.12e-06
	POMP	-0.312193	0.978	0.984	1.39e-23
	MRPL34	-0.31241	0.581	0.604	2.22e-05
	CYHR1	-0.312524	0.394	0.461	3.2e-07
	TGFB1	-0.312552	0.652	0.674	0.00098423
	FNIP2	-0.312752	0.368	0.431	0.00020905
	TSPO	-0.312768	0.992	0.997	1.43e-24
	GPR108	-0.31279	0.289	0.337	0.00566252
	MORF4L1	-0.312843	0.993	0.996	1.35e-24
	ELOVL5	-0.313073	0.583	0.612	0.00100542
	FAM103A1	-0.313567	0.428	0.483	4.5e-07
	AP006621.5	-0.313904	0	0.107	5.68e-39
	TMEM167A	-0.31401	0.873	0.904	1.24e-12
	PYURF	-0.314105	0.808	0.848	1.61e-12
	DTD1	-0.314548	0.431	0.498	4.34e-07
	CCT3	-0.314758	0.768	0.798	0.00164582
	RAB5C	-0.314914	0.802	0.853	4.34e-13
	TMEM120A	-0.315078	0.347	0.408	2.22e-05
	PPIE	-0.31511	0.43	0.47	0.00064392
	AC093323.3	-0.315188	0	0.108	2.46e-39
	COL16A1	-0.315534	0.605	0.651	0.00037713
	TMEM109	-0.315721	0.395	0.47	6.54e-08
	RP11-538P18.2	-0.316034	0	0.1	6.84e-36
	AL132709.8	-0.316382	0	0.109	1.62e-39
	ITPRIPL2	-0.316385	0.405	0.472	9.29e-06
	TPCN1	-0.316459	0.127	0.202	9.08e-08
	SRP54	-0.318226	0.437	0.492	1.04e-05
	RHOG	-0.318384	0.649	0.691	2.78e-08
	DDX39A	-0.319161	0.208	0.267	0.00068558
	PHB2	-0.319803	0.782	0.818	2.85e-10
	TEX41	-0.319828	0.031	0.129	2.91e-23
	GINM1	-0.320126	0.655	0.698	3.25e-08
	MOB4	-0.320623	0.499	0.546	2.67e-06
	PSMD6	-0.321112	0.468	0.498	0.00248083
	RNF5	-0.321269	0.505	0.543	3.33e-05
	SARS	-0.321401	0.727	0.761	9.7e-05
	PDE1A	-0.321699	0.083	0.167	7.56e-12
	OARD1	-0.321807	0.234	0.329	3.26e-10
	CALM1	-0.321927	0.965	0.971	1.84e-15
	HNRNPH3	-0.321934	0.636	0.679	3.75e-08
	MPV17L2	-0.322535	0.14	0.228	1.6e-10
	WDR74	-0.322703	0.229	0.308	3.09e-08
	CALHM2	-0.322901	0.466	0.518	1.38e-06
	MAD2L1	-0.323016	0.106	0.163	0.00055961
	SYNE2	-0.323041	0.241	0.3	0.00291383
	TXNDC12	-0.323277	0.547	0.598	2.77e-08
	MED31	-0.323305	0.396	0.452	3.46e-06
	SFT2D1	-0.323464	0.683	0.74	5.42e-13
	SLC1A4	-0.323467	0.159	0.236	2.02e-07
	YIPF6	-0.323736	0.365	0.43	1.69e-06
	INO80C	-0.323803	0.409	0.477	4.33e-07
	SLC38A2	-0.323884	0.917	0.929	4.77e-06
	XRCC6	-0.324007	0.71	0.734	0.00157819
	ASL	-0.325224	0.355	0.445	4.14e-09
	TMEM220	-0.325659	0.327	0.386	6.34e-05
	PEF1	-0.326143	0.525	0.59	1.71e-09
	ALG5	-0.326407	0.46	0.51	9.49e-07
	RGS2	-0.326417	0.084	0.159	8.76e-09
	ZNF22	-0.326508	0.541	0.59	3.4e-06
	PSMG3	-0.32667	0.403	0.473	3.73e-08
	TMEM128	-0.326995	0.232	0.322	1.57e-09
	GNB4	-0.327488	0.556	0.609	7.4e-07
	HNRNPH2	-0.327627	0.485	0.519	9.34e-05
	AP000769.1	-0.327696	0	0.101	1.96e-36
	MRPS26	-0.32804	0.627	0.675	1.35e-08
	ARPC5L	-0.328412	0.612	0.67	1.6e-09
	LEPROTL1	-0.32872	0.453	0.508	6.37e-07
	BABAM1	-0.328809	0.663	0.706	3.92e-11
	TEX264	-0.329193	0.489	0.527	6.55e-05
	FAM32A	-0.329261	0.603	0.668	1.11e-09
	NIP7	-0.329444	0.291	0.355	3.27e-06
	CHSY3	-0.329452	0.091	0.158	2.43e-07
	MYO1C	-0.329633	0.784	0.802	9.27e-05
	GALK1	-0.329642	0.4	0.454	2.18e-05
	PCDH9	-0.329838	0.165	0.259	1.09e-09
	C19orf60	-0.330631	0.695	0.747	1.53e-11
	RP11-1398P2.1	-0.330792	0	0.109	6.98e-40
	IMPDH1	-0.330884	0.338	0.397	7.64e-05
	RER1	-0.331346	0.825	0.853	1.26e-10
	MYH3	-0.331597	0.062	0.123	3.65e-07
	PTPRG	-0.331811	0.323	0.387	2.02e-05
	VAMP2	-0.333537	0.715	0.779	4.41e-12
	CCT2	-0.333555	0.706	0.732	0.00015723
	MIEN1	-0.334455	0.776	0.812	3.21e-11
	OSBPL5	-0.334484	0.111	0.195	8.76e-11
	ATP5B	-0.334657	0.868	0.893	0.00013623
	C2CD2	-0.334859	0.202	0.291	9.77e-10
	NCKAP1	-0.335057	0.624	0.684	4.12e-10
	CTSC	-0.335311	0.072	0.14	4.57e-08
	OAZ1	-0.335717	1	1	2e-31
	SLC26A6	-0.335932	0.051	0.144	4.29e-18
	RSRP1	-0.336006	0.616	0.677	4.2e-12
	RP11-242D8.1	-0.336246	0	0.108	3.74e-39
	ERP44	-0.336585	0.419	0.455	0.00088643
	RCN3	-0.336874	0.894	0.93	0.00014384
	SRSF11	-0.337185	0.882	0.905	2.36e-13
	ACOT7	-0.337249	0.293	0.364	3.8e-06
	CHMP4A	-0.337823	0.591	0.65	7.53e-10
	RP11-140K17.3	-0.337894	0	0.109	1.62e-39
	IFT43	-0.337897	0.584	0.628	1.53e-07
	PRRC2C	-0.338284	0.907	0.94	2.13e-14
	CCDC115	-0.338491	0.324	0.387	1.22e-06
	COL18A1	-0.338952	0.052	0.116	6.57e-09
	TIMM50	-0.339386	0.406	0.496	1.83e-12
	ATP6V0E1	-0.339572	0.975	0.984	1.63e-18
	GLUD1	-0.340235	0.404	0.464	1.48e-06
	HIGD1A	-0.340343	0.547	0.605	1.03e-09
	DHRS4L2	-0.340412	0.61	0.65	3.02e-07
	BAX	-0.340588	0.767	0.8	2.31e-06
	JPH2	-0.340747	0.096	0.179	1.18e-11
	ACTN1	-0.341692	0.971	0.98	3.06e-12
	RP11-212P7.2	-0.3425	0	0.11	3.01e-40
	FSCN1	-0.342848	0.773	0.792	1.66e-05
	C5orf38	-0.343012	0.441	0.516	4.99e-09
	MPDU1	-0.344106	0.337	0.407	2.2e-07
	FZD4	-0.345111	0.094	0.178	1.49e-11
	EMG1	-0.345129	0.389	0.457	1.04e-07
	TIMM13	-0.345196	0.878	0.903	8.95e-21
	KIAA1033	-0.345489	0.403	0.465	5.02e-07
	F2R	-0.345524	0.069	0.169	1.67e-17
	NELFE	-0.345547	0.665	0.725	2.46e-13
	MDH2	-0.345847	0.83	0.879	1.31e-14
	SCML1	-0.346343	0.237	0.329	1.11e-10
	POLR2K	-0.346378	0.772	0.812	5.14e-13
	RAB11FIP1	-0.346388	0.029	0.131	1.65e-25
	PSMB6	-0.34739	0.898	0.947	5.35e-21
	PPP2R3C	-0.347618	0.303	0.402	1.04e-11
	A4GALT	-0.3479	0.379	0.448	6.12e-07
	RP11-624L4.1	-0.348201	0	0.102	5.63e-37
	ANG	-0.348781	0.245	0.316	4.62e-06
	WDR54	-0.349493	0.283	0.376	7.96e-11
	B3GAT3	-0.349719	0.389	0.442	4.22e-05
	TYMS	-0.349919	0.16	0.24	3.76e-07
	NCBP2-AS2	-0.350273	0.39	0.465	1.47e-08
	TPGS1	-0.350613	0.533	0.592	2.26e-10
	BRI3	-0.351146	0.962	0.944	1.13e-14
	DNASE2	-0.35128	0.395	0.465	6.83e-07
	WRB	-0.352395	0.406	0.472	2.16e-08
	OSBPL9	-0.353044	0.308	0.371	1.36e-05
	AGPAT2	-0.353884	0.478	0.547	6.89e-09
	WBSCR16	-0.353982	0.346	0.43	1.05e-10
	LRPAP1	-0.354381	0.714	0.779	1.36e-10
	ETFA	-0.35459	0.633	0.676	1.39e-09
	FZD6	-0.354795	0.272	0.36	1.2e-09
	TOMM40	-0.354831	0.459	0.508	6.68e-07
	EPHB6	-0.354919	0.104	0.2	1.07e-13
	MAPRE1	-0.355177	0.499	0.547	1.74e-06
	PHB	-0.355423	0.787	0.862	4.38e-17
	LIMS2	-0.355457	0.516	0.591	4.96e-10
	SLC25A4	-0.355806	0.478	0.541	0.00103509
	JKAMP	-0.356163	0.412	0.469	1.5e-06
	SF3B5	-0.356174	0.919	0.936	3.25e-24
	AC240274.1	-0.356234	0	0.113	1.58e-41
	FAT1	-0.356518	0.654	0.702	3.56e-09
	C19orf70	-0.356694	0.877	0.905	8.28e-17
	CD164	-0.357154	0.787	0.817	1.1e-09
	HSPBP1	-0.357378	0.369	0.428	1.44e-06
	LTBR	-0.357578	0.56	0.622	3.63e-11
	RSL24D1	-0.357656	0.79	0.825	2.32e-14
	GCNT1	-0.357944	0.314	0.392	7.25e-08
	RAB7A	-0.359479	0.776	0.819	3.88e-14
	ELF1	-0.359544	0.418	0.486	1.22e-08
	HNRNPA2B1	-0.359779	0.947	0.965	5.38e-11
	ATP6V1G1	-0.360034	0.91	0.933	8.04e-26
	NPC2	-0.360188	0.952	0.963	8.89e-08
	CALM2	-0.360475	0.999	1	3.14e-25
	CCDC124	-0.360481	0.714	0.773	3.57e-15
	CKS2	-0.361539	0.416	0.492	9.72e-11
	MTX1	-0.361679	0.525	0.611	6.32e-14
	NDE1	-0.362562	0.251	0.341	1.3e-10
	SMAGP	-0.362578	0.32	0.39	9.04e-07
	TMEM147	-0.362719	0.864	0.898	7.58e-21
	LGMN	-0.36292	0.758	0.806	2.89e-07
	RP11-545E17.3	-0.364192	0	0.122	3.29e-45
	PDLIM1	-0.364271	0.766	0.829	5.34e-17
	TNIP1	-0.364573	0.468	0.513	1.37e-05
	PDHB	-0.364791	0.605	0.644	1.5e-05
	EIF3I	-0.365015	0.88	0.905	1.22e-17
	IMP4	-0.365371	0.53	0.597	1.04e-11
	NOP16	-0.366537	0.305	0.395	1.25e-10
	LSM4	-0.36663	0.755	0.799	2.72e-15
	GPKOW	-0.366949	0.281	0.375	8.26e-12
	MCUR1	-0.367793	0.535	0.605	3.47e-11
	MRPL47	-0.367929	0.633	0.699	2.95e-15
	NECAP2	-0.368145	0.496	0.545	5.39e-08
	ARPC5	-0.368433	0.968	0.981	3.08e-20
	SGCB	-0.368438	0.716	0.765	3.12e-12
	RP11-290O12.2	-0.368504	0	0.11	4.59e-40
	ZHX3	-0.368632	0.32	0.388	7.42e-07
	RP11-736K20.5	-0.369084	0	0.111	1.3e-40
	UBE2C	-0.369228	0.163	0.257	2.03e-10
	SRPRB	-0.369233	0.451	0.504	3.3e-07
	FDPS	-0.369708	0.676	0.736	1.89e-13
	GRPEL1	-0.369821	0.357	0.42	2.6e-07
	GOLT1B	-0.369985	0.515	0.597	1.08e-13
	SPNS1	-0.370239	0.414	0.476	3e-07
	RP11-83A24.2	-0.370433	0	0.119	9.86e-44
	DIAPH2	-0.370621	0.243	0.356	5.86e-15
	GAS1	-0.370726	0.711	0.756	6.61e-08
	ACADVL	-0.371049	0.62	0.656	7.73e-07
	KLF6	-0.371172	0.822	0.858	4.14e-07
	MRPL24	-0.3714	0.501	0.566	3.88e-10
	UNC50	-0.371409	0.449	0.477	0.00169235
	GNPNAT1	-0.372092	0.415	0.471	2.44e-08
	FLNA	-0.37268	0.976	0.988	6.17e-08
	CRIP1	-0.373205	0.976	0.983	1.63e-09
	ECM2	-0.374165	0.332	0.395	0.00013295
	SLC39A14	-0.374201	0.247	0.328	1.02e-07
	BANF1	-0.374343	0.913	0.93	1.01e-20
	PLXNA2	-0.374588	0.062	0.178	7.71e-24
	RP11-295G20.2	-0.374836	0	0.139	4.07e-52
	NUDC	-0.374889	0.832	0.862	4.77e-11
	B3GALT2	-0.375111	0.125	0.213	2.76e-10
	MED27	-0.37514	0.244	0.309	2.99e-06
	ZDHHC12	-0.375591	0.642	0.713	5.44e-14
	SERINC3	-0.375784	0.751	0.814	4.89e-18
	HMGCL	-0.376065	0.238	0.332	1.39e-11
	PGM2L1	-0.376247	0.224	0.298	4.53e-07
	GSN	-0.376371	0.823	0.842	5.78e-05
	IGF1R	-0.376912	0.264	0.35	1.23e-08
	FAM174A	-0.377461	0.346	0.425	1.86e-09
	FOXK1	-0.377466	0.413	0.483	2.97e-08
	DNAJB11	-0.377607	0.544	0.595	6.65e-07
	HLA-A	-0.378123	0.955	0.988	2.15e-10
	NDUFA8	-0.378129	0.699	0.782	1.18e-18
	VGLL3	-0.378555	0.741	0.776	1.08e-06
	PDHA1	-0.379316	0.414	0.467	8.95e-07
	RP11-758H9.2	-0.380163	0	0.113	1.58e-41
	NAPRT	-0.380336	0.243	0.325	7.32e-09
	TSG101	-0.380398	0.555	0.614	7.02e-13
	CTA-29F11.1	-0.380835	0	0.122	3.29e-45
	PSMD4	-0.380951	0.745	0.802	8.03e-15
	ROCK1	-0.380958	0.716	0.752	1.2e-09
	HK1	-0.381137	0.349	0.426	1.63e-08
	DHPS	-0.381698	0.481	0.561	4.21e-14
	WDR1	-0.381822	0.872	0.916	1.55e-11
	RAP1B	-0.382092	0.664	0.72	2.12e-10
	SAMHD1	-0.382432	0.145	0.217	3.72e-07
	HLA-E	-0.383542	0.822	0.87	3.21e-13
	ESD	-0.38361	0.9	0.933	9.89e-19
	FAM43A	-0.384332	0.04	0.117	2.45e-14
	ANKH	-0.384656	0.632	0.684	4.16e-06
	FAM50A	-0.384785	0.734	0.761	2.2e-10
	ARID5A	-0.384904	0.103	0.175	2.34e-08
	PHGDH	-0.384983	0.186	0.256	1.67e-05
	TMBIM1	-0.385177	0.359	0.436	8.24e-09
	COMMD4	-0.385182	0.6	0.66	8.03e-13
	C6orf1	-0.385748	0.363	0.451	1.84e-11
	CARD19	-0.386225	0.524	0.594	9.85e-13
	AL589743.1	-0.386365	0	0.124	5.97e-46
	RP11-195F19.5	-0.386776	0	0.128	1.95e-47
	DNAJC6	-0.386797	0.058	0.166	3.22e-22
	PYGB	-0.386981	0.229	0.314	6.32e-10
	C5AR1	-0.387084	0.017	0.115	8.38e-28
	C1D	-0.387219	0.492	0.565	1.8e-12
	EMC3	-0.387293	0.546	0.62	5.08e-12
	HNRNPU-AS1	-0.387326	0	0.12	1.8e-44
	SHMT2	-0.388061	0.352	0.399	9.1e-05
	MDH1	-0.388821	0.669	0.723	1.87e-12
	AC145124.2	-0.389499	0	0.122	5.03e-45
	RAI14	-0.389906	0.581	0.65	1.21e-11
	PIN1	-0.390137	0.791	0.829	1.3e-18
	RP11-803D5.4	-0.390473	0	0.126	7.05e-47
	SNAPC1	-0.390501	0.465	0.55	5.62e-10
	EIF4A3	-0.391906	0.418	0.494	1.6e-10
	WBSCR22	-0.392159	0.494	0.557	1.51e-11
	AHSA1	-0.39269	0.59	0.64	5.96e-07
	APMAP	-0.392903	0.508	0.585	1.75e-10
	RP11-138A9.1	-0.393405	0	0.123	1.4e-45
	CRIP2	-0.393983	0.931	0.938	4.87e-14
	SLC3A2	-0.394693	0.342	0.392	0.00025714
	GADD45A	-0.394757	0.468	0.552	9.1e-08
	SDCBP	-0.395007	0.743	0.802	1.4e-16
	RP11-12G12.7	-0.395078	0	0.135	2e-50
	PSMB7	-0.395836	0.849	0.91	1.63e-22
	DDAH1	-0.39639	0.505	0.584	1.93e-11
	ERGIC1	-0.396401	0.566	0.638	4.71e-15
	AP1S2	-0.396652	0.27	0.399	9.47e-19
	PSMC2	-0.39744	0.524	0.583	3.64e-08
	RUVBL2	-0.397718	0.465	0.523	3.82e-08
	CMSS1	-0.398128	0.49	0.534	2.91e-06
	MRPS34	-0.398288	0.785	0.837	4.6e-23
	RNH1	-0.398411	0.876	0.919	1.09e-14
	CKS1B	-0.398848	0.465	0.508	0.00023354
	TMEM173	-0.399803	0.505	0.558	1.29e-08
	POLR2G	-0.399914	0.712	0.771	8.15e-16
	CDC123	-0.40012	0.527	0.583	1.08e-09
	PSMC1	-0.400526	0.688	0.75	4.13e-13
	MYL6	-0.400594	1	1	5.21e-39
	DDA1	-0.401122	0.532	0.589	7.31e-11
	CALCRL	-0.401162	0.076	0.192	1.38e-21
	AIFM2	-0.401502	0.274	0.361	1.21e-10
	INSIG2	-0.401872	0.353	0.407	2.18e-05
	DCAF13	-0.401965	0.42	0.494	2.72e-10
	OSTM1	-0.402128	0.327	0.384	2.35e-05
	SYPL1	-0.402312	0.528	0.601	9.67e-11
	PTGES3	-0.402914	0.858	0.893	2.25e-23
	ZBTB38	-0.403548	0.578	0.645	1.35e-11
	BCAT2	-0.404276	0.281	0.38	1.71e-12
	PRMT1	-0.404351	0.7	0.767	2.04e-14
	GPC4	-0.404714	0.064	0.18	7.11e-24
	HINT2	-0.405271	0.579	0.66	3.49e-18
	PSMD3	-0.405667	0.486	0.531	1.12e-06
	COL1A1	-0.405971	1	1	4.56e-33
	PNPLA2	-0.406404	0.483	0.551	8.4e-10
	CARMN	-0.406674	0.594	0.647	2.15e-07
	TNFRSF12A	-0.40701	0.951	0.962	4.37e-10
	DYNLRB1	-0.407558	0.91	0.939	4.75e-32
	WDR18	-0.407666	0.399	0.482	1.66e-12
	YBX3	-0.408632	0.852	0.864	2.79e-20
	NID1	-0.408724	0.511	0.6	2.53e-13
	MRPS18A	-0.4096	0.423	0.506	3.69e-13
	RASAL2	-0.409716	0.311	0.397	1.41e-10
	CSF1	-0.410386	0.308	0.404	1.18e-11
	TMEM45A	-0.410409	0.456	0.521	1.12e-09
	AKAP13	-0.410631	0.475	0.533	5.58e-09
	AC016549.1	-0.411739	0	0.135	1.3e-50
	NDUFA9	-0.412527	0.425	0.481	2.29e-08
	CMTM3	-0.412878	0.455	0.524	3.43e-10
	ARHGAP24	-0.413147	0.213	0.327	1.39e-15
	COX17	-0.413248	0.703	0.763	6.02e-17
	UBB	-0.413321	0.986	0.996	1e-28
	MSN	-0.413685	0.843	0.874	4.51e-18
	FYN	-0.413743	0.277	0.372	6.74e-12
	SPINT2	-0.414366	0.016	0.134	4e-36
	MANBAL	-0.414471	0.572	0.661	1.32e-17
	CCNDBP1	-0.414773	0.497	0.572	2.02e-14
	PLIN2	-0.414791	0.337	0.384	0.00150794
	ACAA2	-0.414884	0.45	0.531	3.07e-12
	PSMB1	-0.415369	0.902	0.958	1.12e-25
	ZNF593	-0.415383	0.671	0.723	1.11e-15
	UROD	-0.415947	0.547	0.608	4.95e-11
	CTD-2270L9.4	-0.416944	0	0.152	8.21e-58
	HACD1	-0.416999	0.493	0.575	4.86e-12
	FRY	-0.417764	0.115	0.209	3.77e-13
	ELL2	-0.417935	0.547	0.642	2.51e-15
	TMX2	-0.418089	0.339	0.446	2.2e-16
	ATIC	-0.419224	0.367	0.431	3.45e-07
	SCCPDH	-0.420477	0.486	0.556	3.41e-12
	GSTP1	-0.421107	0.987	0.996	4.74e-47
	HHIP	-0.421364	0.037	0.12	2.27e-17
	CCT8	-0.42166	0.686	0.722	6.34e-09
	S100A3	-0.42247	0.127	0.242	1.92e-18
	SLC46A3	-0.423197	0.073	0.176	1.59e-18
	PHC2	-0.423407	0.467	0.552	8.37e-14
	SIRPA	-0.423546	0.112	0.237	4.15e-22
	NIPSNAP3A	-0.423857	0.439	0.504	3.75e-11
	RSPO1	-0.424021	0.053	0.167	3.12e-24
	RP11-138A9.2	-0.424182	0	0.109	6.98e-40
	ALG3	-0.424247	0.366	0.468	2.1e-14
	HSP90AA1	-0.424706	0.983	0.995	1.31e-10
	C5AR2	-0.425159	0.016	0.144	7.88e-40
	ARHGEF7	-0.425286	0.183	0.295	4.17e-16
	YBX1	-0.426022	0.999	0.998	2.03e-45
	CCT7	-0.426912	0.711	0.748	1.57e-10
	TUBB6	-0.427635	0.793	0.832	4.37e-10
	IDH3B	-0.428516	0.429	0.513	8.98e-14
	RAN	-0.429231	0.953	0.978	4.53e-31
	GPATCH4	-0.4301	0.471	0.558	8.67e-14
	SQSTM1	-0.430434	0.871	0.914	7.73e-15
	TRNP1	-0.431563	0.12	0.252	1.88e-24
	PCMT1	-0.43162	0.597	0.674	5.84e-16
	JOSD2	-0.431878	0.807	0.842	1.71e-19
	SLC38A1	-0.431961	0.223	0.328	2.74e-12
	FAM96B	-0.432491	0.858	0.886	6.86e-28
	MRPL54	-0.433544	0.755	0.805	8.33e-27
	GPR176	-0.4336	0.267	0.362	1.57e-11
	SPCS2	-0.434839	0.745	0.836	2.84e-21
	NTHL1	-0.43663	0.296	0.397	6.99e-14
	TUBA1C	-0.439053	0.858	0.868	0.00194094
	ICAM1	-0.440309	0.074	0.159	4.31e-13
	MICAL2	-0.441723	0.579	0.699	5.93e-22
	SNX18	-0.442319	0.403	0.475	1.14e-08
	TMEM248	-0.44474	0.671	0.751	7.98e-24
	MYL12B	-0.444754	0.98	0.995	4.77e-28
	ANPEP	-0.445638	0.478	0.547	6.63e-11
	CHIC2	-0.445782	0.43	0.552	6.04e-22
	ATP10A	-0.446025	0.259	0.364	7.4e-13
	MED11	-0.446466	0.395	0.485	5.72e-15
	CTC-524C5.2	-0.446739	0	0.157	6.38e-60
	SPCS3	-0.446744	0.666	0.709	2.8e-08
	CENPV	-0.446823	0.153	0.271	9.43e-18
	TRAPPC4	-0.446991	0.647	0.748	3.78e-22
	SIGIRR	-0.448346	0.282	0.395	8.48e-16
	PLS3	-0.448887	0.719	0.775	8.52e-10
	NINJ1	-0.44968	0.516	0.573	6.07e-10
	RHOB	-0.450284	0.51	0.565	6.7e-08
	RP11-983P16.4	-0.450745	0	0.147	1.03e-55
	PRDX1	-0.451567	0.949	0.989	1.06e-38
	CMB9-22P13.1	-0.451584	0	0.155	2.41e-59
	SMIM10	-0.452126	0.255	0.379	1.9e-19
	SON	-0.453639	0.924	0.951	5.09e-06
	UBE2E1	-0.454349	0.531	0.62	2.63e-19
	CD63	-0.455604	0.999	1	3.16e-34
	RPS19BP1	-0.455643	0.788	0.84	5.6e-25
	AIP	-0.456527	0.537	0.618	2.26e-18
	ADRM1	-0.457675	0.718	0.781	1.28e-16
	ARL13B	-0.458124	0.325	0.424	3.54e-14
	RHEB	-0.459434	0.874	0.912	2.94e-29
	SQRDL	-0.459512	0.349	0.442	4.43e-13
	PTRH1	-0.459951	0.398	0.501	3.93e-18
	CYGB	-0.460182	0.055	0.113	7.04e-07
	CYB5R3	-0.4603	0.95	0.98	1.13e-32
	DCLK1	-0.462734	0.079	0.196	3.3e-22
	RP11-395G23.3	-0.462774	0	0.149	1.15e-56
	CEBPD	-0.463726	0.837	0.858	3.34e-06
	CEBPB	-0.464913	0.82	0.845	4.69e-10
	EMC7	-0.465208	0.653	0.706	5.1e-14
	LMNA	-0.467236	0.987	0.996	1.66e-37
	ATP6V1B2	-0.467424	0.203	0.312	7.23e-16
	FOXC2	-0.467494	0.394	0.503	8.22e-18
	PCDH18	-0.467518	0.287	0.38	1.67e-10
	CIB1	-0.4679	0.867	0.91	1.5e-34
	ITPA	-0.468264	0.573	0.655	3.69e-22
	RIMS1	-0.469056	0.107	0.225	6.44e-19
	GPX7	-0.46958	0.474	0.572	5.45e-18
	ZG16B	-0.470823	0.048	0.176	2.9e-31
	RP11-553L6.5	-0.470987	0	0.15	4.77e-57
	CD9	-0.471431	0.391	0.466	5.37e-08
	ASAH1	-0.471821	0.538	0.597	2.28e-10
	TP53I11	-0.471862	0.535	0.583	9.84e-09
	RPS6KA2	-0.471957	0.468	0.586	9.67e-21
	NCL	-0.472109	0.952	0.969	7.02e-25
	RP11-386G11.10	-0.472445	0	0.169	2.41e-65
	BLOC1S1	-0.47321	0.859	0.901	1.28e-33
	ITGA3	-0.473211	0.343	0.454	6.36e-19
	SNRNP35	-0.473434	0.294	0.382	2.75e-11
	GGH	-0.473899	0.3	0.374	1.14e-06
	ISG20	-0.474149	0.138	0.238	9.17e-14
	PNRC1	-0.474328	0.778	0.84	3.98e-18
	MCL1	-0.474461	0.656	0.746	4.32e-23
	CH17-340M24.3	-0.475094	0	0.16	2.86e-61
	RP11-421L21.3	-0.475968	0	0.17	1.54e-65
	SRSF3	-0.476006	0.861	0.902	4.89e-26
	ISG15	-0.477318	0.618	0.688	2.1e-13
	THUMPD3-AS1	-0.477809	0.361	0.467	9.88e-16
	SCUBE3	-0.479107	0.485	0.568	4.85e-09
	TRIAP1	-0.479614	0.455	0.558	3.32e-20
	CFLAR	-0.480132	0.421	0.506	1.16e-13
	LAMP2	-0.480881	0.629	0.707	1.08e-16
	RP11-536K7.3	-0.481235	0	0.133	7.3e-50
	ATF4	-0.481814	0.854	0.904	1.63e-22
	PSMD8	-0.483261	0.876	0.933	2.2e-32
	LAMB2	-0.484193	0.6	0.701	8.96e-19
	PLCE1-AS1	-0.484963	0.09	0.219	4.84e-26
	PCNA	-0.484996	0.294	0.425	9.89e-22
	CPPED1	-0.48528	0.273	0.394	2.36e-20
	BUB3	-0.4861	0.553	0.623	1.97e-16
	TMEM178B	-0.486669	0.109	0.24	1.58e-25
	EIF4A1	-0.487152	0.828	0.877	1.08e-20
	PER1	-0.487318	0.087	0.236	2.11e-32
	STEAP1B	-0.487868	0.216	0.332	6.58e-18
	UAP1	-0.488097	0.468	0.526	6.38e-11
	ABTB1	-0.488457	0.238	0.377	1.25e-22
	RP11-631N16.2	-0.488857	0	0.148	4.28e-56
	CERS6	-0.489096	0.189	0.322	2.78e-22
	GK5	-0.489642	0.263	0.399	6.04e-23
	ZNF469	-0.489652	0.121	0.25	1.37e-22
	TK1	-0.49108	0.255	0.32	0.00143217
	ATP6V1E1	-0.492842	0.691	0.781	6.93e-26
	CYC1	-0.493612	0.737	0.817	1.68e-27
	TWIST2	-0.49642	0.36	0.47	3.57e-19
	AUP1	-0.497879	0.634	0.714	1.69e-24
	MXRA8	-0.497937	0.881	0.943	9.28e-30
	DGKI	-0.500445	0.044	0.188	1.82e-38
	RAB23	-0.500701	0.362	0.446	4.98e-13
	SGCD	-0.501016	0.122	0.209	4.73e-11
	PRKD1	-0.501019	0.236	0.366	2.23e-21
	CTD-3252C9.4	-0.501172	0	0.158	1.69e-60
	CAP1	-0.501601	0.909	0.961	1.76e-34
	CCT5	-0.501969	0.62	0.692	1.57e-17
	NOP56	-0.502089	0.589	0.655	4.67e-11
	LRRFIP2	-0.502262	0.644	0.732	2.89e-22
	PIH1D1	-0.502791	0.536	0.627	7.83e-22
	NGF	-0.503004	0.297	0.393	7.34e-12
	SOD3	-0.503793	0.262	0.324	1.45e-05
	FAM180A	-0.503876	0.123	0.265	7.03e-26
	CYSTM1	-0.505448	0.517	0.628	1.07e-25
	TMBIM4-ENSG00000155957	-0.505477	0.657	0.721	1.08e-18
	REV3L	-0.506223	0.41	0.484	4.71e-09
	NCOA3	-0.506802	0.388	0.515	8.73e-23
	TRPC6	-0.506988	0	0.142	1.94e-53
	COL3A1	-0.507605	0.998	0.999	2.6e-15
	TYMP	-0.508681	0.178	0.314	4.01e-24
	ARL6IP5	-0.509275	0.871	0.929	8.2e-31
	EBF1	-0.51001	0.477	0.558	4.25e-12
	PSMB3	-0.511437	0.834	0.919	1.1e-38
	RP11-792A8.4	-0.513042	0	0.17	9.83e-66
	PHLDA3	-0.513667	0.769	0.805	1.15e-20
	SMOC1	-0.513717	0.257	0.372	1.11e-14
	RP11-680A11.5	-0.513901	0	0.182	7.66e-71
	ANXA6	-0.514424	0.867	0.925	7.33e-19
	YWHAH	-0.515102	0.865	0.903	9.37e-27
	RP11-783K16.5	-0.515439	0	0.185	3.14e-72
	MSRB1	-0.515493	0.451	0.531	6.54e-14
	NDFIP1	-0.515648	0.654	0.744	3.98e-28
	RAC1	-0.519766	0.993	0.998	1.79e-83
	GPNMB	-0.520018	0.29	0.391	6.74e-12
	BCL2L1	-0.520883	0.33	0.462	6.19e-24
	PSAP	-0.520957	0.922	0.96	5.54e-24
	PSMD13	-0.522479	0.564	0.647	1.1e-25
	PPP1CA	-0.523582	0.766	0.841	2.38e-38
	CTSL	-0.523838	0.769	0.831	7.89e-21
	DIXDC1	-0.52452	0.546	0.675	1.57e-31
	NPTN	-0.525025	0.516	0.636	2.44e-25
	NFKBIA	-0.525197	0.508	0.628	8.97e-20
	CDC20	-0.52592	0.062	0.125	6.22e-07
	ANXA2	-0.5282	1	1	1.63e-36
	PF4	-0.528599	0	0.166	8.7e-64
	CABIN1	-0.528655	0.368	0.469	1.48e-16
	PSMC4	-0.530114	0.529	0.605	4.54e-17
	CSPG4	-0.530896	0.132	0.242	2.06e-17
	MYDGF	-0.53133	0.965	0.991	8.13e-52
	RHOC	-0.532227	0.969	0.988	1.39e-56
	RP11-865I6.2	-0.533234	0	0.176	1.78e-68
	PLAT	-0.53396	0.12	0.247	2.47e-22
	RNF141	-0.534364	0.366	0.491	9.42e-24
	CD151	-0.536266	0.975	0.993	6.62e-30
	CLPTM1L	-0.537592	0.41	0.556	7.92e-32
	SLC9A3R2	-0.538325	0.685	0.78	6.32e-31
	VPS28	-0.539496	0.857	0.924	1.34e-47
	AIMP2	-0.539588	0.32	0.446	1.15e-23
	FOXS1	-0.541174	0.064	0.178	3.29e-23
	FBLN1	-0.541296	0.95	0.983	6.32e-25
	ZNHIT6	-0.543732	0.285	0.401	7.27e-17
	TMED9	-0.54402	0.877	0.942	2.7e-38
	PSMC3	-0.544954	0.754	0.821	4.97e-25
	SBSPON	-0.548917	0.04	0.151	1.44e-25
	FLJ20021	-0.549613	0	0.188	8.06e-74
	DDX21	-0.549926	0.715	0.788	5.84e-21
	OLFML2A	-0.550345	0.009	0.157	2.5e-51
	ZEB2	-0.551061	0.407	0.531	1.16e-22
	TM2D1	-0.55586	0.537	0.641	4.41e-24
	VMP1	-0.556569	0.964	0.965	1.83e-20
	TMEM59	-0.559168	0.888	0.941	4.76e-28
	FGD4	-0.559633	0.243	0.443	9.35e-39
	CMTM6	-0.560352	0.702	0.794	6.93e-31
	CLEC11A	-0.562179	0.727	0.815	4e-30
	HMGB1	-0.562547	0.993	0.996	1.61e-61
	UBE2N	-0.564976	0.686	0.76	1.69e-31
	FHL1	-0.566079	0.925	0.947	1.43e-13
	CFL2	-0.56636	0.763	0.849	9.03e-38
	METRN	-0.566363	0.366	0.51	8.36e-27
	BCAP31	-0.566703	0.694	0.79	9.63e-33
	TMEM11	-0.568648	0.489	0.614	1.63e-30
	PROS1	-0.571688	0.136	0.256	1.29e-19
	RABAC1	-0.571711	0.976	0.995	3.67e-76
	DSTN	-0.572803	1	1	8.43e-38
	PLP2	-0.573418	0.892	0.924	1.65e-37
	DSEL	-0.573785	0.522	0.647	1.96e-29
	EBNA1BP2	-0.574782	0.578	0.685	7.79e-32
	ILK	-0.574941	0.851	0.907	1.97e-29
	TMBIM6	-0.575604	0.916	0.967	2.96e-45
	FADS3	-0.576615	0.517	0.64	3.05e-25
	ABCA8	-0.577663	0.062	0.206	5.66e-34
	PSMC5	-0.577913	0.756	0.845	1.95e-41
	ENAH	-0.578828	0.927	0.94	9.72e-29
	NT5E	-0.579487	0.479	0.587	1.36e-22
	SERPING1	-0.579601	0.744	0.811	2.32e-13
	CALCOCO2	-0.581657	0.537	0.644	1.32e-28
	COMT	-0.582152	0.895	0.953	8.9e-54
	KRT7	-0.582494	0.351	0.487	4.11e-24
	SULF1	-0.582739	0.957	0.982	9.58e-35
	JAGN1	-0.58516	0.469	0.602	1.59e-32
	2021-09-07	-0.585682	0.938	0.969	1.7e-29
	TPI1	-0.586012	0.968	0.998	4.96e-61
	SORBS2	-0.586561	0.53	0.678	1.83e-32
	AGTRAP	-0.591331	0.436	0.574	3.69e-28
	ATP1B3	-0.591669	0.815	0.904	6.28e-51
	CD82	-0.593606	0.4	0.562	2.58e-33
	FAM173A	-0.593968	0.599	0.719	2.43e-36
	MT1E	-0.594157	0.824	0.833	2.54e-06
	BTG1	-0.59651	0.84	0.861	2.39e-15
	PREB	-0.596666	0.272	0.385	6.66e-19
	SLC16A3	-0.596922	0.769	0.827	9.1e-18
	FOXO3	-0.599399	0.426	0.567	8.64e-31
	CISD3	-0.599816	0.684	0.786	4.34e-44
	EMP1	-0.600039	0.606	0.708	1.45e-27
	TXNRD2	-0.60061	0.236	0.342	1.51e-15
	VPS25	-0.603262	0.594	0.731	8.71e-41
	FAM207A	-0.60426	0.547	0.656	2.55e-30
	RP11-294J22.6	-0.604316	0	0.18	3e-70
	PSMA4	-0.605205	0.864	0.93	2.36e-45
	HIF1A	-0.60672	0.901	0.961	7.31e-49
	GCHFR	-0.60792	0.127	0.23	5.15e-15
	LINC01615	-0.609705	0.316	0.437	1.81e-19
	MPLKIP	-0.614218	0.717	0.813	3.64e-37
	MGLL	-0.615285	0.593	0.768	4.2e-42
	CTPS1	-0.616249	0.163	0.315	9.44e-30
	CYCS	-0.616349	0.777	0.858	6.54e-42
	ATP1B1	-0.617526	0.362	0.457	2.42e-11
	FEZ2	-0.619457	0.711	0.798	6.07e-36
	PRRX2	-0.620604	0.558	0.676	4.92e-33
	CD59	-0.620679	0.969	0.991	1.15e-62
	TMEM208	-0.623456	0.636	0.742	4.95e-36
	HRCT1	-0.624328	0.427	0.577	2.06e-30
	SLC5A3	-0.629117	0.197	0.264	2.28e-06
	SNRPB	-0.630948	0.836	0.913	3.74e-49
	ZZZ3	-0.631813	0	0.217	3.42e-87
	CNN1	-0.6336	0.275	0.351	1.27e-05
	CALD1	-0.638362	1	1	5.66e-32
	ADGRE5	-0.638706	0.21	0.349	3.85e-26
	RP1-79C4.4	-0.640216	0	0.194	3.22e-76
	ADI1	-0.640258	0.828	0.912	8.08e-69
	REEP5	-0.642968	0.779	0.855	3.67e-44
	ATP6V0B	-0.643595	0.738	0.844	2.07e-49
	CTSD	-0.647821	0.935	0.973	1.29e-24
	HSPB2	-0.649617	0.472	0.61	2.63e-33
	LDHA	-0.654069	0.986	0.998	5.84e-73
	AP006222.2	-0.654663	0	0.237	1.44e-96
	LINC01048	-0.655502	0.017	0.158	3.38e-45
	PTK2	-0.656394	0.326	0.472	3.54e-29
	STEAP1	-0.659522	0.094	0.217	1.64e-23
	RP11-14N7.2	-0.659846	0	0.225	1.68e-90
	RCAN1	-0.660914	0.332	0.393	6.99e-06
	MGST1	-0.667296	0.919	0.943	1.09e-26
	CCNB1	-0.669213	0.139	0.202	0.00011118
	HIP1	-0.671317	0.394	0.551	1.45e-33
	ACTB	-0.673071	1	1	8.82e-71
	C1GALT1C1	-0.67321	0.428	0.555	7.35e-28
	EIF4EBP1	-0.675881	0.656	0.718	1.04e-26
	TMEM205	-0.679618	0.303	0.481	1.22e-41
	KLF9	-0.682597	0.438	0.596	2.3e-35
	ZFP36	-0.6854	0.449	0.61	2.46e-33
	ARF4	-0.686447	0.945	0.977	2.8e-82
	IFNGR1	-0.686978	0.255	0.411	9.14e-31
	RP11-356J5.12	-0.688656	0	0.228	3.64e-92
	TGIF1	-0.690758	0.451	0.632	3.83e-46
	RAMP1	-0.692739	0.67	0.768	3.74e-24
	YPEL2	-0.695209	0.151	0.342	3.88e-43
	H2AFZ	-0.696502	0.882	0.926	1.32e-46
	NAV2	-0.701773	0.136	0.368	1.12e-58
	SPHK1	-0.709467	0.289	0.437	3.13e-26
	LMOD1	-0.710008	0.654	0.757	2.89e-30
	DHRS7B	-0.713252	0.252	0.436	3.29e-44
	CAMK2N1	-0.713672	0.27	0.499	7.5e-51
	PTTG1	-0.714844	0.356	0.434	1.69e-07
	EMP3	-0.716319	0.965	0.98	7.1e-56
	SIX1	-0.716571	0.338	0.471	1.15e-28
	UQCRC1	-0.716712	0.675	0.791	8.2e-48
	ACKR1	-0.719648	0.015	0.231	2.46e-79
	ECH1	-0.720296	0.647	0.779	7.27e-53
	PSMD7	-0.722133	0.745	0.865	2.3e-66
	ALCAM	-0.723103	0.743	0.803	8.81e-33
	MFAP5	-0.724981	0.96	0.982	2.53e-33
	REEP3	-0.726569	0.824	0.898	7.43e-69
	ENO1	-0.731537	0.981	0.999	1.68e-106
	STOM	-0.736886	0.303	0.458	4.07e-34
	HAPLN3	-0.739892	0.459	0.609	3.66e-32
	PDLIM5	-0.742012	0.813	0.889	8.36e-40
	GEM	-0.742598	0.043	0.232	4.21e-57
	RILPL2	-0.742732	0.446	0.601	1.79e-44
	TIMP3	-0.74479	0.874	0.916	5.68e-13
	CCND3	-0.744958	0.233	0.456	1.65e-57
	EPAS1	-0.75552	0.487	0.624	1.9e-35
	LBH	-0.757142	0.355	0.483	5.79e-22
	PGK1	-0.7574	0.729	0.838	1.84e-48
	PDGFRB	-0.757542	0.703	0.796	1.78e-38
	YIF1B	-0.758494	0.59	0.747	2.48e-60
	TMEM50A	-0.759905	0.905	0.968	3.02e-96
	LAPTM4A	-0.764439	0.943	0.986	8.8e-60
	FSTL1	-0.765572	0.995	0.999	8.53e-100
	SYNPO2	-0.770451	0.12	0.281	2.96e-33
	MYL9	-0.771361	0.999	1	1.01e-87
	TUBB4B	-0.777443	0.762	0.836	2.04e-27
	SPRY1	-0.778165	0.093	0.308	2.43e-57
	NEGR1	-0.778616	0.27	0.455	4.19e-42
	ASPN	-0.779992	0.094	0.242	1.62e-31
	GLUL	-0.783834	0.331	0.537	2.26e-52
	FERMT2	-0.784273	0.791	0.885	1.16e-57
	RP11-108M9.4	-0.785832	0	0.264	3.46e-109
	BMP1	-0.788347	0.513	0.671	3.3e-47
	HIPK2	-0.789373	0.395	0.586	5.12e-51
	DPT	-0.789871	0.029	0.144	8.69e-31
	OMD	-0.796634	0.04	0.24	1.06e-62
	NEDD9	-0.79723	0.388	0.521	9.72e-29
	TNS3	-0.799685	0.421	0.628	9.2e-55
	FMO3	-0.802949	0.109	0.31	2.31e-50
	SERPINE1	-0.805891	0.663	0.743	4.51e-14
	OLFML2B	-0.814166	0.299	0.448	1.44e-26
	FSTL3	-0.814256	0.48	0.663	4.43e-52
	PHACTR2	-0.818584	0.671	0.779	1.02e-48
	PMP22	-0.821111	0.639	0.785	2.74e-55
	ADAMTS7	-0.833202	0.219	0.437	1.86e-55
	CYR61	-0.836918	0.957	0.982	1.68e-46
	MXI1	-0.837207	0.197	0.463	3.39e-74
	DEGS1	-0.84168	0.612	0.742	2.55e-48
	CITED4	-0.845653	0.154	0.363	2.15e-51
	CTC-444N24.11	-0.852786	0	0.28	1.62e-117
	NTRK2	-0.853393	0.013	0.171	3.5e-54
	MRPS6	-0.856328	0.639	0.73	2.42e-30
	CCND1	-0.862434	0.798	0.884	2.11e-46
	IMPA2	-0.865048	0.117	0.361	3.98e-72
	TMTC1	-0.87059	0.061	0.346	1.64e-98
	ENPP2	-0.871146	0.122	0.305	5.97e-44
	NUDT4	-0.872298	0.463	0.651	4.16e-61
	UACA	-0.874279	0.579	0.686	1.66e-34
	ID3	-0.875374	0.986	0.989	8.81e-29
	LASP1	-0.875936	0.809	0.848	1.62e-35
	ERRFI1	-0.878472	0.188	0.427	1.31e-61
	PICALM	-0.878625	0.547	0.731	9.37e-68
[truncated: 137 more rows]

## Sheet: Pre vs. post adipogenesis
	Osteo vs. Osteo-I (related to Figure S5D)							Myo vs. Myo-I (related to Figure S5E)							Chondro vs. Chondro-I (related to Figure S5F)
	Gene	avg_log2FC	pct.1	pct.2	p_val_adj			Gene	avg_log2FC	pct.1	pct.2	p_val_adj			Gene	avg_log2FC	pct.1	pct.2	p_val_adj
	IGFBP6	4.96285	0.994	0.371	0			POSTN	4.94286	1	0.389	6.61e-12			IGFBP5	5.56901	0.837	0.251	2.42e-50
	COL1A1	4.56817	1	0.921	0			COL1A1	4.32703	1	0.944	9.73e-12			KRT14	4.4949	0.974	0.036	3.26e-106
	KRT14	4.4394	0.905	0.007	0			IGFBP6	4.1821	1	0.315	1.28e-12			IGFBP6	4.28705	1	0.505	2.7e-102
	POSTN	4.17504	0.911	0.296	0			KRT18	3.81602	0.789	0.019	7.21e-10			POSTN	3.52931	0.901	0.29	7.59e-58
	KRT18	3.84827	0.732	0.005	0			KRT14	3.68658	0.974	0.037	4.8e-13			COL1A1	3.44319	1	0.97	1.8e-91
	IGFBP5	3.59534	0.832	0.463	7.52e-205			CCL2	3.37831	0.789	0.019	1.38e-09			TPM1	3.31361	1	0.891	2.21e-93
	CCDC80	3.43809	0.999	0.844	0			LUM	2.91855	1	0.611	8.12e-05			CCDC80	3.27816	1	0.881	2.56e-86
	TNFRSF11B	3.43506	0.759	0.078	0			S100A10	2.77346	1	0.796	2e-09			HIST1H4C	3.19577	0.988	0.908	7.3e-26
	TPM1	3.32986	1	0.867	0			CRIP1	2.6263	1	0.426	4.57e-08			IGFBP3	3.13354	0.991	0.488	1.39e-73
	SPARC	3.21486	0.999	0.971	0			MOK	2.57451	0.842	0.093	1.24e-09			KRT18	3.02962	0.724	0.007	4.8e-68
	LUM	3.155	0.99	0.768	0			PHLDA2	2.56276	0.895	0.111	6.96e-10			TNFRSF11B	2.93065	0.785	0.063	1.03e-66
	ELN	3.14175	0.907	0.188	0			AXL	2.56107	0.974	0.593	5.45e-08			CCL2	2.64794	0.686	0.096	2.79e-44
	C12orf75	3.05544	0.988	0.414	0			TNFRSF11B	2.52458	0.658	0.093	0.00034338			PRSS23	2.63883	0.997	0.653	1.95e-77
	CRABP2	3.02944	0.751	0.039	0			C12orf75	2.47427	1	0.741	4.96e-08			TM4SF1	2.61614	0.939	0.373	8.18e-63
	PRSS23	3.01659	0.99	0.577	0			CCDC80	2.42757	1	0.87	3.04e-08			SPARC	2.61337	1	0.987	3.75e-81
	CRIP1	2.98915	0.975	0.53	0			PRSS23	2.41307	1	0.741	1.49e-08			CRIP1	2.55041	0.997	0.716	2.15e-76
	TNFRSF12A	2.86867	0.952	0.296	0			SERPINH1	2.34327	0.974	0.667	8.56e-08			CEMIP	2.53966	0.872	0.063	7.93e-80
	CEMIP	2.86031	0.862	0.171	0			ADIRF	2.31184	0.947	0.296	3.27e-07			TNFRSF12A	2.53735	0.98	0.455	1.44e-75
	ADIRF	2.83426	0.888	0.194	0			MDK	2.29733	0.974	0.167	3.44e-10			CRABP2	2.53025	0.808	0.04	2.9e-75
	COL1A2	2.81801	1	0.995	0			TNFRSF12A	2.28816	0.974	0.574	1.73e-07			ELN	2.46587	0.953	0.343	6.33e-65
	CCL2	2.7719	0.635	0.068	0			ANKRD1	2.24055	0.579	0	5.23e-06			ADIRF	2.4502	0.942	0.267	3.05e-72
	KRT19	2.62922	0.536	0.001	0			LMO7	2.23941	0.868	0.185	6.89e-08			AXL	2.42903	0.997	0.502	1.05e-76
	AXL	2.52631	0.937	0.319	0			BGN	2.18899	1	0.87	1.05e-07			C12orf75	2.38432	0.994	0.716	2.78e-78
	ACTC1	2.47853	0.421	0.015	0			CERCAM	2.1837	0.974	0.222	7.59e-10			MOK	2.30421	0.863	0.142	2.83e-68
	SERPINE2	2.44199	0.991	0.647	0			MGLL	2.16886	0.921	0.315	1.1e-05			MKI67	2.23428	0.805	0.198	2.4e-51
	CXCL12	2.33191	0.809	0.262	0			SERINC2	2.15278	0.895	0.148	3.94e-09			LUM	2.15461	0.98	0.713	1.24e-32
	TUBA1B	2.29485	0.981	0.751	0			HEG1	2.12036	0.868	0.167	1.43e-07			TUBA1A	2.12745	0.98	0.578	1.18e-65
	LMO7	2.29229	0.87	0.224	0			IL32	2.10621	0.789	0.037	3.65e-09			ACTB	2.05193	1	1	3.15e-76
	ITGA11	2.28705	0.906	0.254	0			S100A16	2.06642	1	0.556	6.13e-08			TUBA1B	2.04059	1	0.865	6.57e-65
	BGN	2.28173	0.998	0.88	0			S100A6	2.05256	1	1	2.34e-10			CTNNAL1	2.02398	0.942	0.188	4.3e-81
	S100A10	2.26708	0.996	0.843	0			SERPINE1	2.03027	0.763	0.185	0.00049907			DEK	1.99707	0.997	0.776	1.05e-69
	MDK	2.24397	0.94	0.405	0			MIR4435-2HG	2.02084	0.816	0.093	2.87e-08			ACTN4	1.97837	0.997	0.581	1.18e-73
	HEG1	2.24269	0.854	0.171	0			SPARC	1.98998	1	1	2.86e-05			PTRF	1.97217	0.997	0.871	3.6e-78
	GREM1	2.21163	0.518	0.023	0			SCUBE3	1.9382	0.789	0.019	1.83e-09			CXCL12	1.94416	0.846	0.158	1.63e-56
	PTN	2.1834	0.745	0.098	0			LINC00152	1.91364	0.921	0.259	1.6e-06			TOP2A	1.93369	0.855	0.277	1.29e-42
	CTGF	2.16574	0.975	0.682	0			ARPC1B	1.91191	0.974	0.463	2.01e-07			COL1A2	1.86138	1	1	6.38e-63
	TUBA1A	2.15265	0.969	0.579	0			RAMP1	1.90856	0.895	0.259	1.25e-05			ACTA2	1.81523	0.997	0.977	4.62e-25
	SERPINH1	2.08491	0.97	0.572	0			COL1A2	1.88831	1	1	2.06e-07			MDK	1.80752	0.945	0.432	5.3e-51
	PTRF	2.06665	0.993	0.786	0			FBLIM1	1.86967	0.921	0.296	1.27e-06			NREP	1.79786	0.907	0.188	9.53e-66
	TM4SF1	2.05331	0.882	0.256	0			PEAR1	1.85691	0.842	0.037	3.51e-10			UBE2C	1.78472	0.811	0.304	9.6e-37
	S100A16	2.03823	0.973	0.586	0			PSME2	1.79149	0.974	0.426	0.00013307			ACTN1	1.77921	0.988	0.743	2.93e-50
	TPD52L1	2.02416	0.775	0.043	0			PTRF	1.78099	1	0.87	1.71e-08			LMO7	1.77367	0.898	0.251	1.32e-57
	FHL2	1.92986	0.999	0.838	0			PPP1R14B	1.76804	1	0.667	4.5e-08			STMN1	1.75549	0.997	0.752	1.05e-53
	CALM2	1.92664	0.999	0.942	0			LIMA1	1.75205	1	0.759	7.03e-06			TUBB	1.74519	1	0.95	1.51e-70
	ITGB1	1.90977	0.998	0.962	0			ANXA1	1.71257	0.947	0.5	3.01e-05			MARCKS	1.73594	0.997	0.881	1.72e-63
	OXTR	1.90908	0.394	0.017	0			EMP3	1.68557	1	0.704	1.57e-06			MGLL	1.72677	0.776	0.139	6.18e-54
	MFAP2	1.89183	0.779	0.108	0			GALNT5	1.67382	0.921	0.111	9.95e-10			PTN	1.71898	0.892	0.267	1.52e-50
	CERCAM	1.88188	0.911	0.328	0			IGFBP3	1.63819	0.974	0.444	1.67e-05			LOXL1	1.71357	1	0.858	3.17e-70
	LINC00152	1.88014	0.922	0.342	0			MEST	1.62748	0.789	0.074	3.05e-07			CALM2	1.71236	1	0.97	5.06e-61
	PEAR1	1.86705	0.783	0.043	0			CRABP2	1.62456	0.737	0.056	2e-06			CCND1	1.68844	0.872	0.333	5.43e-43
	MOK	1.85419	0.724	0.082	0			TINAGL1	1.6011	0.711	0.111	0.00032887			CRIP2	1.6725	0.983	0.528	9.26e-61
	COL12A1	1.85133	0.993	0.875	0			ELN	1.5881	0.632	0.056	0.00018656			YWHAH	1.67167	0.977	0.521	1.09e-57
	THY1	1.82124	0.977	0.583	0			TMSB4X	1.55051	1	1	3.47e-05			KRT19	1.66487	0.515	0.003	5.63e-42
	CTNNAL1	1.80777	0.834	0.138	0			PRKCDBP	1.54562	1	0.815	3.19e-06			CKAP2	1.65788	0.817	0.215	6.44e-42
	NREP	1.77978	0.79	0.16	0			LGALS1	1.5373	1	1	2.17e-07			CKS2	1.64882	0.872	0.452	2.97e-27
	ACTN4	1.7767	0.932	0.505	0			SH3BGRL3	1.53231	1	0.963	0.00075931			FHL1	1.64805	0.939	0.495	7.99e-46
	ANXA2	1.76626	1	0.993	0			MEG3	1.52349	0.974	0.611	0.00034649			HEG1	1.64016	0.884	0.224	9.55e-55
	MEST	1.76394	0.717	0.111	0			FAP	1.49632	0.789	0.148	5.76e-05			IL32	1.63625	0.634	0.003	4.01e-56
	ACTB	1.73517	1	1	0			MT-ND4L	1.49307	1	0.611	0.00086488			SMC4	1.62295	0.91	0.449	9.47e-40
	CRIP2	1.72972	0.928	0.45	0			RHOC	1.49117	1	0.741	1.71e-05			TUBB4B	1.62161	0.948	0.535	1.46e-42
	FHL1	1.72454	0.928	0.498	0			KDELR2	1.48497	1	0.889	3.62e-06			MEST	1.61151	0.808	0.119	1.51e-58
	ACTN1	1.69948	0.969	0.709	6.91e-298			SCN9A	1.45217	0.658	0.056	5.07e-05			SERPINE1	1.60325	0.773	0.32	5.22e-24
	LOXL1	1.69795	0.994	0.851	0			APELA	1.43683	0.895	0.167	4.32e-06			UBE2S	1.5981	0.892	0.465	4.18e-28
	RAMP1	1.6597	0.67	0.072	0			LOXL1	1.43035	1	0.815	8.09e-05			ACTC1	1.59743	0.422	0.01	1.54e-30
	SERPINE1	1.61482	0.671	0.225	1.48e-263			ACTG1	1.41888	1	1	3.36e-07			S100A10	1.59709	1	0.95	8.35e-50
	APELA	1.61403	0.713	0.106	0			SERPINE2	1.41382	1	0.593	0.00342818			ITGB1	1.58954	1	0.977	8.34e-66
	SCG5	1.612	0.213	0.006	2.05e-237			RAB34	1.41226	0.974	0.519	1.32e-06			EFEMP1	1.58947	0.977	0.756	1.37e-38
	TUBB	1.60943	1	0.902	0			ACTN4	1.41122	1	0.778	1.44e-05			SCN9A	1.5853	0.721	0.04	4.84e-61
	NEK7	1.60667	0.746	0.195	0			TM4SF4	1.40278	0.5	0.019	0.00069375			SERPINE2	1.58302	0.994	0.832	1.19e-28
	THBS2	1.6005	0.987	0.728	0			CTNNAL1	1.3965	0.868	0.167	7.51e-07			HES1	1.5732	0.892	0.538	6.27e-24
	KCNQ1OT1	1.5978	0.792	0.265	0			BCAT1	1.3917	0.895	0.204	2.79e-05			NUSAP1	1.56308	0.77	0.224	1.6e-37
	PSG4	1.59407	0.541	0.003	0			CXCL12	1.39075	0.684	0.111	0.00041543			GLIPR1	1.56131	0.904	0.34	1.55e-53
	SCN9A	1.57506	0.5	0.017	0			OCIAD2	1.38688	0.763	0.204	0.00144616			ASPM	1.56115	0.721	0.211	1.25e-31
	COL5A1	1.56742	0.957	0.577	0			SEMA5A	1.38413	0.789	0.111	2.69e-05			HMGB2	1.537	0.858	0.492	2.96e-28
	MARCKS	1.55961	0.994	0.889	0			VIM	1.38222	1	1	6.42e-07			MALAT1	1.52467	1	1	8.21e-40
	TP53I3	1.55624	0.858	0.309	0			FGF2	1.37723	0.737	0.056	5.34e-07			BGN	1.50908	0.988	0.894	6.19e-40
	ECM1	1.54976	0.788	0.226	0			EFEMP2	1.36962	0.947	0.667	0.00018692			ARPC5	1.50897	0.991	0.759	1.18e-56
	IER3	1.54887	0.774	0.224	0			ARHGAP29	1.36635	0.842	0.185	7.16e-05			MYH9	1.50284	0.994	0.766	8.71e-48
	OCIAD2	1.53187	0.732	0.1	0			SMS	1.36055	0.895	0.315	0.00054093			GREM1	1.48772	0.526	0.023	5.08e-39
	MIR4435-2HG	1.5313	0.794	0.18	0			CDK2AP1	1.35608	0.816	0.315	0.00344942			CENPF	1.47956	0.89	0.373	3.89e-33
	STMN1	1.51846	0.874	0.39	0			THY1	1.35445	1	0.685	3.58e-05			TRIOBP	1.4765	0.904	0.201	1.23e-63
	CALD1	1.50346	1	0.999	8.56e-215			INSIG1	1.3449	0.632	0.111	0.00402342			PDLIM7	1.47008	0.953	0.521	2.38e-50
	NQO1	1.49809	0.944	0.711	1.88e-249			FHL2	1.33813	1	0.907	2.71e-05			TPX2	1.46961	0.817	0.218	9.81e-44
	EFEMP1	1.49465	0.962	0.777	2.34e-270			ARPC2	1.32369	1	0.944	0.0001208			TUBB6	1.46037	0.936	0.465	3.61e-44
	ARPC5	1.49287	0.966	0.683	0			IER3	1.31454	0.868	0.315	0.00239713			TPM2	1.44717	1	1	1.56e-49
	SEMA5A	1.49204	0.67	0.062	0			CDC42EP1	1.31401	0.842	0.222	7.71e-05			PSG4	1.43258	0.634	0.013	1.68e-54
	FBLIM1	1.49037	0.719	0.125	0			PTPN14	1.31382	0.895	0.333	0.00087625			FHL2	1.42148	1	0.878	2.91e-52
	MYH9	1.48118	0.966	0.732	1.6e-259			DCBLD1	1.30975	0.632	0.093	0.00228258			PEAR1	1.41809	0.858	0.129	2.67e-63
	TGFB1I1	1.47639	0.849	0.265	0			KDELR3	1.30189	0.842	0.278	0.00064007			SMC2	1.41632	0.852	0.218	1.15e-51
	PLAU	1.47245	0.618	0.152	0			CLIC1	1.29338	0.974	0.944	0.00792906			PLAU	1.40783	0.683	0.109	2.34e-40
	ADAM12	1.44696	0.754	0.16	0			CKAP4	1.28331	1	0.556	0.00039876			PHLDA2	1.3962	0.756	0.198	3.04e-39
	LMNA	1.43826	0.986	0.845	0			LTBP2	1.27825	0.711	0.167	0.00274539			USP1	1.38773	0.805	0.158	1.98e-51
	PSG5	1.43558	0.49	0.004	0			S100A13	1.27104	1	0.815	0.00013621			CENPE	1.38735	0.634	0.158	3.73e-29
	EIF5A	1.43345	0.89	0.528	8.13e-177			AHNAK	1.26646	1	0.833	8.14e-05			NEK7	1.384	0.826	0.244	1.08e-41
	SERINC2	1.43036	0.781	0.208	0			PLK2	1.26406	0.658	0.037	4.02e-06			CDK1	1.38135	0.625	0.106	2.18e-35
	MGLL	1.42529	0.581	0.097	0			TSPO	1.26322	1	0.926	1.75e-06			PSG5	1.37845	0.616	0.007	1.43e-53
	EFEMP2	1.42338	0.973	0.691	0			CCND1	1.24241	0.868	0.37	0.0093633			DYNLL1	1.37627	1	0.967	3.12e-52
	PDLIM7	1.41714	0.93	0.549	0			CD82	1.23865	0.5	0.019	0.00088871			PRKCDBP	1.37142	0.994	0.815	6.97e-51
	MYL12A	1.40799	0.993	0.915	0			OXTR	1.22763	0.632	0.074	0.00172103			H2AFZ	1.36894	1	0.931	4.64e-35
	IGFBP3	1.40687	0.921	0.631	1.73e-180			TRIOBP	1.2198	0.763	0.111	5.15e-05			CRIM1	1.35899	0.895	0.317	2.39e-45
	MFAP5	1.40353	0.964	0.762	2.58e-214			ARPC5	1.20241	1	0.759	0.00029295			HELLS	1.35048	0.648	0.059	2.72e-45
	PRKCDBP	1.40328	0.98	0.755	0			DIAPH3	1.17294	0.605	0.019	1.55e-05			SERPINH1	1.3464	0.977	0.723	4.14e-47
	DSP	1.40215	0.661	0.1	0			KCNMA1	1.14596	0.632	0.056	0.00022187			S100A16	1.34379	0.988	0.736	3.83e-48
	LIMA1	1.39503	0.961	0.647	0			PTN	1.13893	0.816	0.093	6.32e-06			RAB3B	1.34257	0.753	0.043	1.06e-63
	UGCG	1.38981	0.716	0.177	0			PSG4	1.13823	0.474	0	0.00045178			LINC00152	1.3382	0.951	0.449	5.92e-45
	S100A6	1.38891	1	1	0			TGFB1I1	1.10101	0.921	0.519	0.00844895			GTSE1	1.33212	0.715	0.142	1.94e-39
	TPM2	1.38712	1	0.998	0			NUTF2	1.09897	0.921	0.463	0.00315116			THY1	1.33039	0.997	0.795	3.51e-52
	SULF1	1.38442	0.943	0.632	5.07e-225			SRPK1	1.09236	0.789	0.093	3.11e-06			GALNT5	1.32459	0.843	0.132	4.89e-59
	GLIPR1	1.36959	0.859	0.375	0			TPD52L1	1.08739	0.737	0.13	0.00054253			UBE2T	1.32186	0.706	0.135	2.72e-42
	NRG1	1.36284	0.551	0.016	0			ARHGAP18	1.05063	0.737	0.13	0.00095398			DAB2	1.31593	0.974	0.587	2.54e-38
	CRIM1	1.36007	0.82	0.371	4.2e-245			ADAM12	1.04973	0.632	0.074	0.00085162			CLIC1	1.31288	0.997	0.931	6.08e-55
	MYLK	1.35531	0.79	0.243	0			FLNC	1.04925	0.526	0.019	0.00025522			MYL6	1.30793	1	1	1.49e-58
	CAV1	1.3509	0.99	0.921	2.07e-198			ISOC2	1.03828	0.842	0.241	0.00218912			SERINC2	1.29948	0.869	0.294	2.11e-45
	DAB2	1.34502	0.924	0.586	4.17e-261			DSP	1.02446	0.658	0.093	0.00096047			CAPN2	1.29916	0.93	0.436	5.84e-46
	GALNT5	1.33313	0.752	0.151	0			S100A11	1.01434	1	1	0.00069434			CAV1	1.28289	0.994	0.95	4.19e-34
	IL32	1.32758	0.43	0.001	0			KRT8	1.01417	0.526	0.056	0.00724835			CLSPN	1.27689	0.721	0.083	6.3e-49
	PHLDA2	1.3175	0.563	0.107	0			ENC1	0.987007	0.684	0.111	0.0011925			HN1	1.2757	0.968	0.647	9.89e-30
	LAMA4	1.31398	0.79	0.236	0			SORBS3	0.986405	0.842	0.167	0.00060986			WDR1	1.27331	0.959	0.545	6.61e-42
	RAB3B	1.31291	0.552	0.035	0			CD99	0.977299	1	0.944	0.0004222			KPNA2	1.26799	0.773	0.366	2.39e-19
	CD151	1.31075	0.974	0.786	0			HPCAL1	0.973288	0.605	0.074	0.00284558			PRC1	1.26487	0.834	0.297	2.56e-35
	LGALS1	1.30832	1	1	0			KIAA0355	0.97307	0.763	0.204	0.00989174			LOXL2	1.26167	0.953	0.35	8.86e-51
	ACTA2	1.30307	0.99	0.96	1.15e-112			MAP4K5	0.972076	0.816	0.222	0.00621569			SPDL1	1.26059	0.709	0.112	4.88e-45
	DST	1.3026	0.913	0.555	9.64e-269			PLIN3	0.96987	0.921	0.407	0.00162725			DIAPH3	1.26022	0.782	0.135	6.13e-50
	RAB34	1.3016	0.928	0.519	0			FSCN1	0.956277	0.842	0.204	0.00068231			MYL12A	1.25885	0.994	0.967	6.92e-40
	EMP3	1.29831	0.964	0.734	4.63e-289			ACTB	0.941415	1	1	0.00917124			EIF5A	1.25871	0.971	0.785	7.78e-12
	CAPG	1.29698	0.716	0.152	0			HDGF	0.933453	0.868	0.278	0.00916052			CCNB1	1.25577	0.66	0.264	2.93e-17
	C1orf198	1.29307	0.807	0.364	1.53e-266			DKK3	0.925162	0.711	0.13	0.0053311			CKS1B	1.25113	0.892	0.475	5.7e-29
	GLS	1.27679	0.84	0.415	3.36e-241			MICAL2	0.904575	0.868	0.167	0.00014397			CDCA3	1.251	0.605	0.083	5.59e-38
	MALAT1	1.27288	1	1	0			LMO7-AS1	0.897942	0.763	0.148	0.00486561			ATAD2	1.24983	0.689	0.109	3.17e-40
	MYL6	1.26066	1	0.997	0			STK17A	0.886613	0.789	0.167	0.00229307			CENPU	1.24912	0.75	0.135	4.59e-47
	CLIC1	1.25596	0.986	0.873	0			DRAM1	0.877433	0.711	0.093	0.00016059			IDH2	1.24492	0.875	0.31	3.53e-44
	KRTAP1-5	1.24702	0.376	0.009	0			PRR16	0.871457	0.5	0.037	0.00608445			DSP	1.24473	0.794	0.116	1.55e-53
	SCUBE3	1.24388	0.47	0.019	0			EMB	0.864502	0.474	0.019	0.00319938			DRAP1	1.24406	1	0.921	4.6e-52
	S100A13	1.23462	0.99	0.863	0			SLC12A8	0.863377	0.421	0	0.00368801			CEP55	1.24364	0.701	0.168	8.96e-35
	HES1	1.22094	0.852	0.522	1.53e-153			PCBP4	0.860219	0.711	0.111	0.00094178			ANP32E	1.24083	0.89	0.386	5.86e-35
	RABGAP1	1.22057	0.758	0.342	1.34e-199			TMPO	0.85083	0.526	0.056	0.00951211			SH2D4A	1.23828	0.727	0.083	7.64e-52
	TGFBI	1.21374	0.988	0.865	2.32e-200			SYNJ2	0.84691	0.5	0.037	0.00903309			H2AFX	1.23358	0.756	0.158	3.48e-42
	ARPC1B	1.21345	0.969	0.704	0			NRG1	0.837391	0.421	0	0.00368801			LIMA1	1.22502	0.985	0.69	1.04e-39
	PLIN3	1.20606	0.895	0.418	0			TMEM158	0.83036	0.816	0.167	0.00193113			RRM2	1.22485	0.695	0.165	4.87e-35
	PTMS	1.20306	0.996	0.928	0			WSB2	0.819789	0.737	0.13	0.00348472			CBX1	1.22135	0.951	0.498	1.93e-41
	PLOD2	1.20197	0.842	0.383	2.83e-272			GBP3	0.81337	0.579	0.074	0.00787516			HMGA1	1.22062	0.744	0.32	2.64e-21
	RRBP1	1.20024	0.943	0.69	6.05e-252			ATP8B1	0.812458	0.605	0.074	0.00300121			ACTG1	1.22014	1	1	3.49e-51
	MEG3	1.18991	0.952	0.714	1.22e-236			SAMD9L	0.811483	0.658	0.111	0.00620462			DLGAP5	1.21516	0.616	0.152	1.55e-27
	MID1	1.18949	0.655	0.189	1.69e-282			CXXC5	0.805458	0.921	0.296	0.00059455			TPD52L1	1.21236	0.674	0.053	1.36e-50
	CREB3L1	1.18876	0.773	0.233	0			SLC39A10	0.789185	0.763	0.111	0.00018965			PLIN3	1.21116	0.948	0.465	1.08e-41
	CCND1	1.18803	0.787	0.412	4e-183			PTGIR	0.779041	0.421	0	0.00368801			TYMS	1.21055	0.86	0.347	2.62e-37
	PFN1	1.1852	1	0.987	0			NPLOC4	0.725053	0.632	0.093	0.00909739			RAMP1	1.20506	0.733	0.102	1.62e-47
	ANXA1	1.18299	0.918	0.59	5.62e-241			SH2D4A	0.709511	0.474	0.019	0.0045862			KIF20B	1.20407	0.738	0.188	1.96e-37
	S100A11	1.18226	1	0.987	0			FGF1	0.703135	0.579	0.056	0.00374943			AURKA	1.20359	0.561	0.092	8.69e-30
	DDAH2	1.18062	0.914	0.488	0			MAZ	0.697297	0.895	0.222	0.00543573			ANLN	1.20283	0.747	0.211	2.05e-33
	PYCR1	1.1793	0.733	0.185	0			FRMD4A	0.685445	0.5	0.037	0.00955339			CKB	1.19494	0.674	0.195	1.39e-27
	FGF2	1.17481	0.503	0.049	0			SF3A2	0.621077	0.474	0.019	0.00383263			CERCAM	1.19029	0.927	0.416	2.83e-42
	PAWR	1.17175	0.858	0.407	1e-266			THUMPD2	0.526202	0.605	0.074	0.00594587			S100A6	1.1893	1	1	3.09e-51
	CAPN2	1.17067	0.835	0.36	2.48e-280			MT-CO1	-0.846858	1	1	0.00113293			MYL9	1.18502	1	0.993	2.61e-39
	LY6E	1.16966	0.975	0.764	0			COX4I1	-1.09786	1	1	0.00046261			PBK	1.18468	0.735	0.224	2.5e-32
	FAP	1.16904	0.792	0.259	0			RPL19	-1.1072	1	1	0.00154115			IER3	1.17326	0.782	0.215	6.65e-36
	TRIOBP	1.16578	0.713	0.163	0			PFDN5	-1.15642	1	1	0.00135123			TK1	1.17146	0.927	0.439	1.46e-38
	ACTG1	1.16508	1	0.998	0			RPL23	-1.18284	1	1	0.0060567			ITGA11	1.16634	0.817	0.238	1.8e-37
	RHOC	1.16114	0.969	0.774	0			RPS5	-1.25184	1	1	0.00810304			LMNA	1.15587	1	0.947	7.29e-34
	CKAP4	1.15979	0.909	0.567	4.56e-248			RPS19	-1.35088	1	1	0.00777443			ARHGAP29	1.15331	0.852	0.32	2.28e-32
	KDELR3	1.15528	0.819	0.316	0			LAMTOR5	-1.38275	0.974	0.926	0.00294372			THBS2	1.15249	0.98	0.69	8.57e-29
	ALDH1B1	1.15438	0.591	0.152	1.53e-275			TCEAL4	-1.42116	1	1	3.65e-05			DNMT1	1.14877	0.901	0.409	5.48e-37
	CFL1	1.15312	0.999	0.984	0			LEPROT	-1.43447	0.974	0.944	0.00195636			OCIAD2	1.14757	0.837	0.172	4.63e-53
	KDELR2	1.13912	0.995	0.904	0			EIF1	-1.44078	1	1	1.84e-08			MFAP2	1.14455	0.73	0.112	8.26e-46
	PKM	1.13461	0.987	0.905	5.87e-267			OLFML3	-1.44269	0.947	0.981	0.00631242			KIF5B	1.14424	0.962	0.68	5.99e-29
	IFITM10	1.12926	0.613	0.102	0			CREG1	-1.48939	0.289	0.759	0.00042295			DST	1.1435	0.98	0.568	2.48e-38
	ARPC2	1.126	0.995	0.915	3.21e-300			GPX1	-1.51658	0.947	0.981	0.00715242			CKAP4	1.1429	0.988	0.799	1.72e-44
	AHNAK	1.11121	0.956	0.7	7.88e-236			GRN	-1.53763	0.763	0.963	0.00010184			KIF23	1.14179	0.631	0.079	2.17e-40
	LOXL2	1.10832	0.764	0.301	1.63e-260			TPP1	-1.64257	0.526	0.889	0.00054942			FGF5	1.13962	0.648	0.079	2.16e-41
	COLEC12	1.10715	0.472	0.05	0			NGFRAP1	-1.65481	1	1	1.28e-06			OXTR	1.1362	0.407	0.013	3.75e-28
	FN1	1.10552	0.999	0.99	4.16e-173			FABP4	-1.66042	0	0.556	0.0009864			DPYSL3	1.13486	0.962	0.505	9.75e-40
	PLK2	1.10119	0.541	0.097	0			PDE4D	-1.73298	0	0.519	0.00380144			CBX5	1.12618	0.933	0.419	1.02e-40
	MICAL2	1.09838	0.56	0.09	0			PGK1	-1.74192	0.816	0.926	0.00059087			COL12A1	1.11855	0.983	0.842	1.75e-19
	GOLGA4	1.09664	0.848	0.4	2.67e-268			MORF4L2	-1.81882	0.974	1	1.35e-06			TACC3	1.11429	0.692	0.096	4.98e-44
	TUBB6	1.09664	0.791	0.36	2.44e-227			ZBTB16	-1.8391	0	0.648	2.64e-05			UGDH	1.11313	0.89	0.274	1.01e-43
	MYL12B	1.08785	0.981	0.882	5.2e-261			TIMP1	-1.84461	0.974	0.963	0.00020222			S100A11	1.113	1	0.997	2.9e-55
	MTCH1	1.07833	0.89	0.558	3.7e-209			IGFBP4	-1.86559	1	0.981	1.95e-06			SYNE2	1.11275	0.701	0.089	1e-46
	YWHAH	1.07807	0.851	0.413	1.52e-248			SAA1	-1.87253	0	0.537	0.00194962			ANXA1	1.11227	0.98	0.733	2.54e-29
	HLA-B	1.07406	0.885	0.614	7.2e-185			RHOQ	-1.91707	0.579	0.833	0.00044078			CALD1	1.10467	1	1	9.71e-07
	MAGED2	1.06471	0.772	0.309	1.74e-255			CST3	-1.94392	0.974	1	1.38e-08			PSME2	1.09898	0.942	0.657	6.01e-31
	PDLIM4	1.06325	0.843	0.387	7.98e-268			CFD	-1.96318	0.132	0.611	0.00800724			ADAM12	1.09381	0.826	0.191	4.4e-44
	CYR61	1.05934	0.96	0.809	1.98e-134			NEXN	-1.96845	0.895	0.963	0.00199371			APELA	1.09145	0.706	0.092	9.33e-45
	RBM3	1.05614	0.961	0.742	5.66e-256			RP11-394O4.5	-2.00126	0	0.593	0.0002421			PCNA	1.09002	0.73	0.257	1.42e-26
	TLN1	1.05582	0.938	0.703	7.41e-183			COL8A1	-2.05577	0.974	0.981	0.00126483			SH3BGRL3	1.08585	1	0.99	8.52e-42
	NUCB2	1.0551	0.853	0.433	1.11e-232			CRISPLD2	-2.06385	0.632	0.87	0.0088874			BST1	1.08239	0.689	0.099	3.68e-44
	DPYSL3	1.05246	0.891	0.514	6.33e-217			NPR3	-2.06418	0.711	0.926	0.0004318			HSP90AA1	1.08182	0.997	0.974	1.2e-19
	MAGED1	1.05196	0.872	0.461	1.01e-250			KCNE4	-2.06775	0.289	0.741	0.0010424			NUF2	1.08072	0.573	0.073	3.82e-34
	FAM114A1	1.04573	0.899	0.542	7.63e-247			DCXR	-2.08201	0.658	0.87	0.00014434			MIR4435-2HG	1.08036	0.866	0.277	9.18e-41
	TSPO	1.04091	0.992	0.924	0			IL1R1	-2.08572	0.342	0.815	0.00035673			FUS	1.07656	0.968	0.68	6.02e-33
	SPOCD1	1.03702	0.571	0.068	0			APOD	-2.08764	0	0.5	0.00731451			DSTN	1.07335	1	0.997	5.36e-51
	PSME2	1.03657	0.812	0.417	3.95e-198			ENAH	-2.12384	0.921	0.963	0.0008284			CCNA2	1.07317	0.634	0.102	1.59e-34
	ARHGAP29	1.03364	0.666	0.205	5.25e-261			TCEAL3	-2.15843	0.947	1	8.97e-08			DDAH2	1.06275	0.962	0.502	7.82e-38
	COX7A1	1.03253	0.833	0.471	6.29e-187			PROS1	-2.16737	0.026	0.574	0.00122382			KTN1	1.06121	1	0.878	7.08e-45
	LMO7-AS1	1.03084	0.672	0.169	0			LOX	-2.22898	0.947	0.981	4.43e-05			ARPC2	1.06119	1	0.947	2.42e-49
	DYNLL1	1.03055	0.998	0.959	1.46e-286			PAPPA	-2.24373	0.237	0.704	0.00180324			TLN1	1.05618	0.98	0.759	6.21e-33
	PLP2	1.02921	0.883	0.468	2.87e-244			CPM	-2.27989	0.079	0.667	0.00013839			TIMP3	1.05518	0.91	0.617	1.72e-17
	PCOLCE	1.02707	0.971	0.86	4.53e-151			GPNMB	-2.28415	0.237	0.852	8.68e-07			NQO1	1.05486	0.983	0.838	3.23e-20
	BST1	1.02466	0.531	0.063	0			APOE	-2.3098	0	0.648	2.64e-05			RHOC	1.04974	0.991	0.875	1.35e-39
	MEGF6	1.02027	0.518	0.018	0			SPTSSA	-2.33688	0.684	0.944	2.07e-08			CREB3L1	1.04769	0.86	0.307	1.56e-34
	NRP1	1.01299	0.669	0.189	1.34e-282			FKBP5	-2.3391	0.026	0.704	5.25e-06			SCUBE3	1.04671	0.5	0.03	1.72e-34
	GNAI2	1.00918	0.932	0.633	3.02e-238			GLUL	-2.36724	0.289	0.741	0.00071769			SGOL2	1.03568	0.727	0.182	3.52e-34
	KIF5B	1.00914	0.885	0.598	3.38e-161			LEPR	-2.40681	0.737	0.889	9.55e-06			SMC3	1.03406	0.852	0.32	4.75e-35
	ANKH	1.00404	0.626	0.193	2.6e-234			VMO1	-2.41112	0.079	0.574	0.00646804			ECM1	1.03344	0.805	0.304	6.79e-29
	KTN1	1.00217	0.969	0.862	2.15e-229			NNMT	-2.48404	1	1	5.73e-08			DNAJC9	1.03281	0.733	0.149	5.33e-40
	PRDX2	1.00096	0.917	0.621	4.75e-221			NUPR1	-2.52273	0.921	1	9.58e-10			CCNB2	1.03077	0.738	0.333	5.89e-18
	INHBA	1.00002	0.761	0.35	3.55e-174			PLPP3	-2.59218	0.447	0.907	1.52e-06			TAGLN	1.03012	1	1	2.12e-25
	PTPN14	0.999035	0.78	0.311	3.02e-241			PDGFRB	-2.65079	0.579	0.852	0.00017246			UGCG	1.02923	0.782	0.208	4.8e-36
	FKBP8	0.996786	0.968	0.737	8.02e-257			NPC2	-2.66085	0.895	1	4.56e-11			PALLD	1.02688	0.924	0.399	1.97e-34
	PPP1R14B	0.996175	0.94	0.692	2.94e-194			AC090498.1	-2.77274	0	0.815	1.42e-08			CACYBP	1.02525	0.884	0.419	1.5e-32
	GREM2	0.995603	0.422	0.013	0			CHMP1B	-2.78562	0.632	0.907	3.03e-06			PLK2	1.02306	0.68	0.172	7.93e-29
	CDC42EP1	0.995569	0.783	0.3	3.49e-266			HTRA1	-2.85269	0.921	1	7.11e-11			VCAN	1.02033	0.98	0.759	5.56e-25
	LIMCH1	0.994466	0.742	0.287	1.08e-230			SORBS1	-2.88421	0.368	0.907	6.48e-08			CDK2AP1	1.01949	0.904	0.396	7.2e-36
	KIAA0355	0.987788	0.667	0.166	0			FTH1	-3.06176	1	1	1.3e-09			MET	1.01676	0.773	0.149	8.49e-46
	AK1	0.980926	0.917	0.633	2.84e-195			GAS1	-3.1695	0.684	0.926	8.31e-07			TMPO	1.01548	0.785	0.155	6.58e-47
	ADAMTS2	0.979356	0.787	0.312	5.55e-244			G0S2	-3.2749	0	0.537	0.00194962			KDELR3	1.01147	0.927	0.469	2.46e-33
	CKB	0.976922	0.46	0.09	1.41e-254			PDK4	-3.33309	0	0.759	2.04e-07			MXD3	1.00262	0.517	0.056	2.36e-31
	GALNT10	0.972355	0.65	0.161	0			FGF7	-3.53311	0.237	0.889	1.11e-07			FGF2	1.0026	0.622	0.089	2.14e-38
	TUBB4B	0.97229	0.764	0.397	2.72e-152			MT1X	-4.81628	0.658	0.963	4.32e-10			CAPG	0.999105	0.826	0.294	7.14e-33
	RAD23B	0.967645	0.854	0.457	5.03e-200			IGFBP2	-4.85321	0.237	0.963	1.11e-10			FAM111A	0.99612	0.683	0.132	9.37e-35
	HAPLN3	0.965442	0.439	0.057	0										KPNB1	0.994365	0.988	0.749	5.6e-32
	HEBP2	0.964936	0.972	0.817	1.11e-192										PKM	0.993474	0.997	0.95	3.19e-32
	FSCN1	0.964178	0.762	0.296	5.29e-251										ACTR3	0.99037	0.916	0.498	4.85e-29
	DRAP1	0.964025	0.978	0.85	4.47e-242										DHFR	0.98918	0.837	0.31	1.34e-31
	C10orf54	0.962524	0.564	0.146	8.93e-252										RRBP1	0.985193	0.988	0.809	2.5e-33
	SH3BGRL3	0.955718	0.997	0.969	2.08e-224										GLS	0.984873	0.843	0.366	2.7e-24
	SH2D4A	0.954997	0.508	0.047	0										C1orf198	0.983082	0.779	0.3	5.14e-26
	MYO1B	0.952471	0.667	0.177	7.48e-301										DEPDC1	0.980979	0.587	0.122	5.42e-27
	DEK	0.952404	0.938	0.678	2.36e-197										GOLGA4	0.979397	0.919	0.413	1.31e-32
	SLC9A3R2	0.949357	0.671	0.191	3.37e-281										EZR	0.974061	0.721	0.129	5.52e-40
	CAV2	0.943943	0.72	0.314	1.44e-183										MICAL2	0.973556	0.689	0.145	3.95e-35
	TAGLN	0.941907	1	1	3.82e-183										CDC42EP1	0.973366	0.89	0.37	2.84e-33
	ALPK2	0.938183	0.592	0.129	3.58e-302										SKA2	0.972748	0.887	0.413	6.46e-30
	TKT	0.934136	0.918	0.675	1.82e-127										BIRC5	0.970831	0.884	0.508	5.51e-21
	UGDH	0.927519	0.713	0.237	3.95e-253										ARPC1B	0.970415	0.991	0.825	3.08e-32
	RHOA	0.924365	0.987	0.866	4.47e-252										CENPW	0.965966	0.89	0.465	3.92e-24
	AKAP9	0.920272	0.841	0.418	3.79e-211										LRRC59	0.959287	0.895	0.465	3.51e-32
	COL3A1	0.919716	0.999	0.978	4.4e-109										ANXA2	0.958781	1	1	1.29e-31
	DHRS3	0.910731	0.733	0.306	4.51e-187										RRM1	0.958689	0.753	0.234	1.18e-29
	ENC1	0.90874	0.625	0.201	1.04e-213										CD44	0.956648	0.994	0.756	7.39e-28
	GOLGB1	0.906089	0.786	0.335	1.82e-214										PLOD2	0.954744	0.866	0.376	2.98e-28
	ZYX	0.901871	0.873	0.527	1.81e-180										ALDH1B1	0.954254	0.581	0.089	1.04e-31
	AHNAK2	0.901858	0.527	0.133	1.69e-231										RPL39L	0.953483	0.82	0.317	3.31e-28
	VASP	0.899754	0.619	0.168	8.21e-269										ZYX	0.951884	0.907	0.465	1.45e-28
	PALLD	0.898511	0.89	0.52	2.77e-172										MYADM	0.951246	0.788	0.304	5.01e-25
	PDLIM2	0.894616	0.964	0.765	1.9e-175										TUBA1C	0.950968	0.968	0.713	2.41e-21
	C8orf59	0.891045	0.916	0.549	1.41e-205										EMP3	0.950405	0.994	0.891	1.03e-27
	ILK	0.889448	0.844	0.487	9.32e-180										AC013461.1	0.948846	0.904	0.584	2.25e-19
	C9orf3	0.887768	0.808	0.385	4.25e-197										ILK	0.944899	0.927	0.495	3.57e-30
	CXXC5	0.887703	0.832	0.416	1.68e-183										TMSB4X	0.943396	1	1	2.54e-39
	MYL9	0.884236	0.999	0.981	1.55e-180										KCNQ1OT1	0.942507	0.77	0.205	3.31e-32
	MET	0.881984	0.516	0.076	0										ATP8B1	0.93414	0.593	0.033	8.18e-44
	CDK2AP1	0.876621	0.763	0.308	4.16e-222										CAP1	0.932976	0.974	0.726	4.34e-28
	STK17A	0.876476	0.637	0.179	3.87e-257										CALM1	0.929455	1	0.947	1.42e-31
	NDUFC1	0.876188	0.906	0.622	4.39e-180										GAS6	0.92432	1	0.967	4.56e-20
	WDR1	0.874185	0.859	0.541	4.01e-153										HLA-B	0.922652	0.959	0.706	8.25e-20
	MRVI1	0.87231	0.629	0.166	2.64e-268										TM4SF4	0.922359	0.343	0.003	3.58e-24
	ANXA11	0.872031	0.844	0.46	2.35e-195										AURKB	0.920739	0.552	0.056	1.77e-34
	FILIP1L	0.869781	0.388	0.029	0										CCDC88A	0.919565	0.846	0.238	2.6e-37
	SYNC	0.869753	0.687	0.217	5.83e-247										VASP	0.9145	0.738	0.188	4.18e-34
	PFDN4	0.866709	0.854	0.46	6.83e-190										PFN1	0.914388	1	1	2.09e-40
	MT-ND4L	0.862162	0.9	0.665	9.76e-128										EFEMP2	0.911388	0.988	0.785	7.51e-32
	SLC12A8	0.860261	0.359	0.011	0										NUCB2	0.911131	0.977	0.726	8.35e-24
	TUBA1C	0.856529	0.853	0.488	5.15e-171										FBLIM1	0.907588	0.686	0.145	2.65e-33
	LIMS2	0.855363	0.503	0.081	0										RAD23B	0.905879	0.904	0.558	1.44e-24
	GLIS2	0.855335	0.482	0.049	0										LASP1	0.904476	0.91	0.38	1.47e-28
	LGMN	0.85082	0.756	0.355	5.32e-166										HAPLN3	0.90445	0.61	0.063	6.72e-40
	MYADM	0.849268	0.727	0.349	6.92e-146										CFL1	0.900373	1	0.993	5.11e-50
	DBN1	0.846699	0.622	0.153	8.95e-291										S100A13	0.900239	0.994	0.904	6.32e-27
	PRPS1	0.845233	0.444	0.066	1.45e-295										COTL1	0.8999	0.953	0.558	6.94e-30
	KRT8	0.83676	0.434	0.057	0										CCBE1	0.899379	0.648	0.096	8.56e-38
	TUBB2A	0.833774	0.577	0.172	1.71e-213										RDX	0.899345	0.971	0.726	6.1e-31
	SLC39A10	0.833652	0.518	0.087	0										FSCN1	0.898937	0.846	0.36	6.6e-27
	EXT1	0.83233	0.687	0.242	2.65e-216										SVIP	0.898828	0.823	0.274	1.72e-32
	LASP1	0.831299	0.794	0.385	4.18e-170										FAM101B	0.897571	0.654	0.096	3.05e-37
	SKA2	0.829113	0.632	0.165	1.5e-274										SGOL1	0.897234	0.561	0.073	2.3e-33
	SCAF11	0.828879	0.88	0.583	7.54e-132										MYO1C	0.896548	0.898	0.403	1.34e-29
	HMGN1	0.826421	0.98	0.782	3.87e-184										BARD1	0.893357	0.64	0.106	8.89e-35
	ENG	0.821539	0.875	0.536	8.2e-153										COX7A1	0.893145	0.869	0.462	2.54e-22
	PDIA3	0.81813	0.904	0.689	5.43e-125										P3H2	0.893088	0.616	0.053	9.62e-42
	PPP1R12B	0.816804	0.401	0.106	2.79e-158										POLR2L	0.891864	1	1	1.23e-39
	MAP7D1	0.815756	0.698	0.241	2.09e-224										CENPK	0.889339	0.701	0.149	9.33e-36
	SLC25A4	0.812516	0.486	0.122	5.21e-213										UACA	0.885941	0.733	0.092	4.38e-48
	LINC01503	0.811748	0.514	0.092	1.11e-300										EPB41L2	0.885643	0.84	0.294	4.4e-30
	PPP1R12A	0.810936	0.782	0.396	4.12e-162										RTKN2	0.883486	0.576	0.053	4.11e-37
	RARRES1	0.807797	0.273	0.004	0										FEN1	0.883217	0.547	0.04	1.33e-37
	SDC4	0.803029	0.609	0.206	7.81e-184										QSOX1	0.878518	0.892	0.455	1.29e-25
	RBPJ	0.801962	0.777	0.385	1.47e-151										MYBL2	0.878144	0.587	0.03	1.41e-44
	CAP2	0.801773	0.511	0.063	0										NDC80	0.878022	0.532	0.066	2.82e-30
	POLR2L	0.800313	0.999	0.993	1.69e-205										GINS2	0.875763	0.573	0.069	7.94e-35
	GRAMD3	0.800129	0.585	0.16	6.07e-231										FAP	0.875653	0.831	0.274	6.41e-30
	USP53	0.800054	0.394	0.109	1.82e-143										COL5A1	0.87158	0.971	0.68	4.52e-25
	PDIA5	0.798985	0.57	0.136	2.49e-259										CCDC109B	0.871192	0.82	0.238	4.01e-35
	ANKRD1	0.798479	0.186	0.012	8.8e-167										RANBP1	0.869077	0.968	0.825	4.88e-27
	COL5A2	0.797723	0.983	0.873	3.67e-134										YWHAZ	0.86732	0.983	0.782	8.65e-28
	UACA	0.79117	0.555	0.123	3.58e-266										PPP1R12A	0.866297	0.866	0.449	1.35e-23
	SLC4A7	0.790647	0.581	0.163	4.28e-219										PPP1R14B	0.866222	0.991	0.799	2.7e-21
	CHD3	0.78632	0.804	0.43	6.36e-146										PDE1C	0.862186	0.637	0.125	5.93e-31
	DDX1	0.786207	0.809	0.438	6.1e-159										TPM3	0.858559	0.983	0.743	4.68e-25
	CALR	0.785895	0.991	0.926	4.45e-100										PLK1	0.856339	0.471	0.079	2.43e-22
	DYNC1I2	0.782598	0.907	0.616	6.91e-164										TUBB2A	0.854878	0.738	0.172	2.78e-34
	LMAN1	0.781601	0.883	0.64	2.09e-115										RBPJ	0.854813	0.884	0.399	1.06e-23
	LAYN	0.780121	0.54	0.122	2.13e-260										CKLF	0.854079	0.922	0.564	2.63e-24
	TAX1BP3	0.778287	0.873	0.54	1.77e-159										TPR	0.853185	0.948	0.574	1.21e-26
	USMG5	0.776024	0.992	0.908	3.26e-187										SEMA5A	0.851003	0.698	0.145	2.78e-33
	FLNC	0.775905	0.423	0.034	0										SUMO3	0.85057	0.959	0.607	1.58e-27
	PDE1C	0.775804	0.49	0.131	3.33e-195										SCN3A	0.84979	0.573	0.073	1.73e-32
	ANXA5	0.774332	0.987	0.903	1.12e-181										PSIP1	0.849267	0.942	0.495	3.37e-28
	ARF4	0.774069	0.946	0.746	5.19e-150										PTPN14	0.848213	0.843	0.304	3.53e-28
	TMEM237	0.77352	0.597	0.153	6.45e-254										CENPA	0.848203	0.532	0.132	2.06e-19
	TTC37	0.773192	0.798	0.388	2.03e-168										MEG3	0.848075	0.953	0.591	1.17e-22
	FKBP9	0.769246	0.774	0.372	1.02e-145										HOMER3	0.847691	0.84	0.343	1.67e-25
	TNS3	0.767326	0.409	0.029	0										NRG1	0.84653	0.561	0.02	1.6e-43
	IVNS1ABP	0.764953	0.524	0.143	4.64e-204										MT-ND4L	0.842825	0.983	0.637	3.4e-28
	CCDC109B	0.764931	0.567	0.126	1.84e-277										HJURP	0.840379	0.48	0.043	7.65e-30
	CNN3	0.764739	0.972	0.781	9.48e-150										SLC39A10	0.839968	0.715	0.096	1.99e-44
	LINC01133	0.764572	0.531	0.121	5.56e-251										C8orf59	0.839442	0.959	0.611	4.92e-25
	TES	0.764567	0.443	0.072	4.2e-273										XRCC5	0.836705	0.936	0.634	4.29e-22
	SERAC1	0.764048	0.475	0.09	2.75e-263										RAB32	0.835795	0.91	0.561	1.67e-20
	BMP4	0.763981	0.374	0.023	0										PAWR	0.834291	0.858	0.383	2.09e-25
	TSPAN4	0.76322	0.784	0.446	2.02e-137										WHSC1	0.834191	0.738	0.139	1.14e-37
	CAP1	0.762827	0.897	0.656	5.05e-133										CCDC34	0.832964	0.817	0.327	1.29e-25
	KIAA0101	0.76222	0.344	0.061	1.14e-191										MAP1B	0.832623	1	0.891	2.03e-29
	CLTB	0.761617	0.833	0.527	5.21e-128										GNAI2	0.829838	0.997	0.789	6.28e-27
	EMILIN1	0.761554	0.788	0.39	4.39e-152										FAM114A1	0.829765	0.968	0.578	5.99e-31
	NGF	0.761267	0.306	0.004	0										DYNC1I2	0.827885	0.968	0.68	9.02e-25
	MZT2A	0.760826	0.817	0.408	2.6e-177										HNRNPD	0.826516	0.951	0.578	4.89e-30
	RCN3	0.757704	0.892	0.638	2.03e-120										MEGF6	0.826505	0.602	0.026	2.44e-45
	SORBS3	0.756457	0.665	0.244	1.49e-192										SUPT16H	0.824577	0.852	0.459	1.12e-20
	PPDPF	0.756233	0.998	0.976	1.01e-177										CD151	0.823253	0.991	0.891	5.3e-26
	ATP8B1	0.75586	0.415	0.052	1.74e-298										FLNA	0.823072	0.988	0.878	1.22e-16
	SOX4	0.755012	0.933	0.717	1.91e-79										FBXO5	0.819384	0.515	0.046	2.12e-32
	HSPB7	0.754968	0.643	0.221	7.3e-194										USMG5	0.816302	0.994	0.954	2.14e-28
	EDIL3	0.754643	0.727	0.357	1.3e-134										OPTN	0.81211	0.881	0.436	6.96e-23
	CTSZ	0.75303	0.81	0.445	8.21e-153										KCNMA1	0.811474	0.663	0.168	1.11e-25
	CAPNS1	0.752836	0.918	0.643	9.84e-156										FN1	0.809837	1	1	6.46e-13
	CFI	0.751559	0.366	0.017	0										DDX1	0.806542	0.916	0.558	2.09e-22
	LRRC59	0.743075	0.755	0.354	1.75e-165										CLTB	0.806109	0.919	0.627	3.23e-18
	DCBLD1	0.741673	0.485	0.089	2.05e-273										CAV2	0.805717	0.831	0.383	3.51e-22
	TRAM1	0.741426	0.946	0.754	7.76e-146										CHAF1A	0.800671	0.506	0.04	1.83e-32
	TLE4	0.740812	0.755	0.39	4.32e-127										RAB34	0.799657	0.985	0.637	3.23e-29
	LTBP3	0.739698	0.589	0.169	2.25e-218										WDR34	0.799492	0.788	0.244	8.34e-29
	HDDC2	0.738545	0.895	0.595	1.03e-148										CNN3	0.798392	0.974	0.693	4e-21
	IFITM2	0.737219	0.999	0.964	6.24e-157										AAK1	0.796401	0.887	0.389	6.51e-25
	MAP1B	0.736369	0.983	0.871	9.61e-145										CXXC5	0.795359	0.907	0.495	2.42e-18
	COL16A1	0.734996	0.603	0.198	1.74e-187										PLS3	0.794052	0.788	0.3	4.14e-25
	DAAM1	0.734047	0.528	0.158	2.91e-179										ANXA11	0.792018	0.89	0.505	5.33e-26
	SERTAD4-AS1	0.730917	0.372	0.039	6.63e-290										ENG	0.79157	0.907	0.505	1.08e-19
	MSRB3	0.730832	0.798	0.44	2.32e-133										SPC25	0.791491	0.541	0.079	1.01e-28
	ARF1	0.730784	0.918	0.621	1.55e-166										RGS4	0.791379	0.451	0.017	9.97e-32
	PDE5A	0.728209	0.421	0.048	0										SDC4	0.789722	0.727	0.182	1.03e-30
	HCCS	0.727503	0.577	0.17	4.67e-209										TGFB1I1	0.78811	0.86	0.373	2.96e-26
	VAMP5	0.725201	0.955	0.797	1.18e-137										SRSF2	0.787712	0.916	0.574	1.3e-21
	SYT1	0.72475	0.318	0.056	2.66e-178										PTTG1	0.786111	0.922	0.653	4.2e-09
	RHOD	0.723614	0.569	0.155	5.8e-222										MCM7	0.784062	0.625	0.112	2.82e-30
	CALM1	0.722893	0.957	0.84	2.9e-138										SNRPG	0.782928	0.997	0.901	8.13e-27
	HN1	0.72037	0.829	0.481	4.55e-133										ARHGAP11A	0.781897	0.523	0.059	5.09e-30
	PRMT2	0.719842	0.8	0.388	3.29e-166										LMO7-AS1	0.781484	0.735	0.208	1.55e-27
	P3H2	0.718421	0.432	0.049	0										FKBP1A	0.780579	0.991	0.875	2.46e-22
	SPECC1	0.718034	0.497	0.11	5.3e-236										MYLK	0.779126	0.782	0.31	4.27e-22
	DDX5	0.716975	0.986	0.892	2.9e-148										CKAP2L	0.778431	0.532	0.04	3.85e-35
	SYNJ2	0.716064	0.392	0.033	0										CCDC14	0.778344	0.677	0.139	4.39e-32
	HAPLN1	0.715533	0.222	0.004	2.93e-261										NDUFC1	0.777368	0.965	0.7	5.9e-24
	TMED9	0.714275	0.865	0.615	6.89e-115										RAD51AP1	0.775935	0.581	0.066	1.08e-35
	SMURF2	0.714118	0.515	0.152	1.76e-179										PRPS1	0.775333	0.608	0.086	1.36e-33
	DLC1	0.713433	0.483	0.111	1.43e-220										SLC9A3R2	0.774651	0.767	0.274	2.9e-23
	HSP90B1	0.711823	0.957	0.861	1.54e-70										CDC20	0.774451	0.587	0.211	7.72e-15
	BAMBI	0.711461	0.494	0.11	4.92e-233										VPS29	0.773896	0.91	0.521	4.57e-23
	DSTN	0.710335	1	0.998	1.07e-198										DTYMK	0.772663	0.942	0.554	2.62e-20
	CD44	0.709087	0.854	0.569	5.62e-101										MIS18BP1	0.771805	0.741	0.221	3.5e-27
	AC013461.1	0.706871	0.779	0.481	5.92e-93										TUBG1	0.770976	0.741	0.205	9.33e-30
	VCAM1	0.706412	0.337	0.076	1.54e-150										KIF11	0.768548	0.526	0.066	2.23e-29
	C1GALT1	0.706352	0.698	0.278	3.79e-170										FGF1	0.768503	0.494	0	1.88e-40
	HSPA5	0.706035	0.87	0.687	9.74e-59										CDCA2	0.767751	0.509	0.04	7.97e-33
	MACF1	0.701835	0.746	0.38	2.5e-117										CAPNS1	0.767001	0.962	0.726	2.45e-22
	P3H3	0.701556	0.628	0.203	1.1e-200										LSM3	0.760295	0.98	0.736	5.32e-24
	RTKN2	0.701096	0.298	0.005	0										COPZ2	0.760081	0.959	0.68	4.19e-17
	SOCS5	0.700317	0.558	0.147	6.65e-220										PGP	0.759542	0.794	0.284	2.52e-26
	PGRMC2	0.696658	0.838	0.535	9.75e-101										MCM3	0.759238	0.57	0.102	3.08e-27
	FLNA	0.69614	0.969	0.888	2.39e-71										CASC5	0.758591	0.578	0.122	4.12e-26
	RAB32	0.695338	0.812	0.508	1.14e-102										BRCA1	0.758135	0.538	0.069	9.12e-30
	SH3BGRL	0.692992	0.938	0.7	2.91e-135										SAC3D1	0.75682	0.727	0.224	2.81e-26
	IDH2	0.692892	0.651	0.251	4.19e-167										SLC2A4RG	0.755387	0.753	0.248	3.14e-26
	NAV1	0.691893	0.528	0.143	1.01e-203										SCAF11	0.755365	0.939	0.611	2.27e-19
	MLLT11	0.687682	0.498	0.116	1.2e-225										UHRF1	0.752925	0.512	0.026	2.09e-36
	SCN3A	0.685899	0.417	0.07	1.68e-246										KDELR2	0.751006	0.997	0.927	2.86e-28
	DLG1	0.685413	0.621	0.239	1.3e-152										ZWINT	0.749839	0.622	0.129	2.85e-29
	SLC14A1	0.684108	0.172	0	1.76e-217										BUB3	0.7497	0.831	0.426	8.09e-19
	QSOX1	0.683722	0.766	0.382	5.17e-143										HNRNPH1	0.748304	0.924	0.548	2.31e-14
	SUGCT	0.683596	0.543	0.196	5.03e-143										LAYN	0.74809	0.683	0.145	9.35e-32
	RARRES3	0.682802	0.41	0.054	1.84e-284										ECT2	0.745765	0.584	0.092	5.38e-30
	COL14A1	0.682443	0.342	0.07	5.91e-168										APOLD1	0.745687	0.599	0.116	5.95e-28
	COPZ2	0.68162	0.912	0.676	4.9e-113										NANS	0.744054	0.797	0.389	1.26e-18
	SEC13	0.681374	0.766	0.413	2.2e-135										NGF	0.743874	0.404	0.01	1.83e-28
	SEMA3C	0.680438	0.622	0.283	3.13e-109										FAM111B	0.738074	0.387	0.03	4.82e-23
	TRAPPC1	0.679965	0.964	0.834	8.33e-149										SPTBN1	0.738003	0.971	0.617	6.23e-19
	ACAN	0.679718	0.17	0.004	2.26e-190										MID1	0.736253	0.683	0.165	2.01e-27
	BOK	0.678728	0.384	0.021	0										ESCO2	0.735825	0.491	0.043	1.55e-30
	AJUBA	0.67843	0.368	0.025	0										LGMN	0.73345	0.837	0.413	6.6e-16
	GDF6	0.672785	0.38	0.032	0										FAM64A	0.729308	0.515	0.059	3e-29
	MBNL1-AS1	0.669988	0.413	0.104	2.17e-167										CDCA4	0.728772	0.576	0.076	2.14e-32
	PRR16	0.668998	0.51	0.096	1.7e-276										RNASEH2A	0.727793	0.701	0.205	1.38e-25
	MRPL33	0.668962	0.928	0.696	2.01e-133										C10orf54	0.727641	0.578	0.139	1.38e-22
	TM4SF4	0.668752	0.197	0.002	3.22e-236										DRAM1	0.726803	0.66	0.162	5.86e-27
	LGR4	0.668554	0.34	0.04	7.86e-246										PSMB9	0.725681	0.797	0.314	7.3e-21
	RDX	0.668359	0.928	0.692	1.48e-122										CARHSP1	0.724384	0.91	0.581	4.68e-17
	FKBP11	0.66772	0.817	0.487	3.51e-119										MRVI1	0.724077	0.538	0.073	7.56e-29
	HSPA1A	0.667033	0.592	0.24	8.72e-130										CSRP1	0.722759	0.791	0.327	9.38e-21
	YWHAE	0.664596	0.984	0.876	2.81e-130										HMGN1	0.721818	1	0.881	1.05e-20
	LTBP2	0.664009	0.871	0.557	1.21e-103										SYNC	0.721159	0.744	0.191	1.58e-30
	FRMD6	0.663605	0.534	0.163	6.17e-174										MAGED1	0.720692	0.927	0.498	7.79e-23
	FKBP10	0.66233	0.885	0.606	1.54e-113										HIST2H2AC	0.720554	0.491	0.139	5.05e-15
	EIF6	0.65876	0.838	0.513	9.65e-124										LINC01116	0.72041	0.887	0.449	1.4e-18
	RNH1	0.656768	0.873	0.636	1.23e-108										CBR3	0.718913	0.657	0.142	9.35e-29
	NDUFA13	0.65606	0.975	0.885	4.75e-141										TSPAN4	0.718721	0.907	0.601	8.71e-17
	CD99	0.652741	0.998	0.967	4.13e-185										KIF22	0.717357	0.625	0.122	3.83e-29
	F3	0.65227	0.274	0.029	1.86e-209										CALR	0.717168	1	0.96	1.83e-13
	PRRX2	0.651354	0.527	0.157	4.54e-179										PKD2	0.716716	0.674	0.231	2.41e-19
	SPTBN1	0.648774	0.815	0.496	4.75e-102										NT5E	0.716495	0.703	0.198	1.21e-25
	CLMP	0.648649	0.818	0.498	3.67e-107										SRSF7	0.716171	0.895	0.548	9.94e-17
	BDNF	0.648205	0.377	0.075	1.04e-191										BAZ1B	0.715795	0.869	0.406	1.6e-19
	MBNL1	0.645583	0.819	0.539	2.81e-79										MCM4	0.713281	0.5	0.059	2.38e-28
	ANKLE2	0.642447	0.567	0.181	6.31e-176										EXT1	0.711058	0.773	0.271	6.3e-24
	ARMC9	0.640365	0.551	0.189	3.07e-153										PYCR1	0.710655	0.82	0.271	1.88e-28
	NME1	0.639814	0.84	0.564	1.21e-101										EVA1A	0.710651	0.576	0.069	7.73e-34
	TFDP2	0.638933	0.626	0.249	1.55e-132										HSPA8	0.7077	0.991	0.921	4.42e-07
	PRDX5	0.637754	0.991	0.937	2.79e-161										SMURF2	0.706999	0.68	0.208	8.9e-22
	NTN4	0.636174	0.42	0.067	5.48e-256										BRCA2	0.7068	0.599	0.076	1.57e-34
	P3H1	0.635657	0.584	0.193	4.87e-174										ARSJ	0.705689	0.672	0.201	1.79e-22
	EZR	0.635428	0.365	0.06	1.47e-216										IQGAP3	0.704178	0.413	0.036	1.23e-23
	FAM89B	0.634513	0.726	0.351	4.75e-122										LIMS2	0.703165	0.634	0.112	3.13e-31
	CNN2	0.634179	0.943	0.713	5.7e-114										NTN4	0.701009	0.561	0.063	2.81e-33
	ACTR3	0.634103	0.82	0.526	1.58e-102										DBN1	0.70031	0.674	0.125	1.41e-33
	PTTG1IP	0.633805	0.904	0.663	4.79e-101										MFAP5	0.699097	0.974	0.851	0.00054317
	MYOF	0.63152	0.73	0.371	1.68e-113										MYL12B	0.69898	0.991	0.937	5.02e-17
	CDC42	0.631369	0.944	0.709	7.74e-93										TTC37	0.698535	0.86	0.462	5.19e-17
	FUS	0.629699	0.886	0.59	3.69e-105										TGFBI	0.697832	0.997	0.914	3.54e-05
	PFN2	0.629529	0.878	0.578	8.34e-115										EZH2	0.695121	0.503	0.046	9.25e-31
	HLA-C	0.629404	0.899	0.713	5.71e-96										VCL	0.694889	0.927	0.531	1.09e-18
	TCF4	0.628195	0.793	0.443	3.78e-114										TAX1BP3	0.692546	0.913	0.538	1.01e-18
	CLU	0.627669	0.387	0.074	8.89e-202										LMNB1	0.691559	0.561	0.04	5.78e-38
	DOCK5	0.627384	0.719	0.362	4.23e-101										MAD2L1	0.691131	0.674	0.201	4.92e-23
	HCFC1R1	0.627218	0.867	0.656	1.86e-59										MYOF	0.690016	0.823	0.314	3.6e-24
	ARF5	0.624863	0.839	0.51	3.34e-116										CSRP2	0.6892	0.544	0.086	1.19e-27
	CYBA	0.624791	0.72	0.446	1.53e-79										TBC1D19	0.68885	0.512	0.119	1.67e-18
	GPRC5A	0.624436	0.27	0.019	1.44e-244										CDC42	0.686237	0.994	0.782	1.29e-11
	MORF4L1	0.623179	0.992	0.909	2.47e-145										NRP1	0.685454	0.735	0.211	5.48e-27
	DKK3	0.622121	0.55	0.163	2.03e-185										C21orf58	0.684381	0.529	0.056	5.3e-31
	HSPG2	0.621937	0.769	0.439	1.02e-92										CMC2	0.683175	0.718	0.234	1.09e-22
	GADD45GIP1	0.619897	0.964	0.828	5.21e-136										CDCA8	0.680949	0.453	0.076	1.67e-20
	PYGL	0.619325	0.444	0.074	5.52e-260										SHCBP1	0.676972	0.555	0.059	3.1e-33
	GIPC1	0.619222	0.655	0.254	3.42e-159										MYBL1	0.675225	0.453	0.026	1.09e-29
	IL6	0.618068	0.223	0.001	2.17e-276										MAP7D1	0.672955	0.82	0.241	6.23e-31
	SET	0.61655	0.963	0.817	1.11e-74										NAP1L4	0.672029	0.84	0.35	5.51e-21
	LINC01116	0.616452	0.742	0.376	1.97e-124										RBM3	0.670922	0.983	0.832	6.73e-22
	ADAM9	0.616184	0.692	0.321	1.63e-121										SYNJ2	0.670102	0.523	0.036	6.14e-35
	TGM2	0.614315	0.2	0.003	2.78e-234										SLC25A4	0.669639	0.57	0.122	9.62e-23
	KLHDC3	0.614163	0.577	0.176	1.1e-188										HSP90B1	0.668092	0.997	0.937	7.06e-14
	EPB41L2	0.612722	0.542	0.186	2.92e-148										MYO1B	0.66796	0.765	0.234	6.42e-26
	CD82	0.611505	0.376	0.055	1.38e-241										SRRM1	0.667238	0.962	0.736	4.86e-18
	BCAT1	0.610673	0.614	0.225	2.21e-154										TMEM237	0.666972	0.744	0.185	6.72e-31
	GLIPR2	0.608942	0.488	0.13	1.05e-185										DYNLT1	0.664419	0.965	0.815	3.23e-16
	PEA15	0.608511	0.778	0.405	8.96e-124										CLMP	0.6636	0.93	0.548	4.31e-16
	OPTN	0.608135	0.782	0.404	2.12e-127										HIST1H1B	0.663447	0.305	0.026	9.09e-16
	MEIS2	0.608071	0.487	0.16	4.53e-141										INHBA	0.66296	0.73	0.281	1.16e-17
	CFAP97	0.607052	0.807	0.457	2.13e-107										KIFC1	0.66181	0.477	0.043	9.24e-29
	PHPT1	0.60453	0.973	0.862	6.83e-122										RFC1	0.661327	0.823	0.38	2.99e-17
	DAD1	0.604378	0.968	0.853	7.36e-101										SNX7	0.659578	0.785	0.287	4.38e-22
	DAPK3	0.604301	0.518	0.146	2.1e-184										HNRNPAB	0.656675	0.933	0.594	8.2e-17
	FOXP1	0.604086	0.795	0.444	2.36e-100										ARHGDIA	0.656546	0.927	0.644	4.47e-17
	LINC00882	0.603539	0.381	0.069	1.28e-207										LMNB2	0.655738	0.674	0.168	3.94e-26
	ARSJ	0.603175	0.483	0.156	2.39e-142										CORO1C	0.654507	0.875	0.449	4.73e-17
	SYNE1	0.600683	0.571	0.222	2.27e-126										DBF4	0.6531	0.599	0.125	1.54e-25
	KCTD20	0.60062	0.587	0.306	4.08e-73										GOLGB1	0.652529	0.817	0.297	1.72e-22
	AP2M1	0.600284	0.968	0.864	8.69e-127										MCM5	0.650088	0.555	0.086	2.73e-28
	PIEZO2	0.600122	0.336	0.027	2.38e-293										EIF5AL1	0.648802	0.57	0.168	8.11e-17
	SRGAP1	0.599964	0.542	0.172	1.43e-163										NUCKS1	0.647156	1	0.937	6.33e-15
	ARL1	0.599431	0.698	0.316	1.94e-137										RHOA	0.646465	1	0.927	1.16e-22
	PCBP4	0.598866	0.462	0.092	1.15e-234										NAV1	0.646111	0.718	0.185	4.38e-28
	NFIX	0.598146	0.879	0.581	8.08e-94										SRPK1	0.645936	0.805	0.277	1.01e-23
	PHLDB2	0.597286	0.479	0.13	9.36e-177										NMT2	0.645315	0.794	0.327	1.15e-18
	LYPD1	0.594697	0.32	0.046	2.43e-204										KCTD12	0.644728	0.68	0.271	2.02e-13
	GBP1	0.594537	0.439	0.091	1.58e-213										HCCS	0.643543	0.669	0.248	4.85e-17
	B4GALT2	0.593591	0.535	0.164	1.19e-172										SERTAD4-AS1	0.643277	0.488	0.076	3.54e-23
	ANP32E	0.592031	0.523	0.151	2.56e-180										HSPA1A	0.641728	0.573	0.155	1.8e-18
	FAM63B	0.588438	0.624	0.294	4.99e-106										CCM2	0.640735	0.767	0.238	1.88e-25
	CFL2	0.586879	0.748	0.387	3.27e-115										MTCH1	0.639545	0.948	0.64	2.35e-19
	TCAF1	0.584885	0.663	0.301	5.32e-121										ADAMTS2	0.638929	0.866	0.366	8.11e-22
	P3H4	0.584804	0.603	0.224	1.18e-151										STK17A	0.638631	0.759	0.267	2.81e-22
	APPL2	0.583915	0.514	0.145	5.22e-181										LY6E	0.638512	0.994	0.894	1.18e-14
	TFG	0.58309	0.779	0.44	8.58e-109										FOXP1	0.638337	0.852	0.396	5.83e-17
	CNN1	0.582907	0.269	0.053	8.49e-135										PDIA3	0.638328	0.968	0.828	8.85e-14
	PTGIS	0.582557	0.28	0.009	0										FAM83D	0.638021	0.419	0.033	5.64e-25
	KLF2	0.582329	0.365	0.066	3.36e-199										SPECC1	0.636828	0.651	0.175	3.16e-22
	PDGFC	0.582038	0.403	0.067	2.9e-234										MACF1	0.636277	0.82	0.403	2.07e-15
	PLS3	0.581812	0.695	0.345	2.46e-107										IQGAP1	0.635985	0.93	0.587	1.73e-17
	IQGAP1	0.581574	0.817	0.485	3.13e-99										RABGAP1	0.635354	0.686	0.31	3.13e-11
	ARL2BP	0.581266	0.735	0.369	2.37e-120										FKBP8	0.635257	0.983	0.792	2.79e-19
	DYNLT1	0.580825	0.939	0.75	1.26e-111										DUT	0.634516	0.985	0.901	4.26e-18
	FERMT2	0.580299	0.764	0.465	7.09e-86										PAGE2	0.634252	0.567	0.333	0.00066603
	MIR22HG	0.579733	0.445	0.094	1.48e-213										HSPB11	0.633725	0.863	0.399	1.08e-20
	PYCARD	0.578969	0.609	0.248	1.89e-131										ACAT2	0.633141	0.619	0.168	3.85e-23
	CLIP3	0.578521	0.688	0.312	9.27e-120										TSEN34	0.632416	0.779	0.261	3.74e-24
	MVP	0.578318	0.69	0.33	2.54e-115										LINC00882	0.630953	0.497	0.073	1.11e-24
	GSDMD	0.577214	0.513	0.126	1.83e-209										FAM20C	0.630135	0.578	0.079	4.88e-31
	CD24	0.577196	0.304	0.074	4.05e-123										SET	0.629345	0.994	0.908	4.52e-10
	ISOC2	0.576477	0.766	0.391	1.54e-125										SLC4A7	0.629006	0.68	0.165	3.16e-26
	ATRX	0.57643	0.817	0.499	2.47e-92										PRRX2	0.627093	0.689	0.238	4.93e-18
	APOLD1	0.575746	0.407	0.071	1.79e-227										HPCAL1	0.626973	0.669	0.162	8.52e-26
	PSME1	0.575548	0.914	0.7	5.38e-95										KRTAP1-5	0.622271	0.288	0.017	3.71e-16
	TIMP3	0.575358	0.862	0.716	2.59e-21										MBNL1	0.622094	0.913	0.584	1.19e-09
	MYO1C	0.573443	0.752	0.406	1.63e-105										HAT1	0.62054	0.721	0.201	9.15e-26
	SGMS2	0.57309	0.4	0.067	2.46e-230										NF2	0.620114	0.663	0.185	1.95e-22
	THBS3	0.572401	0.38	0.044	1.02e-278										GAS2L1	0.619497	0.576	0.099	5.82e-28
	SPTAN1	0.571607	0.667	0.303	3.88e-118										TSPO	0.618192	0.997	0.97	1.2e-22
	FKBP1A	0.570912	0.984	0.873	3.43e-117										SMTN	0.617339	0.541	0.059	2.92e-31
	SLC2A4RG	0.570627	0.551	0.181	2.69e-161										TP53I3	0.616492	0.852	0.389	1.38e-17
	GDF5	0.569471	0.238	0.01	8.95e-245										SMS	0.61645	0.942	0.653	4.89e-13
	CLIP1	0.568669	0.649	0.286	3.47e-119										GBP3	0.615783	0.526	0.053	4.82e-31
	PGM3	0.568663	0.524	0.156	2.12e-175										ATXN10	0.614321	0.823	0.34	4.05e-20
	GLT8D2	0.568431	0.431	0.105	5.52e-177										ACAN	0.614052	0.294	0.003	1.68e-19
	EIF5AL1	0.568025	0.352	0.1	3.13e-121										FAM133A	0.613631	0.259	0.096	0.00197694
	FBXL5	0.567929	0.564	0.181	1.47e-172										TEX30	0.611433	0.645	0.139	1.76e-27
	TJP1	0.567837	0.783	0.43	3.14e-103										VIMP	0.60873	0.951	0.686	1.61e-14
	DSE	0.567197	0.528	0.176	1.99e-149										IKBIP	0.606932	0.927	0.564	2.79e-15
	JUNB	0.567136	0.742	0.452	5.56e-60										COL16A1	0.606409	0.645	0.185	1.68e-20
	GPX7	0.567058	0.461	0.105	6.86e-205										RIC8A	0.605092	0.657	0.129	2.8e-29
	VPS29	0.56632	0.775	0.426	5.59e-109										NCOR1	0.605066	0.895	0.422	2.57e-18
	NT5E	0.56562	0.447	0.124	7.75e-157										KLHDC3	0.604947	0.776	0.208	4.54e-29
	GXYLT2	0.565398	0.367	0.072	3.67e-184										SLC12A8	0.601711	0.392	0.023	3.19e-24
	YIPF2	0.565332	0.592	0.2	6.71e-164										VEGFC	0.601623	0.544	0.063	1.23e-30
	MAP2K3	0.564392	0.477	0.132	3.04e-172										RALY	0.601433	0.936	0.617	1.26e-15
	STK25	0.56437	0.613	0.222	7.64e-155										WDR76	0.600753	0.424	0.03	4.33e-26
	FNDC1	0.563729	0.49	0.16	1.55e-142										GRAMD3	0.60042	0.634	0.142	5.44e-25
	ITGA3	0.562167	0.322	0.029	2.03e-265										EDIL3	0.600056	0.73	0.373	5.42e-09
	EIF4G1	0.561664	0.783	0.476	2.43e-86										GNG5	0.599822	0.997	0.888	1.33e-17
	CHPF	0.561525	0.774	0.45	7.54e-96										NCAPG	0.599001	0.52	0.079	1.54e-25
	DRAM1	0.560737	0.528	0.207	6.81e-115										MORF4L1	0.598812	0.994	0.941	1.26e-19
	SNHG18	0.560285	0.631	0.268	9.31e-126										CDKN3	0.597907	0.82	0.525	2.54e-05
	PSMB9	0.559669	0.537	0.206	3.02e-124										CD82	0.597817	0.619	0.145	5.9e-24
	CNTNAP3B	0.559451	0.306	0.018	4.56e-292										CNN1	0.597705	0.398	0.043	6.1e-21
	CDH6	0.558749	0.228	0.003	2.3e-271										BAMBI	0.597637	0.491	0.063	8.87e-26
	WWC2	0.558606	0.465	0.148	4.83e-137										NMU	0.595086	0.323	0.066	5.8e-11
	TNFAIP8	0.558306	0.456	0.114	2.46e-183										NCAPG2	0.594789	0.497	0.063	6.42e-27
	GTF3C6	0.558174	0.82	0.476	3.02e-110										RBX1	0.593156	0.985	0.871	1.3e-16
	EWSR1	0.557431	0.769	0.395	3.9e-120										SNX6	0.592505	0.927	0.551	3.29e-16
	ATP5I	0.557229	0.986	0.931	1.3e-115										FLNC	0.59059	0.515	0.063	7e-28
	YWHAZ	0.557142	0.93	0.723	4.46e-92										DCTPP1	0.589812	0.657	0.195	1.07e-20
	KAZALD1	0.555499	0.418	0.085	1.8e-203										COL6A1	0.589777	1	0.937	2.09e-11
	NUTF2	0.554835	0.867	0.586	5.07e-104										HMGB3	0.589733	0.799	0.376	3.99e-14
	HNRNPH1	0.554671	0.772	0.416	1.84e-92										LIMCH1	0.589584	0.828	0.297	7.21e-24
	CUL4B	0.554607	0.651	0.303	3.17e-103										HSPA5	0.58876	0.948	0.677	7.64e-07
	SLC39A13	0.554211	0.603	0.21	2.87e-162										SPOCD1	0.586753	0.547	0.066	3.73e-30
	SEC31A	0.552052	0.863	0.57	2.13e-95										BOK	0.586407	0.468	0.013	2.61e-34
	TNS1	0.551913	0.558	0.257	2.46e-88										LMO4	0.586197	0.834	0.505	3.04e-05
	TIMM17A	0.55169	0.725	0.399	3.74e-100										KRT16	0.585781	0.151	0	3.13e-08
	HPCAL1	0.55155	0.448	0.103	3.24e-195										OLFML2B	0.585638	0.395	0.033	7.31e-23
	SERTAD4	0.551482	0.215	0.011	3.11e-211										RAD21	0.585611	0.881	0.62	4.71e-08
	EHD1	0.551458	0.377	0.065	1.18e-212										CCDC18	0.584869	0.52	0.073	1.3e-26
	2021-09-11	0.551086	0.963	0.855	3.13e-79										CENPM	0.584056	0.683	0.231	4.52e-19
	RBX1	0.549663	0.951	0.813	2.77e-100										YWHAE	0.583399	0.997	0.921	5.43e-15
	CSRP1	0.548206	0.661	0.348	4.52e-84										CDC6	0.582758	0.404	0.026	7.95e-25
	EIF2AK4	0.547987	0.77	0.422	2.79e-102										MSRB3	0.581393	0.898	0.518	9.89e-17
	FAM101B	0.547569	0.388	0.086	9.25e-175										PLEKHO1	0.581132	0.701	0.218	3.44e-21
	B4GALT1	0.545702	0.914	0.722	6.94e-35										SACS	0.580939	0.596	0.116	5.25e-26
	NMT2	0.545665	0.591	0.245	1.24e-117										PDIA5	0.580634	0.674	0.218	1.33e-18
	MAP4K5	0.543976	0.61	0.247	2.51e-123										SLC39A7	0.580603	0.718	0.251	9.2e-19
	CBX1	0.543976	0.757	0.414	1.09e-101										PITX1	0.579527	0.613	0.145	5.71e-23
	CCDC88A	0.543026	0.519	0.151	5.35e-174										KMT5A	0.578967	0.663	0.155	7.87e-26
	AARD	0.542743	0.363	0.13	1.55e-88										GREM2	0.578721	0.352	0.01	2.86e-23
	YIF1A	0.542569	0.926	0.701	6.56e-96										COX17	0.578685	0.91	0.574	2.7e-14
	SNX7	0.541603	0.561	0.186	7.68e-159										NUP107	0.578222	0.523	0.079	1.4e-25
	SRSF2	0.541222	0.801	0.466	6.14e-100										PCBD1	0.578145	0.82	0.416	3.5e-13
	LDHA	0.541184	0.985	0.941	1.71e-73										KLF2	0.575158	0.451	0.066	2.33e-21
	GNL3	0.539599	0.667	0.299	2.16e-120										TTC3	0.573671	0.991	0.842	7.66e-12
	FXYD5	0.539437	0.825	0.523	6.27e-94										LAMA4	0.57248	0.663	0.228	4.36e-16
	RALY	0.538828	0.862	0.562	1.22e-95										MAGED2	0.572032	0.788	0.393	1.88e-14
	S100A4	0.5382	0.265	0.032	1.83e-187										RQCD1	0.571611	0.59	0.158	4.51e-20
	DMPK	0.537722	0.362	0.062	1.63e-203										TPMT	0.571484	0.672	0.158	6.86e-26
	EVA1A	0.537613	0.407	0.071	3.13e-226										FDPS	0.571137	0.89	0.541	1.67e-13
	NCOR1	0.537186	0.764	0.403	6.61e-107										ANXA6	0.571089	0.916	0.65	5.6e-11
	GLT8D1	0.536561	0.561	0.19	5.28e-152										HN1L	0.570317	0.561	0.083	8.03e-29
	ASS1	0.536558	0.589	0.232	6.67e-126										TPRKB	0.569667	0.84	0.429	1.12e-16
	NRBP1	0.53462	0.699	0.336	9.69e-115										LTBP2	0.568566	0.823	0.469	2.19e-09
	PPP1R18	0.533949	0.546	0.181	1.89e-154										AHNAK	0.568175	0.991	0.865	4.03e-11
	ATXN10	0.533459	0.691	0.306	7.22e-132										BTG3	0.568032	0.674	0.287	4.91e-14
	MORC4	0.531881	0.484	0.148	3.63e-153										CAP2	0.567203	0.552	0.073	1.19e-29
	AAK1	0.531536	0.78	0.42	4.12e-98										SOX4	0.566311	0.881	0.505	3.05e-09
	TBC1D19	0.530605	0.371	0.074	1.99e-184										CNTNAP3B	0.565961	0.427	0.017	2.29e-29
	RP5-1172A22.1	0.529403	0.256	0.002	0										KNSTRN	0.565546	0.503	0.139	4.88e-15
	TFAP2A	0.528794	0.553	0.185	4.62e-154										FRMD6	0.565282	0.584	0.129	4.08e-23
	HRCT1	0.528661	0.419	0.113	1.38e-151										SLC14A1	0.565124	0.212	0	3.56e-13
	PET100	0.528337	0.856	0.563	7.99e-92										SLBP	0.564295	0.709	0.373	8.7e-10
	FLNB	0.527397	0.488	0.147	2.95e-153										HSPG2	0.563954	0.788	0.38	2.02e-12
	XBP1	0.527367	0.761	0.404	1.1e-99										TCF19	0.561388	0.471	0.033	2.91e-30
	SVIL	0.52721	0.53	0.311	7.52e-43										RBBP7	0.56105	0.834	0.419	1.2e-14
	TAGLN2	0.527071	0.933	0.755	1.02e-75										MCM6	0.559509	0.459	0.076	1.1e-20
	CCDC186	0.526863	0.446	0.105	5.88e-189										PKMYT1	0.558135	0.451	0.033	1.07e-27
	SEC24D	0.526565	0.676	0.295	1.92e-126										SYNCRIP	0.556809	0.895	0.558	5.84e-12
	FGF1	0.526416	0.268	0.009	1.95e-290										LMOD1	0.555766	0.634	0.191	8.44e-18
	CORO1C	0.526168	0.747	0.394	6.66e-99										KRT8	0.555372	0.471	0.069	2.82e-22
	CD3EAP	0.525297	0.362	0.09	1.63e-143										SAMD9L	0.555322	0.515	0.073	1.31e-25
	TMOD3	0.5242	0.615	0.268	2.17e-108										ATRX	0.555316	0.884	0.495	6.16e-12
	KANK1	0.522406	0.405	0.085	8.75e-191										ZWILCH	0.555217	0.57	0.089	7.63e-28
	KCNMA1	0.521987	0.345	0.061	6.18e-190										HSPB7	0.553526	0.517	0.102	3.2e-21
	GBP3	0.521724	0.405	0.062	9.17e-247										PEA15	0.553459	0.884	0.446	3.69e-16
	PTGFRN	0.52104	0.498	0.157	7e-147										DAP	0.553443	0.872	0.449	2.4e-15
	PXDN	0.520698	0.835	0.512	5.03e-89										TNS3	0.552484	0.459	0.033	2.53e-28
	TPST2	0.520452	0.487	0.147	4.45e-156										BDNF	0.552349	0.41	0.076	2.09e-16
	REXO2	0.519107	0.919	0.732	3.28e-81										TMOD3	0.55208	0.823	0.376	2.3e-14
	MCFD2	0.518627	0.875	0.599	6.4e-85										PPM1G	0.552074	0.922	0.564	1.99e-14
	ARHGDIA	0.51836	0.836	0.555	1.42e-85										PMF1	0.551725	0.703	0.241	8.55e-19
	FCGRT	0.517493	0.755	0.408	5.08e-102										MGAT1	0.551379	0.782	0.36	4.63e-14
	CALM3	0.517462	0.871	0.585	5.55e-91										CFL2	0.551228	0.881	0.515	4.08e-14
	MAGI1	0.517311	0.409	0.09	1.5e-184										XBP1	0.551125	0.823	0.396	3.33e-14
	FBLN5	0.517295	0.431	0.116	7.15e-155										SAE1	0.550788	0.683	0.231	7.07e-19
	MN1	0.517206	0.353	0.066	2.59e-183										YWHAQ	0.550335	0.985	0.842	2.04e-14
	PDHB	0.515915	0.596	0.249	3.7e-118										RACGAP1	0.550148	0.538	0.129	4.08e-19
	TP53I11	0.515278	0.524	0.19	3.96e-126										C11orf24	0.549584	0.794	0.323	6.97e-18
	ARHGAP22	0.515177	0.305	0.038	3.61e-212										FBXL5	0.549335	0.686	0.208	6.51e-20
	RAI14	0.514317	0.556	0.226	5.5e-112										ANKLE2	0.549139	0.674	0.218	1.88e-18
	ITGB8	0.514141	0.218	0.022	2.61e-166										LTBP3	0.549056	0.558	0.112	3.52e-23
	AIG1	0.5139	0.64	0.303	8.17e-100										KIF4A	0.548204	0.468	0.079	8.64e-21
	OSTC	0.513338	0.985	0.906	3.83e-103										CISD1	0.548011	0.91	0.541	4.91e-13
	TADA3	0.512142	0.703	0.336	4.2e-109										CKAP5	0.547664	0.66	0.234	3.48e-15
	ILF2	0.511216	0.715	0.348	2.01e-109										C1GALT1	0.546612	0.826	0.413	4.68e-13
	ARPC3	0.510246	0.961	0.867	1.68e-87										PET100	0.546605	0.919	0.528	2.9e-16
	TTC3	0.50993	0.967	0.897	3.98e-80										FLNB	0.546349	0.651	0.165	2.97e-23
	MGAT1	0.509443	0.673	0.292	2.51e-125										ROCK1	0.546077	0.826	0.422	7.9e-15
	ROCK1	0.508711	0.68	0.327	8.22e-101										RIF1	0.545838	0.73	0.261	2.94e-18
	TRIP11	0.50672	0.655	0.293	4.17e-110										MELK	0.545626	0.497	0.092	8.69e-22
	FSTL3	0.506265	0.482	0.188	7.29e-101										SEC23A	0.544612	0.843	0.416	9.34e-15
	NANS	0.505869	0.598	0.257	3.18e-111										CDCA7L	0.54442	0.645	0.175	2.48e-21
	PCBD1	0.505653	0.672	0.314	5.25e-110										MLLT11	0.544395	0.599	0.125	2.48e-24
	KRT10	0.505565	0.962	0.881	3.07e-76										TMEM106C	0.543467	0.82	0.409	3.1e-14
	PEAK1	0.505355	0.714	0.378	7.23e-87										ANXA5	0.543045	0.997	0.937	8.35e-16
	TK1	0.505336	0.22	0.013	2.49e-205										KIF14	0.542989	0.442	0.066	1.4e-20
	SMCO4	0.505194	0.505	0.166	3.17e-140										WHSC1L1	0.542687	0.875	0.413	7.76e-17
	PHACTR2	0.504798	0.643	0.303	2.96e-94										DENR	0.542455	0.89	0.449	6.57e-14
	KRT16	0.504328	0.139	0	1.87e-174										MRPL33	0.542188	0.962	0.759	1.34e-11
	TMEM173	0.503446	0.492	0.137	5.63e-170										TIMM17A	0.541536	0.858	0.495	6.03e-15
	PSMB6	0.502863	0.895	0.718	2.2e-80										GALNT10	0.54099	0.715	0.224	1.54e-19
	ERCC2	0.502426	0.36	0.058	9.02e-212										TP53I11	0.54097	0.648	0.188	1.05e-19
	ENO1	0.501372	0.98	0.931	1.19e-68										TRIP13	0.540947	0.485	0.046	1.49e-28
	GADD45B	0.501032	0.696	0.461	2.07e-42										KIAA1524	0.539269	0.471	0.05	1.23e-26
	PTGIR	0.500282	0.281	0.014	3.9e-281										TBCB	0.539085	0.936	0.69	5.89e-15
	STK38L	0.49971	0.439	0.158	1.72e-102										AFAP1	0.538618	0.57	0.125	4.74e-22
	CBX5	0.49941	0.654	0.288	2.11e-115										POLE3	0.537697	0.669	0.211	3.73e-19
	RECK	0.498896	0.565	0.211	9.77e-131										CYCS	0.537146	0.962	0.696	1.55e-12
	FLOT1	0.498797	0.711	0.356	1.51e-101										SMCHD1	0.537049	0.695	0.205	7.41e-22
	GOLGA2	0.498662	0.778	0.451	1.24e-88										KIF2C	0.536122	0.442	0.083	4.64e-18
	FGF5	0.498052	0.37	0.085	2.41e-158										PSMC3	0.535365	0.901	0.604	5.28e-10
	COL6A1	0.497698	0.99	0.946	2.13e-63										TMEM173	0.535361	0.61	0.158	9.52e-20
	DUSP14	0.494778	0.484	0.164	3.13e-126										PA2G4	0.53464	0.959	0.792	5.29e-10
	NDUFB8	0.494158	0.899	0.707	2.23e-77										GDF6	0.534268	0.526	0.083	1.01e-24
	FKBP14	0.493115	0.558	0.207	1.3e-130										GIPC1	0.534124	0.814	0.356	2.57e-17
	CAPN1	0.492425	0.582	0.217	9.61e-136										MAP7D3	0.533786	0.814	0.343	9.23e-18
	ANKRD29	0.491656	0.333	0.048	1.89e-210										CLIC4	0.533069	0.968	0.832	8.23e-06
	ATP5J2	0.491193	0.977	0.894	1.33e-78										PAFAH1B3	0.53275	0.491	0.073	7.42e-24
	VIMP	0.490518	0.89	0.646	1.04e-77										ITGA3	0.531778	0.52	0.066	3.17e-27
	PLAUR	0.490432	0.398	0.091	1.57e-171										SYT1	0.530697	0.381	0.069	9.52e-15
	UTRN	0.490214	0.584	0.24	1.13e-108										TFDP1	0.530598	0.817	0.373	3.05e-14
	EHBP1	0.489864	0.477	0.16	7.28e-130										KCTD20	0.530001	0.73	0.32	3.92e-14
	RCAN2	0.489701	0.275	0.009	3.32e-298										IL6	0.529406	0.288	0	9.97e-20
	FARP1	0.48902	0.495	0.169	1.82e-129										TOMM40	0.529298	0.747	0.31	8e-15
	SEC23A	0.488437	0.733	0.383	6.99e-94										PRKDC	0.529238	0.843	0.416	1.27e-12
	MYO1E	0.488117	0.514	0.19	2.63e-117										GBP1	0.52804	0.532	0.102	2.85e-22
	IKBIP	0.488087	0.713	0.379	7.16e-95										VCAM1	0.52782	0.36	0.053	8.57e-16
	DBNL	0.487199	0.626	0.253	8.01e-129										TOPBP1	0.527761	0.538	0.112	2.98e-21
	IER2	0.486902	0.682	0.359	2.11e-75										BRIP1	0.527681	0.39	0.013	4.76e-26
	SLC16A3	0.486395	0.763	0.43	2.27e-91										PVRL2	0.527398	0.573	0.122	7.1e-23
	BCL7C	0.486062	0.759	0.427	1.78e-88										PGM3	0.525574	0.672	0.191	3.22e-21
	BAD	0.485549	0.85	0.551	2.36e-87										PRMT2	0.525517	0.884	0.508	2.07e-12
	IFNGR2	0.485439	0.613	0.261	3.94e-111										EHD1	0.525263	0.509	0.102	1.33e-20
	PSMC3	0.484858	0.74	0.434	8.8e-80										GSDMD	0.525001	0.66	0.149	5.06e-26
	SNX6	0.484542	0.825	0.54	7e-81										PCM1	0.524532	0.855	0.383	3.91e-17
	COPB1	0.483695	0.727	0.403	1.74e-82										ENC1	0.524531	0.547	0.112	1.46e-21
	LINC01444	0.483483	0.234	0.01	5.88e-239										CBX3	0.524345	0.983	0.769	2.76e-12
	IQCA1	0.48302	0.256	0.019	1.37e-223										EMILIN1	0.524337	0.831	0.422	5.42e-14
	HIST1H4C	0.48299	0.939	0.811	2.72e-53										BCL2L12	0.524244	0.703	0.244	5.89e-18
	IGFBP7	0.48269	0.998	0.995	3.34e-75										ERCC2	0.52395	0.491	0.059	2.44e-26
	PPP4C	0.482342	0.777	0.45	6.37e-90										HAPLN1	0.523033	0.256	0.013	4.75e-14
	RNF11	0.481701	0.718	0.37	1.3e-93										FOSL1	0.522587	0.453	0.066	3.6e-22
	IFI27L2	0.481603	0.959	0.842	2.26e-77										POLD2	0.522251	0.858	0.452	3.48e-16
	OLFML2B	0.480843	0.284	0.053	2.81e-147										RFC3	0.521621	0.497	0.086	8.07e-22
	FZD2	0.480714	0.358	0.071	2.51e-176										NBN	0.52121	0.64	0.165	5.35e-22
	UQCRB	0.478771	0.999	0.991	2.47e-125										RECQL	0.520437	0.866	0.419	4.99e-16
	SPATA20	0.478575	0.529	0.184	1.03e-133										CCAR1	0.520385	0.744	0.251	1.26e-19
	TBCB	0.478475	0.879	0.648	1.45e-76										IFNGR2	0.520087	0.753	0.281	6.24e-17
	NBPF14	0.47843	0.479	0.175	1.48e-109										ATAD5	0.519609	0.436	0.036	1.07e-25
	SSH1	0.477262	0.422	0.102	1.46e-169										WAPL	0.518932	0.674	0.195	7.48e-22
	CPA4	0.476875	0.154	0.004	3.15e-166										HERC2	0.51855	0.73	0.244	3.12e-18
	MLF2	0.476732	0.86	0.595	5.71e-82										CDKN2D	0.517533	0.398	0.073	1.15e-15
	ERAP2	0.475437	0.477	0.136	1.08e-156										ANAPC5	0.517144	0.89	0.465	8.77e-13
	MFAP4	0.475156	0.235	0.021	1.11e-190										FN3KRP	0.516879	0.593	0.102	7.33e-28
	NDST1	0.473503	0.379	0.091	3.23e-154										SIVA1	0.516066	0.983	0.802	2.9e-13
	ITGAV	0.473134	0.832	0.569	4.6e-57										AKAP9	0.515373	0.855	0.502	5e-09
	TGFB1	0.473121	0.637	0.279	1.23e-109										P3H4	0.515361	0.773	0.307	2.41e-15
	SAMD9L	0.472392	0.423	0.107	1.41e-162										HMG20B	0.514464	0.843	0.479	2.59e-08
	SDC2	0.471907	0.713	0.421	3.08e-65										EBP	0.513524	0.68	0.218	8.52e-19
	HDLBP	0.471421	0.949	0.824	6.34e-69										ALYREF	0.513252	0.695	0.221	5.5e-19
	SHC1	0.471053	0.705	0.344	4.76e-104										MINOS1	0.513111	0.988	0.924	7.09e-16
	NFYB	0.469962	0.587	0.258	5.48e-100										CTNNBIP1	0.512906	0.686	0.205	1.24e-20
	BCAR1	0.467724	0.463	0.152	1.37e-126										SNRPB	0.512416	0.968	0.822	1.55e-09
	CCDC28B	0.465037	0.423	0.111	3.6e-154										HNRNPUL1	0.512108	0.892	0.455	3.64e-14
	MXD4	0.464145	0.66	0.333	1.54e-85										BMP4	0.511792	0.398	0.036	4.74e-22
	CALU	0.463199	0.971	0.878	3.88e-72										PIF1	0.511393	0.358	0.073	1.83e-12
	MRPL28	0.462652	0.668	0.318	4.19e-98										DIAPH1	0.510782	0.578	0.119	7.35e-23
	TMEM106C	0.462414	0.388	0.087	1.38e-169										CCDC92	0.510243	0.645	0.198	1.19e-17
	B4GALT5	0.46236	0.61	0.312	1.56e-70										PKP4	0.509342	0.541	0.129	4.48e-19
	ACVR2A	0.462303	0.323	0.079	1.35e-127										BUB1	0.508714	0.43	0.063	3.14e-20
	RBFOX2	0.462033	0.733	0.42	1.99e-76										SUZ12	0.507296	0.692	0.218	8.35e-20
	PODNL1	0.461723	0.531	0.174	6.73e-146										LMAN1	0.50714	0.959	0.812	6.24e-06
	AFAP1	0.461074	0.397	0.101	4.77e-151										TPGS2	0.506509	0.904	0.578	9.42e-11
	SMC4	0.461041	0.551	0.233	4.02e-98										PBRM1	0.505427	0.738	0.248	4.89e-19
	DNAJB6	0.460408	0.833	0.534	1.68e-76										AK1	0.504926	0.936	0.706	1.35e-06
	GPX8	0.460293	0.823	0.541	5e-68										PDGFC	0.503688	0.52	0.079	3.12e-25
	SMARCB1	0.460168	0.552	0.204	1.5e-123										ASF1B	0.50249	0.453	0.053	2.24e-24
	GOPC	0.459341	0.78	0.512	2.06e-60										C16orf87	0.502119	0.564	0.112	4.34e-23
	HOXB2	0.459305	0.492	0.18	2.42e-112										CD3EAP	0.50201	0.483	0.125	1.42e-15
	FAT1	0.459168	0.63	0.291	4.53e-96										SERTAD4	0.50164	0.311	0.017	4.5e-18
	SECTM1	0.459066	0.25	0.02	3.81e-211										GLIS2	0.501586	0.526	0.079	6.53e-25
	NLRP1	0.458803	0.349	0.072	3.74e-164										CDCA5	0.501579	0.517	0.079	9.19e-25
	RGS4	0.45878	0.213	0.016	1.78e-183										SMARCB1	0.501029	0.703	0.277	4.38e-15
	ITGA1	0.457088	0.425	0.14	1.96e-115										HIST1H1C	0.500578	0.625	0.284	2.17e-08
	ADAM19	0.456175	0.209	0.005	1.22e-231										DERA	0.500038	0.619	0.175	2.48e-19
	ARHGEF10	0.456148	0.45	0.142	2.5e-129										MT-ND6	0.499805	0.913	0.703	1.82e-05
	PKD2	0.456145	0.562	0.254	5.53e-89										TFG	0.499611	0.878	0.469	9.54e-15
	FOXC2	0.456113	0.368	0.084	1.33e-156										RFTN1	0.499107	0.628	0.155	2.61e-21
	PDXDC1	0.456042	0.503	0.17	1.34e-128										MEIS2	0.497631	0.573	0.178	5.54e-15
	COMMD7	0.455953	0.593	0.255	5.18e-105										CHD3	0.49743	0.863	0.436	7.7e-14
	ADCY7	0.455715	0.288	0.033	3.67e-208										LIG1	0.496683	0.398	0.017	1.11e-26
	RARG	0.455509	0.336	0.059	3.57e-180										MLF2	0.496349	0.945	0.696	3.62e-11
	COL4A5	0.454964	0.397	0.099	3.69e-154										RARRES1	0.495619	0.311	0.003	4.75e-21
	DIAPH3	0.454865	0.276	0.016	5.43e-263										PLP2	0.494856	0.985	0.789	5.52e-11
	TMEM263	0.454654	0.779	0.443	2.2e-84										WWC2	0.494813	0.57	0.145	1.38e-18
	CITED2	0.454134	0.846	0.649	1.66e-36										PFKP	0.494137	0.613	0.178	2.58e-18
	DAPK1	0.454095	0.292	0.039	1.28e-193										VAMP5	0.494018	0.985	0.815	7.04e-09
	PDLIM3	0.453517	0.292	0.042	2.06e-182										SNRNP27	0.493566	0.831	0.419	6.48e-12
	SERTAD2	0.453154	0.54	0.23	4.48e-94										COLEC12	0.492824	0.398	0.053	5.25e-19
	PGRMC1	0.453044	0.638	0.294	9.83e-98										MTF2	0.492791	0.593	0.125	2.63e-23
	MAP4	0.452816	0.809	0.512	4.08e-73										OST4	0.492747	1	0.997	2.63e-11
	DIXDC1	0.452448	0.524	0.218	5.27e-94										SLC8A1	0.492476	0.413	0.023	2.98e-26
	SLC39A1	0.451738	0.59	0.239	9.83e-115										UTRN	0.492197	0.674	0.221	5.57e-18
	MRPL23	0.451368	0.634	0.289	8.47e-102										ARF6	0.492091	0.858	0.419	5.16e-14
	FAM19A5	0.451328	0.249	0.009	1.62e-261										HNRNPM	0.491359	0.939	0.683	1.38e-07
	PVRL2	0.450417	0.45	0.139	2e-134										UPF2	0.490397	0.738	0.261	2.31e-17
	IFT57	0.450185	0.74	0.381	1.12e-96										VDAC3	0.490299	0.814	0.449	2.29e-10
	CTNNA1	0.45003	0.764	0.424	1.43e-83										SNRPF	0.489624	0.991	0.848	8.99e-08
	ABCC3	0.449742	0.546	0.246	1.62e-84										GLIPR2	0.489363	0.593	0.155	7.74e-19
	EGFR	0.449453	0.504	0.18	4.02e-118										ISOC2	0.488929	0.892	0.495	5.81e-14
	KIFC3	0.449291	0.35	0.071	1.75e-166										NRBP1	0.488621	0.794	0.363	1.1e-13
	TINAGL1	0.44928	0.162	0.002	2.32e-189										E2F1	0.488206	0.381	0.023	3.85e-23
	ARPC4	0.449265	0.827	0.543	3.23e-74										SLF2	0.487169	0.535	0.122	5.93e-19
	PTOV1	0.448176	0.738	0.394	8.76e-85										PFN2	0.487029	0.913	0.607	1.36e-08
	DAP	0.448146	0.688	0.369	9.07e-80										POLD3	0.486844	0.509	0.086	2.13e-22
	MBOAT7	0.448119	0.524	0.181	4.28e-131										WBP11	0.48655	0.701	0.224	6.92e-19
	HNRNPM	0.447961	0.747	0.425	4.75e-76										SCCPDH	0.485035	0.718	0.257	1.11e-16
	PTPRS	0.447675	0.513	0.23	1.83e-78										ITGB1BP1	0.484827	0.933	0.683	5.16e-09
	RRAGA	0.447649	0.716	0.391	4.1e-84										FERMT2	0.484564	0.898	0.564	9.06e-09
	PLEKHO1	0.446995	0.638	0.286	2.29e-102										SLFN11	0.483614	0.529	0.102	1.11e-21
	ORAI2	0.446826	0.582	0.245	1.82e-102										NUP62	0.483611	0.599	0.152	3.45e-20
	CCBE1	0.446275	0.329	0.089	1.39e-115										MRPL18	0.482997	0.933	0.63	1.06e-09
	FRMD4A	0.445991	0.302	0.036	5.6e-214										BDP1	0.482367	0.706	0.3	6.07e-12
	SMC3	0.445008	0.61	0.277	1.15e-93										EPHA5	0.482196	0.372	0.033	2.02e-20
	2021-09-02	0.444409	0.893	0.649	2.38e-68										KAZALD1	0.481814	0.555	0.135	1.68e-18
	C16orf87	0.443754	0.438	0.127	8.52e-142										ALPK2	0.481419	0.547	0.122	9.98e-21
	SLC39A7	0.443725	0.595	0.249	3.97e-109										CALM3	0.481272	0.956	0.706	7.7e-09
	SLC4A4	0.443711	0.258	0.015	5e-246										ARF4	0.481029	0.945	0.812	8.03e-08
	KCTD12	0.442753	0.547	0.249	1.07e-82										NKTR	0.481021	0.799	0.34	2.03e-13
	SVIP	0.442687	0.486	0.162	1.16e-130										SDC2	0.480067	0.846	0.482	2.97e-10
	GALNT2	0.442598	0.569	0.239	1.23e-99										LGR4	0.479803	0.436	0.046	3.04e-23
	FHL3	0.442474	0.511	0.178	2.91e-124										SMC1A	0.479272	0.666	0.241	4.79e-15
	PMF1	0.441314	0.49	0.158	1.25e-135										ANKH	0.47884	0.561	0.201	1.51e-11
	SIPA1L1	0.441296	0.457	0.141	3.69e-135										TP53I13	0.477062	0.66	0.201	1.38e-18
	WNT5B	0.4412	0.41	0.122	4.9e-127										GPSM2	0.476863	0.422	0.069	3.85e-18
	BPI	0.441024	0.223	0.002	7.82e-274										DUSP14	0.476205	0.599	0.178	1.02e-16
	SBDS	0.440272	0.777	0.498	2.58e-56										CLIP1	0.476117	0.791	0.343	1.14e-14
	ROGDI	0.440108	0.336	0.061	6.28e-178										PTTG1IP	0.47605	0.983	0.785	6.36e-07
	MBP	0.439707	0.232	0.01	2.04e-238										WWTR1	0.475905	0.73	0.307	6.02e-12
	GSTP1	0.438904	0.986	0.96	1.3e-66										MAP2K3	0.475889	0.573	0.125	1.59e-21
	LRRC42	0.436348	0.403	0.105	5.83e-150										RNF5	0.474748	0.689	0.244	9.26e-17
	ARFGAP3	0.436054	0.592	0.242	5.11e-111										ESYT1	0.474482	0.619	0.185	1.93e-17
	PRMT1	0.435961	0.699	0.384	2.2e-75										ATP1B1	0.474257	0.549	0.116	1.19e-20
	CTXN1	0.43585	0.255	0.021	1.35e-214										SPCS3	0.473413	0.881	0.439	2.89e-13
	ZNF33A	0.434877	0.496	0.167	4.52e-127										EIF6	0.47318	0.916	0.637	8.8e-09
	GNB4	0.434554	0.533	0.22	2.46e-98										COPRS	0.472925	0.895	0.601	3.2e-12
	KLF7	0.434137	0.424	0.128	4.14e-128										SUGCT	0.472513	0.529	0.165	2.04e-13
	CETN2	0.433973	0.825	0.532	1.56e-71										TMEM14A	0.472024	0.881	0.545	2.18e-10
	LSM14A	0.433702	0.782	0.42	1.2e-92										MNS1	0.471995	0.602	0.152	1.37e-20
	NUAK1	0.432011	0.286	0.051	4.92e-152										TMED9	0.471049	0.959	0.736	1.43e-07
	CCDC92	0.431429	0.527	0.202	8.34e-110										DKK3	0.470693	0.683	0.244	6.42e-15
	TPM3	0.431428	0.858	0.62	2.59e-64										LITAF	0.470424	0.695	0.231	1.86e-17
	SRSF7	0.431127	0.736	0.432	2.96e-73										SCP2	0.469807	0.89	0.564	5.9e-10
	NHS	0.430561	0.306	0.063	1.22e-142										RBFOX2	0.469707	0.831	0.376	2.54e-16
	NSD1	0.430079	0.498	0.173	9.46e-122										KIAA0355	0.469676	0.645	0.195	5.64e-18
	MYDGF	0.429705	0.967	0.85	1.55e-66										NEK2	0.469216	0.331	0.059	2.4e-12
	RP11-490M8.1	0.429581	0.415	0.114	1.24e-140										RFWD3	0.468519	0.404	0.043	3.6e-21
	OAT	0.428785	0.708	0.392	7.34e-78										HNRNPA0	0.468411	0.89	0.508	2.11e-10
	C1orf56	0.428547	0.466	0.228	6.57e-62										DCAF6	0.467964	0.628	0.152	1.44e-21
	SYNGR2	0.427959	0.257	0.02	4.49e-220										RNF11	0.46731	0.762	0.383	1.57e-09
	FBXO17	0.427808	0.448	0.142	2.01e-124										HERC4	0.467104	0.724	0.277	1.3e-14
	NDUFA3	0.427142	0.946	0.786	7.56e-66										SORBS3	0.466964	0.843	0.419	2.48e-13
	HSPA8	0.426828	0.971	0.902	4.32e-50										DHRS3	0.46636	0.747	0.317	3.49e-12
	ANKRD37	0.426735	0.212	0.117	9.35e-15										TINAGL1	0.46541	0.224	0.003	2.02e-13
	WDR34	0.426568	0.464	0.137	1.01e-142										ANKRD36C	0.464654	0.465	0.059	4.81e-23
	ZNF148	0.426535	0.59	0.271	7.72e-89										IVNS1ABP	0.463734	0.613	0.158	6.64e-21
	KIF1C	0.426484	0.56	0.254	4.96e-84										KIF20A	0.463702	0.384	0.119	1.39e-08
	NABP1	0.426095	0.58	0.318	9.51e-54										LPP	0.463476	0.863	0.531	1.38e-09
	MKX	0.426052	0.391	0.125	1.41e-109										MAD2L2	0.462724	0.788	0.34	6.77e-15
	PACSIN3	0.425741	0.306	0.043	1.27e-195										NDUFA13	0.462554	0.991	0.908	2.34e-11
	SH3GLB1	0.425186	0.882	0.618	2.53e-74										CNN2	0.46194	0.959	0.729	1.1e-09
	SEC61B	0.425081	0.993	0.93	1.83e-76										UPF3A	0.461539	0.881	0.488	2.15e-11
	SCFD1	0.424657	0.606	0.261	3.85e-105										FKBP11	0.461394	0.933	0.594	1.37e-10
	SKIL	0.424463	0.624	0.307	1.38e-77										WSB2	0.461387	0.715	0.267	2.01e-14
	TSTA3	0.424329	0.628	0.317	4.09e-81										ARPC5L	0.460756	0.84	0.422	2.86e-13
	IFI6	0.424318	0.787	0.534	3.37e-43										SMC5	0.460747	0.642	0.155	1.1e-22
	ARHGAP18	0.423563	0.441	0.162	2.59e-99										TRIM59	0.460359	0.401	0.033	7.2e-23
	UBE2E2	0.422884	0.63	0.308	1.33e-82										EPG5	0.460083	0.462	0.073	1.37e-20
	PWP1	0.422722	0.687	0.352	2.63e-85										ADNP2	0.459772	0.503	0.106	4.6e-19
	PLEKHA4	0.421594	0.332	0.073	6.37e-145										SPTAN1	0.459714	0.765	0.343	3.3e-11
	IAH1	0.421361	0.816	0.506	3.48e-77										ORC6	0.459127	0.468	0.063	1.22e-22
	CDC42EP2	0.421169	0.344	0.079	6.21e-144										BCL7B	0.458872	0.654	0.178	1.79e-20
	CUTA	0.421031	0.971	0.879	1.67e-73										EHBP1L1	0.458828	0.494	0.073	2.7e-23
	FNIP2	0.420908	0.36	0.115	2.27e-100										FXYD5	0.458786	0.936	0.696	2.08e-08
	EMB	0.419427	0.255	0.018	1.59e-228										CCNYL1	0.45745	0.465	0.086	6.2e-19
	KMT2E	0.418082	0.715	0.346	1.1e-97										BID	0.457173	0.613	0.185	6.12e-17
	TAPBP	0.417224	0.619	0.287	3.78e-92										RAD51	0.456935	0.375	0.023	1.08e-22
	SUMO3	0.41697	0.822	0.555	5.06e-58										PGRMC1	0.455994	0.773	0.314	5.84e-16
	LINC01119	0.416253	0.178	0.008	2.61e-175										MORC4	0.455798	0.701	0.267	1.59e-13
	ADCY4	0.41561	0.313	0.062	4.03e-153										CHPF	0.455737	0.881	0.482	5.49e-10
	RPS27L	0.415044	0.982	0.945	1.21e-32										SRRM2	0.455708	0.977	0.809	1.37e-08
	AMOTL2	0.414313	0.553	0.246	9.67e-87										ATP5I	0.45534	0.997	0.954	6.21e-10
	VCL	0.414157	0.867	0.617	1.02e-56										IFITM10	0.455183	0.407	0.079	5.45e-15
	WSB2	0.41315	0.467	0.18	1.76e-95										BCAP29	0.454843	0.744	0.323	1.72e-12
	HNRNPA2B1	0.413008	0.94	0.803	1.72e-52										CCNF	0.454418	0.317	0.03	2.53e-16
	ECHDC2	0.412907	0.431	0.119	1e-145										ARHGEF10	0.454295	0.549	0.122	7.94e-20
	KDM5B	0.412721	0.581	0.249	6.27e-98										PFDN4	0.453435	0.898	0.591	6.02e-10
	MAP1A	0.412395	0.709	0.428	2.78e-58										EGFR	0.453419	0.642	0.228	2.27e-14
	COPS6	0.410545	0.79	0.503	3.33e-64										SON	0.453348	0.962	0.785	7.96e-11
	NTM	0.409471	0.341	0.125	1.1e-76										TRIP11	0.452934	0.788	0.347	1.05e-12
	SPIN1	0.409394	0.521	0.192	3e-112										CCT5	0.452773	0.863	0.498	1.2e-08
	RAB30	0.409031	0.315	0.069	5.44e-138										ECI2	0.45206	0.837	0.403	5.54e-13
	TMEM98	0.408906	0.735	0.419	1.01e-69										SH3GLB1	0.451996	0.945	0.667	5.83e-08
	TNFAIP1	0.408853	0.402	0.113	5.06e-134										ARL1	0.451489	0.791	0.314	1.06e-17
	DKK2	0.408821	0.138	0.039	1.34e-43										EGLN2	0.450304	0.57	0.152	1.24e-17
	ARHGAP23	0.408821	0.308	0.05	1.55e-177										EIF4G1	0.450176	0.887	0.564	9.06e-10
	SUB1	0.408705	0.986	0.909	1.87e-73										PSMB8	0.449648	0.82	0.419	4.45e-10
	TBC1D2	0.408013	0.305	0.049	6.33e-177										PRR16	0.449421	0.544	0.106	4.5e-22
	MUM1	0.407171	0.616	0.269	2.2e-99										ACTL6A	0.449091	0.619	0.172	2.62e-18
	SETD5	0.407102	0.588	0.281	1.39e-76										HEBP2	0.448888	0.985	0.878	8.02e-07
	SPEG	0.406552	0.431	0.137	2.37e-120										RAI14	0.448877	0.677	0.208	2.99e-19
	LARP6	0.406184	0.768	0.463	3.66e-68										GTF3C6	0.448862	0.924	0.594	3.27e-13
	LINC01423	0.405766	0.162	0.033	3.29e-74										ASXL1	0.448379	0.663	0.221	8.23e-16
	NDUFS8	0.405619	0.926	0.773	2.54e-63										PARP1	0.448279	0.826	0.505	1.45e-06
	AES	0.405569	0.833	0.546	1.27e-70										CEP152	0.447596	0.39	0.05	1.62e-18
	CAPZB	0.405478	0.98	0.889	9.18e-70										HRCT1	0.447088	0.532	0.195	2.97e-10
	IRF2BPL	0.404969	0.383	0.153	1.51e-72										AP2M1	0.446185	0.985	0.921	8.51e-10
	CASC4	0.403967	0.665	0.368	6.58e-63										GPRC5A	0.446117	0.291	0.013	3.58e-17
	PGM1	0.403626	0.608	0.275	3.12e-93										SMAD3	0.44611	0.625	0.195	1.11e-15
	SCP2	0.403268	0.848	0.59	7.5e-66										PDE5A	0.446018	0.445	0.033	1.6e-26
	PALM	0.402849	0.304	0.075	7.67e-117										RAB8A	0.444783	0.657	0.224	7.32e-16
	SEPW1	0.402758	0.767	0.493	8.77e-54										TCF4	0.444773	0.823	0.459	1.4e-07
	CDC42EP5	0.402592	0.385	0.126	5.03e-103										HNRNPA2B1	0.444521	1	0.934	2.85e-09
	LUZP1	0.402186	0.678	0.356	2.09e-78										NTMT1	0.443989	0.814	0.403	5.58e-11
	PSMA5	0.40177	0.755	0.476	6.38e-62										FAM98A	0.443085	0.724	0.277	1.33e-14
	TMF1	0.401728	0.616	0.274	5.07e-96										SERAC1	0.443054	0.491	0.099	3.82e-19
	MTAP	0.401368	0.419	0.128	3.66e-124										SMARCE1	0.443001	0.84	0.422	1.55e-10
	FAM20C	0.400941	0.415	0.147	4.24e-99										PSRC1	0.442908	0.419	0.056	9.56e-20
	NME4	0.400245	0.942	0.758	5.46e-50										TRAPPC1	0.442196	0.994	0.881	5.8e-11
	PSMB10	0.40023	0.389	0.1	1.54e-143										PHF1	0.442029	0.465	0.056	2.98e-24
	TIAL1	0.399942	0.629	0.292	3.86e-91										CENPJ	0.441904	0.375	0.03	3.7e-21
	LTBP4	0.39954	0.324	0.061	2.68e-164										RPA2	0.441299	0.584	0.139	1.45e-20
	PON2	0.399129	0.651	0.316	9.78e-85										SH3BGRL	0.44088	0.916	0.66	5.37e-08
	UPF3A	0.399049	0.724	0.39	4.98e-79										TFAP2A	0.440711	0.549	0.135	2.5e-18
	CNP	0.398977	0.55	0.219	1.88e-104										CEP78	0.440569	0.535	0.112	6.33e-21
	CRIPT	0.398464	0.652	0.321	7.26e-84										NUDC	0.440501	0.942	0.69	2.55e-09
	ITM2B	0.397682	0.996	0.954	6.03e-86										CHML	0.440472	0.404	0.059	6.8e-18
	GORASP2	0.397201	0.647	0.305	7.14e-89										TTK	0.439826	0.369	0.04	1.31e-18
	SRP19	0.396896	0.733	0.416	5.26e-71										C14orf80	0.439504	0.439	0.05	4.9e-23
	SNRPB	0.395297	0.83	0.589	5.73e-54										IFITM2	0.4395	0.997	0.947	3.46e-10
	TPBG	0.394219	0.576	0.257	4.71e-87										STAT1	0.439342	0.846	0.406	5.29e-12
	HOMER3	0.39396	0.634	0.312	1.72e-79										UBA6	0.439026	0.674	0.224	3.36e-16
	TRIM59	0.39253	0.236	0.026	5.39e-170										HDDC2	0.438494	0.939	0.663	1.5e-10
	LDOC1	0.392516	0.572	0.23	6.01e-109										PHACTR2	0.438327	0.782	0.323	2.21e-13
	LINC01615	0.392509	0.316	0.072	8.88e-134										GLO1	0.43756	0.866	0.538	5.53e-09
	CALHM2	0.392345	0.458	0.144	3.25e-126										PTS	0.437299	0.77	0.366	4.01e-11
	SMAD3	0.391872	0.455	0.154	4.56e-114										SMYD2	0.436683	0.578	0.155	9.01e-18
	HACD2	0.391211	0.36	0.141	5.15e-71										MSN	0.436503	0.924	0.634	3.98e-09
	PHLDB1	0.391164	0.543	0.224	2.26e-97										DMPK	0.43643	0.41	0.04	3.41e-22
	VEGFC	0.391064	0.37	0.097	1.67e-132										WEE1	0.435771	0.564	0.102	5.29e-25
	PLAC9	0.390572	0.936	0.818	1.65e-43										DBNL	0.435746	0.75	0.29	2.35e-15
	PAQR7	0.390476	0.253	0.054	2.11e-113										EMB	0.43537	0.416	0.05	4.49e-21
	UBXN4	0.388888	0.86	0.623	9.97e-54										SLC16A3	0.43515	0.858	0.508	7.58e-09
	SLC8A1	0.38866	0.228	0.019	4.97e-188										LYPD1	0.434248	0.451	0.129	1.7e-11
	AIMP1	0.387062	0.769	0.495	1.86e-52										COMMD7	0.434076	0.753	0.323	1.34e-13
	COPE	0.386523	0.914	0.763	2.72e-53										DNAJA1	0.433571	0.843	0.488	5.17e-10
	MEDAG	0.386212	0.342	0.072	1.9e-156										USP14	0.432798	0.741	0.294	3.49e-14
	CYB561	0.384815	0.426	0.132	2.86e-123										GPX7	0.432695	0.622	0.165	2.25e-19
	SHKBP1	0.38432	0.419	0.117	1.82e-137										RHOD	0.432531	0.538	0.119	1.08e-19
	OAZ2	0.383943	0.731	0.421	1.82e-65										SMARCA1	0.43245	0.738	0.307	2.87e-12
	GALNT1	0.383812	0.977	0.845	2.34e-58										RHNO1	0.431343	0.532	0.102	1.67e-21
	PML	0.383535	0.486	0.173	2.2e-112										DLG1	0.430939	0.75	0.31	2.69e-12
	BNC2	0.383333	0.545	0.252	2.17e-76										TARSL2	0.430632	0.375	0.073	1.14e-13
	SUMO2	0.383113	0.991	0.953	7.3e-66										GNPNAT1	0.42998	0.683	0.211	1.08e-18
	SAMD9	0.382943	0.442	0.16	1.42e-98										TJP1	0.429953	0.904	0.531	1.96e-07
	PARP14	0.381993	0.403	0.116	4.98e-128										STK25	0.428772	0.779	0.323	9.37e-15
	TNFRSF1A	0.381647	0.805	0.523	1.13e-57										HAUS8	0.428492	0.436	0.073	1.27e-18
	TSEN34	0.38131	0.562	0.238	8.04e-93										NUTF2	0.428149	0.951	0.7	6.29e-10
	CTTN	0.381267	0.804	0.545	2.69e-41										RNH1	0.427601	0.942	0.736	1.74e-06
	ERCC1	0.380724	0.812	0.518	8.04e-69										SRGAP1	0.427184	0.631	0.218	4.72e-14
	SMARCA1	0.380631	0.602	0.289	3.22e-78										HDAC2	0.427108	0.869	0.479	2.52e-11
	GNB1	0.380077	0.735	0.42	3.25e-68										CFAP97	0.426836	0.907	0.535	8.91e-11
	TMEM158	0.379973	0.288	0.084	6.12e-91										AJUBA	0.426733	0.398	0.026	7.42e-24
	CYB5R3	0.379953	0.946	0.817	2.48e-57										SRSF10	0.426665	0.849	0.393	2.31e-13
	NKTR	0.379766	0.643	0.308	1.34e-83										EXOSC9	0.426141	0.532	0.129	7.12e-18
	HSBP1	0.379497	0.918	0.772	1.85e-52										PHF19	0.425482	0.738	0.343	2.14e-10
	SMARCE1	0.379406	0.721	0.4	3.11e-65										CEP135	0.425436	0.445	0.079	4.72e-18
	TRIP6	0.378332	0.622	0.314	9.06e-73										ERGIC2	0.425374	0.814	0.386	2.76e-12
	HYI	0.378127	0.372	0.092	3.5e-141										FUBP1	0.42522	0.669	0.215	1.48e-16
	TCEA2	0.377803	0.729	0.446	1.6e-53										G2E3	0.424879	0.547	0.149	3.74e-16
	PENK	0.377796	0.151	0.015	8.25e-114										AKT1	0.424809	0.59	0.201	4.36e-13
	ATP13A3	0.377006	0.465	0.178	2.11e-95										ZC3H7A	0.424772	0.555	0.149	3.86e-16
	CTNND1	0.375885	0.592	0.291	5.32e-73										NCAPH2	0.424317	0.529	0.096	1.92e-22
	CTNNBIP1	0.375781	0.532	0.207	1.15e-102										HNRNPR	0.42411	0.939	0.637	1.21e-08
	TRIP10	0.375751	0.39	0.107	1.81e-131										FZD2	0.423879	0.442	0.063	9.84e-21
	ARL4A	0.37559	0.319	0.108	9.84e-79										FRMD4A	0.423272	0.445	0.063	6.87e-21
	STK38	0.375105	0.424	0.146	5.52e-104										RANGAP1	0.423255	0.488	0.099	6.62e-19
	CUEDC2	0.374336	0.807	0.521	1.77e-56										CEP162	0.422068	0.41	0.053	8.2e-20
	CBR3	0.3742	0.321	0.072	3.76e-136										OAS3	0.42188	0.427	0.046	2.62e-22
	PARVA	0.374151	0.764	0.478	5.88e-58										CTXN1	0.421761	0.328	0.013	1.66e-20
	GPC1	0.373899	0.452	0.167	5.42e-97										SNRNP70	0.421556	0.84	0.469	2.97e-10
	P4HB	0.37377	0.973	0.888	2.05e-42										PPDPF	0.421546	1	0.983	1.53e-07
	CACYBP	0.37359	0.624	0.307	3.03e-75										MRPL23	0.421392	0.797	0.406	2.11e-10
	PKN1	0.373499	0.402	0.124	3.31e-117										DDX52	0.421376	0.733	0.281	2.61e-14
	ASXL1	0.373043	0.446	0.15	1.9e-111										BCKDK	0.42131	0.735	0.271	4.36e-15
	MZT2B	0.372432	0.987	0.921	1.21e-47										NEIL3	0.42109	0.352	0.017	4.97e-22
	PBRM1	0.37134	0.556	0.229	5.63e-97										FANCI	0.420986	0.497	0.102	9.62e-19
	FAM229B	0.370973	0.756	0.455	7.99e-64										OLR1	0.420213	0.247	0	3.88e-16
	SERPINB1	0.370816	0.603	0.286	4.01e-80										HMGB1	0.420146	1	0.997	8.7e-10
	TRIB2	0.37018	0.323	0.082	1.02e-120										SQLE	0.419692	0.782	0.386	2.2e-09
	ERI3	0.369882	0.595	0.263	2.93e-90										DAPK3	0.419147	0.561	0.149	4.46e-17
	EHBP1L1	0.369826	0.311	0.069	1.11e-134										MED10	0.41905	0.753	0.297	1.26e-14
	RRAS	0.369817	0.83	0.622	1.82e-44										REEP4	0.418511	0.424	0.063	2.11e-19
	LIMS1	0.369227	0.763	0.462	5.46e-61										RPA3	0.418206	0.892	0.634	1.98e-06
	ATG101	0.369205	0.613	0.283	2.59e-86										STAG1	0.418006	0.689	0.251	9.28e-14
	C1S	0.368544	0.895	0.723	2.72e-28										RBBP8	0.417491	0.494	0.102	2.15e-18
	TMEM160	0.368232	0.717	0.429	2.99e-55										PHIP	0.417204	0.747	0.327	5.11e-11
	BMP1	0.368196	0.5	0.199	4.3e-95										DAD1	0.416243	0.968	0.898	3.82e-07
	MYL6B	0.367793	0.886	0.658	2.46e-55										GMPPB	0.416078	0.515	0.119	1.57e-17
	TRAF4	0.367522	0.319	0.067	1.62e-144										EIF2AK2	0.415604	0.747	0.343	4.36e-10
	NF2	0.367135	0.403	0.142	1.99e-94										CTSZ	0.415141	0.948	0.647	2.32e-10
	SACS	0.366969	0.395	0.135	1.28e-97										NFIX	0.414886	0.924	0.627	0.0002415
	G6PD	0.36668	0.774	0.507	1.94e-50										PPIP5K2	0.414778	0.538	0.125	4.91e-18
	STX2	0.366126	0.49	0.187	1.3e-97										REXO2	0.414716	0.968	0.752	8.98e-07
	NRP2	0.365027	0.588	0.319	2.94e-53										BCLAF1	0.414611	0.907	0.561	5.98e-09
	SEL1L2	0.364692	0.114	0.001	5.36e-136										DSN1	0.414432	0.422	0.046	8.06e-22
	BIN1	0.364451	0.481	0.172	1.95e-108										ARHGAP22	0.413937	0.462	0.086	3.23e-18
	HDGF	0.363542	0.684	0.361	2.61e-71										FKBP14	0.413433	0.64	0.211	2.15e-15
	HMGA1	0.363294	0.427	0.234	2.74e-35										PYGL	0.41315	0.448	0.066	1.21e-20
	PODN	0.363012	0.251	0.036	9.45e-156										ARL2BP	0.413122	0.788	0.383	4.77e-09
	CPNE1	0.362996	0.718	0.407	2.21e-66										MGAT2	0.412785	0.616	0.168	5.16e-19
	SNX17	0.362259	0.701	0.407	2.83e-59										ALDH1A3	0.412242	0.323	0.04	6.87e-15
	TRAM2	0.36218	0.629	0.322	1.18e-66										CABIN1	0.412189	0.532	0.135	2.96e-16
	GNAS	0.361576	0.952	0.82	1.55e-55										SEC24D	0.4116	0.762	0.294	3.11e-14
	LSAMP	0.361532	0.233	0.029	7.31e-157										C5orf24	0.411517	0.855	0.518	5.22e-09
	SH3PXD2A	0.361195	0.446	0.174	2.96e-86										MND1	0.411138	0.488	0.119	4.88e-16
	MPRIP	0.360945	0.531	0.225	1.44e-89										MCFD2	0.41088	0.927	0.7	3.57e-06
	SELENBP1	0.360719	0.514	0.211	1.99e-90										GDF5	0.410355	0.294	0.03	5.21e-14
	ZNF428	0.360354	0.831	0.538	8.99e-64										CDH2	0.410307	0.718	0.267	1.49e-14
	COL6A2	0.360317	0.995	0.972	9.06e-39										ILF2	0.41022	0.858	0.548	1.04e-07
	FTSJ1	0.359947	0.368	0.099	3.99e-127										LINC01444	0.409126	0.334	0.026	3.92e-18
	UBE2L3	0.359745	0.883	0.655	2.64e-55										TES	0.408887	0.392	0.056	9.13e-18
	TERF2IP	0.359259	0.64	0.315	7.29e-78										LSM6	0.408636	0.779	0.386	3.1e-11
	C16orf13	0.359209	0.838	0.58	7.65e-54										NASP	0.408625	0.834	0.429	1.41e-09
	RAB11B	0.359153	0.602	0.293	3.1e-72										IWS1	0.407903	0.709	0.248	4.11e-15
	CHMP6	0.359132	0.358	0.083	9.5e-147										PMVK	0.407531	0.823	0.439	1.62e-09
	KLHDC2	0.358735	0.571	0.249	5e-86										FARP1	0.407519	0.689	0.234	7.29e-17
	USP48	0.358616	0.524	0.209	2.01e-95										KIF18A	0.407401	0.395	0.043	2.83e-20
	FAM98A	0.358511	0.583	0.277	1.58e-76										LUZP1	0.407092	0.782	0.386	5.98e-10
	USO1	0.358248	0.634	0.335	3.22e-64										EWSR1	0.406923	0.93	0.561	4.1e-10
	PEF1	0.35787	0.518	0.206	4.06e-95										KRTAP2-3	0.406897	0.119	0	9.42e-06
	DNMT1	0.357589	0.538	0.232	4.73e-84										UBE2I	0.406754	0.953	0.716	2.81e-08
	SCCPDH	0.357245	0.479	0.184	3.96e-95										STRA13	0.406045	0.93	0.683	7.17e-06
	TMSB10	0.356608	1	1	2.02e-95										B4GALT2	0.405283	0.672	0.248	2.29e-14
	EHD4	0.356534	0.25	0.04	3.5e-143										SPC24	0.404554	0.5	0.152	1.63e-12
	CNST	0.35639	0.315	0.074	9.81e-127										ACTR2	0.404535	0.936	0.68	9.45e-08
	ARCN1	0.356291	0.645	0.331	1.52e-71										COL4A5	0.404092	0.558	0.122	1.53e-20
	TMA16	0.355863	0.59	0.278	6.48e-80										RASSF1	0.404027	0.48	0.116	2.46e-15
	PLEC	0.355144	0.845	0.61	3.83e-43										TMEM158	0.403886	0.372	0.059	2.14e-15
	C11orf24	0.354942	0.577	0.262	2.86e-82										CDH6	0.403693	0.282	0.007	1.18e-17
	TXNL1	0.354209	0.808	0.547	2.02e-49										NXT1	0.402963	0.625	0.191	8.65e-16
	TDG	0.35321	0.549	0.255	5.15e-74										HYI	0.40249	0.59	0.191	4.1e-13
	PLCB4	0.353034	0.191	0.028	7.22e-115										TMF1	0.401629	0.689	0.257	5.71e-14
	ADAMTSL4	0.352384	0.263	0.047	1.29e-137										FAM107B	0.401414	0.439	0.106	2.04e-13
	GOLGA3	0.351118	0.517	0.227	8.03e-78										PIEZO2	0.401028	0.422	0.053	1.96e-20
	EIF4E2	0.350639	0.784	0.499	8.2e-59										PTMS	0.400958	1	0.983	7.01e-05
	NUCB1	0.350553	0.825	0.566	2.49e-48										P3H3	0.40084	0.735	0.307	2.98e-11
	NDUFA11	0.350138	0.983	0.911	6.62e-55										FIP1L1	0.400716	0.654	0.215	3.88e-15
	TMEM130	0.350012	0.202	0.007	2.4e-212										TMEM160	0.400393	0.948	0.653	1.49e-08
	LHX9	0.349738	0.228	0.036	1.3e-131										RNF26	0.400313	0.587	0.201	1.13e-12
	TNIP3	0.34927	0.178	0.006	3.57e-186										SRRT	0.400095	0.561	0.132	1.88e-18
	RGN	0.349127	0.202	0.016	8.49e-168										PTPRS	0.398899	0.552	0.264	2.1e-05
	NDUFB7	0.348617	0.959	0.851	3.97e-53										RFC2	0.398665	0.453	0.076	1.27e-19
	AKAP12	0.348425	0.56	0.403	3.44e-13										2021-09-07	0.39865	0.985	0.851	3.71e-05
	NEK10	0.34835	0.178	0.012	8.57e-156										C9orf142	0.398319	0.884	0.485	7.55e-09
	ACE	0.347872	0.227	0.022	3.94e-175										LIMS1	0.398178	0.869	0.475	2.17e-09
	SPOP	0.347479	0.573	0.283	1.9e-66										RGMB	0.397384	0.384	0.046	2.13e-18
	AKR1B1	0.347155	0.814	0.572	4.19e-48										MZT1	0.397134	0.701	0.314	1.81e-09
	LGALS3BP	0.346819	0.83	0.608	2.47e-38										TCERG1	0.397102	0.616	0.208	6.53e-13
	FNBP1	0.346671	0.464	0.174	3.75e-96										KANK1	0.396703	0.497	0.112	8.56e-17
	CLEC11A	0.346563	0.714	0.43	3.96e-54										HIST1H1E	0.39655	0.439	0.218	0.00710623
	2021-09-07	0.346447	0.928	0.777	1.5e-40										CASP8AP2	0.396119	0.485	0.112	4.19e-16
	BACE2	0.346017	0.464	0.17	1.17e-101										VRK1	0.395914	0.453	0.059	7.64e-22
	CEP170	0.345742	0.463	0.174	4.83e-97										GNB4	0.395835	0.721	0.277	7.32e-14
	IL6ST	0.345053	0.742	0.445	4.33e-59										MAP4	0.395627	0.904	0.597	1.89e-06
	NIPSNAP3A	0.34483	0.429	0.129	2.24e-126										DLC1	0.395387	0.549	0.119	5.1e-20
	COPB2	0.344815	0.688	0.39	6.47e-55										GORASP2	0.394868	0.738	0.32	1.53e-10
	TMPO	0.344408	0.327	0.088	1.1e-112										METTL21A	0.394655	0.509	0.102	1.23e-19
	SH3GL1	0.344304	0.522	0.206	2.57e-97										ROCK2	0.394511	0.776	0.333	2.48e-12
	SMTN	0.344129	0.297	0.06	2.96e-138										NTF3	0.393647	0.34	0.033	2.73e-17
	RGS10	0.343894	0.613	0.312	6.25e-66										RAN	0.3936	0.991	0.977	3.35e-06
	PSMB8	0.34336	0.674	0.371	9.39e-62										PHLDB2	0.393213	0.523	0.106	7.34e-20
	ZNF706	0.343288	0.845	0.607	1.99e-49										SLC4A4	0.393155	0.337	0.02	1.31e-19
	MPP5	0.343213	0.374	0.109	1.15e-115										HIRIP3	0.392868	0.419	0.056	1.21e-19
	HSP90AA1	0.342868	0.981	0.926	1.66e-42										RP5-1172A22.1	0.392857	0.27	0	3.6e-18
	PFDN1	0.342611	0.712	0.411	1.33e-59										IFI27L2	0.39236	0.977	0.888	9.78e-05
	SMC5	0.342446	0.445	0.163	1.8e-95										ADAM9	0.392106	0.863	0.465	1.84e-07
	SAMD11	0.34223	0.188	0.016	5.21e-153										CYB5A	0.391191	0.895	0.607	4.03e-06
	C9orf142	0.341957	0.663	0.366	2.36e-61										CDK5RAP2	0.391103	0.75	0.347	1.15e-08
	XRCC5	0.341881	0.814	0.573	2.46e-46										SPIN1	0.391018	0.631	0.211	6.48e-14
	GNG5	0.340755	0.964	0.838	6e-47										ATP2B1	0.390087	0.817	0.505	0.00024259
	C14orf1	0.340752	0.558	0.253	4.1e-79										GTF2A2	0.389839	0.933	0.69	0.00055975
	SKP1	0.340566	0.987	0.931	1.09e-45										SMCO4	0.389426	0.541	0.119	1.51e-19
	SKP2	0.340337	0.245	0.042	6.68e-133										AKAP12	0.388952	0.828	0.482	8.33e-07
	RIN1	0.340251	0.259	0.044	9.68e-141										LDOC1	0.388849	0.651	0.241	8.72e-13
	EVL	0.340152	0.407	0.134	2.4e-104										SEC61B	0.388823	1	0.95	9.79e-07
	RIT1	0.340027	0.378	0.114	1.07e-109										PTGES3	0.388744	0.956	0.749	1.62e-06
	GOLGA5	0.338803	0.457	0.171	5.08e-94										ADAMTS6	0.388702	0.451	0.119	9.11e-13
	ARMCX2	0.338791	0.551	0.233	5e-91										SEC31A	0.38843	0.91	0.564	2.55e-08
	CDC42BPA	0.338709	0.546	0.24	3.49e-79										FAM136A	0.38755	0.724	0.317	4.25e-10
	MVB12A	0.338686	0.561	0.247	1.7e-83										PSMD1	0.387362	0.831	0.432	1.51e-08
	PDLIM1	0.338293	0.754	0.493	6.36e-46										HSPA12A	0.387003	0.512	0.112	9.47e-18
	PSMB2	0.338183	0.825	0.594	2.5e-46										TFDP2	0.386299	0.645	0.267	2.13e-09
	RIN2	0.337838	0.399	0.149	1.07e-82										RBM25	0.386261	0.913	0.624	1.51e-06
	C1R	0.337727	0.915	0.794	1.11e-19										SASS6	0.386061	0.398	0.036	8.17e-22
	PCGF5	0.337287	0.44	0.155	8.14e-101										PSMB10	0.385629	0.529	0.112	1.92e-19
	HNRNPK	0.337124	0.928	0.748	1.74e-49										PBDC1	0.385023	0.576	0.191	2.14e-13
	SSBP4	0.337115	0.392	0.126	7.84e-104										BACE2	0.384684	0.596	0.205	1.93e-12
	KHDRBS1	0.336887	0.821	0.55	2.01e-51										TCEB1	0.384403	0.959	0.772	7.52e-06
	TMEM200A	0.33648	0.244	0.041	4.36e-134										KIF1BP	0.38416	0.5	0.116	1.35e-16
	DNM3OS	0.334808	0.374	0.182	2.7e-44										RNF145	0.383175	0.866	0.508	1.65e-06
	TEAD2	0.334794	0.262	0.05	3.51e-129										UXS1	0.382999	0.613	0.182	4.23e-16
	NEK6	0.333733	0.493	0.203	6.78e-85										TIMM23	0.382873	0.61	0.191	1.33e-14
	PROCR	0.333321	0.323	0.078	3.6e-125										FTSJ2	0.382832	0.474	0.092	5.77e-18
	ARL3	0.333238	0.733	0.455	1.52e-51										BAZ1A	0.382759	0.698	0.284	5.07e-11
	PRKCA	0.332988	0.39	0.142	1.04e-83										HLA-C	0.382559	0.933	0.769	8.16e-05
	DIAPH1	0.332671	0.292	0.072	8.37e-111										MPC2	0.382127	0.936	0.71	4.67e-07
	PAIP1	0.332174	0.563	0.255	1.7e-77										KHSRP	0.381897	0.642	0.224	1.83e-13
	ADAMTS12	0.332119	0.239	0.033	3.57e-152										CUL4B	0.379775	0.738	0.29	4.19e-13
	LAMB2	0.331879	0.597	0.309	1.22e-60										PSME1	0.379481	0.98	0.815	9.05e-06
	LSR	0.33173	0.225	0.032	8.15e-140										ARID1A	0.379224	0.605	0.195	1.86e-13
	TNFAIP2	0.33157	0.254	0.054	1.22e-112										ARF5	0.379099	0.892	0.591	8.52e-09
	FAM200B	0.331383	0.732	0.473	2.45e-45										PAPSS2	0.37902	0.584	0.178	1.67e-14
	PTTG1	0.330974	0.327	0.132	3.26e-57										EIF4G2	0.378955	0.991	0.875	1.37e-05
	DIRC3	0.330949	0.144	0.009	2.22e-128										EML4	0.378738	0.718	0.284	9.64e-12
	SH3BP4	0.330936	0.428	0.165	2.16e-83										CFI	0.378314	0.27	0.007	1.22e-16
	GNB2	0.330846	0.873	0.653	2.03e-44										MBOAT7	0.378151	0.703	0.271	6.33e-13
	C7orf73	0.330845	0.954	0.839	2.05e-41										RPA1	0.377571	0.587	0.191	6.22e-14
	SF3B6	0.330592	0.941	0.794	2.49e-41										MCM10	0.377322	0.34	0.023	3.3e-19
	BCKDK	0.330564	0.595	0.269	4.2e-83										MTAP	0.377098	0.547	0.158	1.46e-14
	CDK14	0.330424	0.3	0.079	4.15e-105										PTGIS	0.377051	0.276	0.017	4.4e-15
	HRH1	0.330155	0.239	0.039	8.1e-135										NIPBL	0.37689	0.686	0.294	5.69e-10
	SRP72	0.330151	0.78	0.507	5.8e-53										SCARA3	0.376343	0.355	0.033	9.32e-19
	EPS8L2	0.32946	0.194	0.003	1.51e-225										FRG1	0.375697	0.779	0.363	2.88e-10
	ATN1	0.329279	0.483	0.182	4.18e-96										LARP7	0.375417	0.698	0.3	1.88e-10
	MT-ND3	0.328195	0.974	0.999	3.55e-28										SIPA1L1	0.37516	0.564	0.155	2.66e-16
	HMGN2	0.327963	0.959	0.865	2.55e-17										NTM	0.374242	0.448	0.129	4.31e-11
	MRPL19	0.327628	0.551	0.24	2.96e-84										RABL6-ENSG00000196642	0.373939	0.651	0.241	1.11e-12
	FBN1	0.327306	0.949	0.853	2.21e-29										BTBD6	0.373496	0.506	0.135	2.36e-14
	CYB561A3	0.326412	0.44	0.204	1.82e-57										CENPQ	0.37349	0.39	0.056	4.96e-17
	VEGFA	0.32629	0.394	0.217	8.96e-31										PCBP4	0.373231	0.57	0.129	2.84e-20
	RCN1	0.326225	0.859	0.64	9.12e-43										BRD9	0.373096	0.709	0.261	1.07e-12
	TPGS2	0.326039	0.753	0.459	7.62e-55										CDK2	0.373029	0.407	0.063	2.99e-17
	WHSC1	0.325656	0.239	0.047	6.21e-115										SUB1	0.372951	0.997	0.931	3.39e-08
	RAD21	0.325134	0.735	0.473	2.08e-41										VCP	0.372139	0.872	0.525	2.89e-06
	PAGE2	0.324918	0.543	0.414	1.85e-14										SSH1	0.371983	0.474	0.092	5.34e-18
	ALDH18A1	0.32477	0.381	0.118	1.95e-105										KATNBL1	0.371458	0.645	0.244	8.86e-12
	ANKRD36C	0.324659	0.229	0.035	3.11e-134										PPP1R18	0.371306	0.683	0.267	2.11e-12
	ARID4B	0.322624	0.637	0.354	1.31e-51										GNL3	0.371287	0.753	0.317	2.17e-11
	TNFSF12	0.3219	0.407	0.141	2.58e-95										LINC01503	0.371093	0.355	0.053	5.99e-15
	FKBP3	0.321747	0.756	0.498	9.26e-47										FKBP10	0.37101	0.942	0.686	6.2e-05
	SFXN1	0.321714	0.403	0.139	2.85e-94										TPD52L2	0.370916	0.718	0.294	6.59e-12
	RNF181	0.321533	0.819	0.593	7.28e-40										FKBP9	0.370874	0.823	0.419	3.62e-07
	NMI	0.321424	0.318	0.078	1.75e-121										MTHFD1	0.370806	0.547	0.165	1.63e-13
	TEAD4	0.321397	0.265	0.04	2.18e-158										EHD4	0.370658	0.343	0.026	8.49e-19
	LSM1	0.321232	0.803	0.534	2.74e-46										ANKRD1	0.370629	0.247	0.083	0.00238841
	HNRNPD	0.321145	0.745	0.465	2.7e-49										ERAP2	0.370549	0.66	0.195	2.26e-17
	RIC8A	0.321131	0.445	0.171	2.31e-86										SYNE1	0.370453	0.587	0.205	1.06e-12
	EFNB2	0.320954	0.207	0.035	4.17e-112										AP2B1	0.370368	0.933	0.604	1.86e-08
	KLC1	0.320792	0.539	0.246	2.1e-72										MANF	0.370361	0.881	0.591	0.00035556
	SRI	0.320443	0.88	0.674	1.06e-51										TOR1A	0.370114	0.66	0.231	2.18e-13
	ADAMTS6	0.320438	0.316	0.1	6.46e-87										GNL1	0.36997	0.683	0.248	1.05e-13
	TANGO6	0.32031	0.235	0.035	3.74e-141										NDUFS8	0.369835	0.971	0.809	4.32e-05
	METAP2	0.320014	0.864	0.625	3.36e-45										ANKRD9	0.368852	0.564	0.112	7.23e-23
	SCYL1	0.319859	0.482	0.2	1.84e-80										TRAM1	0.368813	0.977	0.828	1.56e-05
	WWTR1	0.319797	0.648	0.359	2.07e-50										ELP6	0.368416	0.637	0.228	1.71e-12
	HSD3B7	0.319559	0.231	0.021	1.58e-185										HMMR	0.367214	0.605	0.244	4.49e-11
	NEGR1	0.317701	0.256	0.048	1.75e-128										NEGR1	0.36693	0.375	0.063	4.06e-15
	PARP3	0.317316	0.28	0.069	3.91e-106										RRAS	0.366654	0.919	0.644	4.56e-05
	LRP5	0.31642	0.304	0.07	4.26e-125										DYNC1H1	0.36665	0.852	0.446	5.13e-08
	SMYD2	0.316213	0.363	0.112	1.18e-100										CARD10	0.366368	0.34	0.007	7.07e-23
	RTFDC1	0.31589	0.731	0.439	3.41e-52										RBM8A	0.366361	0.904	0.637	1.29e-06
	SRPK1	0.315885	0.494	0.202	1.97e-84										POLR2J3	0.366285	0.904	0.561	1.41e-07
	PTPRF	0.315309	0.189	0.015	1.73e-158										PPP2CA	0.366227	0.753	0.347	2.15e-10
	EIF2A	0.315222	0.621	0.321	9.36e-61										NFATC2IP	0.366161	0.526	0.112	1.09e-19
	CADM1	0.314611	0.209	0.038	6.48e-106										FAM63B	0.366151	0.619	0.241	1.31e-09
	SQRDL	0.314395	0.341	0.098	1.07e-106										WBP4	0.365927	0.738	0.323	8.11e-11
	UBE2C	0.314366	0.161	0.011	2.4e-141										SRSF9	0.365896	0.965	0.766	5.39e-07
	CHST12	0.314351	0.464	0.172	2.76e-94										LOXL3	0.365737	0.485	0.116	2.12e-15
	UBE2I	0.314293	0.865	0.623	2.12e-49										PDXDC1	0.365302	0.64	0.211	2.51e-14
	MED10	0.314274	0.622	0.32	1.68e-64										SSBP4	0.364788	0.552	0.172	3.5e-13
	PRIM2	0.314221	0.302	0.078	3.19e-108										KIFC3	0.364731	0.442	0.083	7.87e-17
	CISD1	0.314204	0.769	0.49	1.08e-46										PTBP1	0.364371	0.776	0.37	7.41e-10
	CDK6	0.314062	0.365	0.113	1.15e-100										FLOT1	0.364331	0.869	0.498	1.8e-06
	GAS6	0.313899	0.987	0.953	4.43e-31										CHMP6	0.36429	0.491	0.106	2.81e-17
	DNAJA1	0.312995	0.766	0.486	1.34e-55										METAP2	0.364258	0.953	0.7	5.66e-05
	ANKRD30B	0.312887	0.165	0.004	3.07e-181										INO80C	0.36397	0.628	0.178	1.13e-17
	AFF4	0.312057	0.69	0.394	3.74e-55										SKP2	0.36372	0.369	0.046	2.45e-17
	ALKBH7	0.311932	0.903	0.712	2.68e-44										GPX8	0.36358	0.919	0.634	1.29e-05
	TP53I13	0.310793	0.43	0.156	8.4e-92										GLT8D1	0.363507	0.654	0.248	1.21e-11
	PLEKHG5	0.310023	0.181	0.011	4.48e-167										CWC22	0.363313	0.448	0.102	1.41e-14
	FAM129B	0.30973	0.537	0.241	1.26e-75										MYEF2	0.362449	0.302	0.03	8.43e-15
	PPFIBP1	0.309603	0.547	0.255	8.65e-69										PTP4A2	0.361928	0.991	0.898	5.68e-06
	STARD10	0.309585	0.247	0.052	1.81e-111										SFXN1	0.361712	0.605	0.191	9.93e-15
	PBDC1	0.309493	0.451	0.168	1.23e-91										UBXN4	0.361445	0.913	0.607	3.49e-10
	SRP9	0.309447	0.831	0.573	7.93e-44										CASP3	0.361147	0.517	0.119	1.32e-16
	PTS	0.309288	0.653	0.371	1.53e-52										SGMS2	0.360793	0.445	0.089	2.4e-16
	DYNC1H1	0.308955	0.655	0.375	1.26e-50										AHI1	0.360565	0.779	0.35	1.44e-10
	NIPSNAP1	0.308951	0.378	0.121	1.19e-98										NDST1	0.360442	0.422	0.089	3.38e-14
	KATNBL1	0.308922	0.516	0.234	6.43e-69										RNF126	0.360237	0.555	0.182	1.4e-12
	TMEM43	0.308718	0.537	0.242	7.66e-74										CPA4	0.360194	0.206	0.01	1.42e-10
	RAB2A	0.308353	0.939	0.824	2.51e-45										ANKRD52	0.360112	0.471	0.092	7.95e-18
	LRRC41	0.307937	0.49	0.199	6.25e-86										BRD8	0.359987	0.573	0.234	3.97e-08
	CREB3	0.307641	0.609	0.313	1.62e-61										ADAMTS12	0.359977	0.41	0.043	2.47e-21
	INO80C	0.307511	0.392	0.133	2.22e-93										OAT	0.359959	0.828	0.396	1.02e-09
	TCF7	0.307312	0.217	0.031	7.82e-133										LTBP4	0.358984	0.378	0.033	2.39e-20
	TTYH3	0.307133	0.475	0.208	1.79e-69										SSRP1	0.358823	0.843	0.502	1.26e-05
	NAGK	0.306912	0.638	0.327	6.38e-64										PDLIM3	0.358042	0.346	0.023	9.45e-20
	DACT1	0.30683	0.209	0.038	8.85e-106										CHEK1	0.357304	0.517	0.106	2.95e-19
	RSF1	0.306776	0.649	0.331	5.13e-68										PPP1R35	0.357097	0.439	0.069	4.04e-19
	CASP4	0.306511	0.572	0.283	3.42e-63										PRIM2	0.357097	0.451	0.099	3.35e-15
	NUMBL	0.306396	0.29	0.075	1.61e-103										PRDX2	0.356934	0.942	0.805	7.9e-07
	JMJD1C	0.306395	0.584	0.279	1.37e-69										PDLIM2	0.35686	0.977	0.842	9.47e-05
	TOR1A	0.305938	0.424	0.151	1.34e-92										TPST2	0.356713	0.535	0.149	1.75e-14
	ARFIP2	0.30542	0.451	0.174	8.48e-86										DAPK1	0.356397	0.337	0.026	3.86e-18
	PAFAH1B3	0.3054	0.202	0.028	4.06e-126										HP1BP3	0.355977	0.948	0.739	0.00013111
	PTRHD1	0.304718	0.67	0.381	1.15e-48										HNRNPL	0.355411	0.538	0.122	2.08e-18
	C6orf132	0.304544	0.199	0.019	3.05e-155										CEP290	0.355208	0.625	0.215	5.78e-13
	C8orf82	0.304515	0.373	0.122	1.39e-95										CEP350	0.355024	0.703	0.238	3.56e-17
	MRFAP1	0.304447	0.92	0.755	1.15e-39										DEGS1	0.35477	0.759	0.383	5.22e-08
	SRF	0.304158	0.337	0.109	1.22e-88										BUB1B	0.354624	0.369	0.083	1.33e-11
	MSN	0.304075	0.819	0.574	6.44e-35										PHAX	0.354476	0.738	0.343	1.96e-09
	RANBP1	0.303859	0.849	0.634	1.52e-35										RAD1	0.35436	0.61	0.175	1.14e-16
	TTLL7	0.303148	0.322	0.107	4.74e-80										NAE1	0.35429	0.677	0.267	1.12e-12
	STARD4-AS1	0.30255	0.147	0.009	6e-132										CCDC167	0.354004	0.788	0.376	1.97e-10
	ECI2	0.302446	0.618	0.317	3.56e-61										TNIP1	0.353715	0.616	0.208	1.92e-13
	EIF2AK2	0.302078	0.663	0.35	2.53e-59										PPP1R12B	0.353229	0.355	0.086	1.01e-09
	BIRC5	0.301696	0.132	0.012	5.91e-102										DCK	0.353092	0.401	0.089	6.13e-13
	NCOR2	0.301219	0.479	0.208	4.71e-72										MGME1	0.352553	0.445	0.099	1.26e-14
	EPN1	0.301076	0.574	0.273	6.34e-67										SLC35B3	0.352537	0.578	0.168	1.55e-15
	RB1CC1	0.301012	0.601	0.305	3.85e-61										USP10	0.352126	0.573	0.172	2.4e-14
	SCO1	0.300765	0.413	0.172	5.59e-69										CCDC50	0.352017	0.834	0.485	1.04e-06
	EIF4G2	0.300704	0.962	0.86	1.41e-33										RNASEH2B	0.351809	0.672	0.267	1.83e-10
	RNF5	0.300413	0.491	0.193	6.86e-89										GLT8D2	0.351556	0.442	0.099	2.46e-14
	CAPZA2	0.300304	0.769	0.49	1.28e-45										APLP2	0.35121	0.988	0.861	0.00030514
	SLC20A2	0.300303	0.281	0.076	4.07e-93										MAZ	0.351036	0.814	0.469	0.00012052
	TUBB3	0.300208	0.196	0.02	3.77e-148										PRRC2C	0.350495	0.968	0.752	1.84e-05
	KPNB1	0.300167	0.879	0.672	1.35e-35										HAUS6	0.350476	0.395	0.056	1.17e-17
	PDZD11	0.300162	0.73	0.447	2.31e-46										MSH6	0.350083	0.477	0.145	1.91e-11
	MALT1	0.300133	0.31	0.092	5.09e-92										ANKRD13A	0.349797	0.515	0.139	1.15e-14
	DLX2	0.29993	0.187	0.022	1.97e-130										EIF2AK4	0.349301	0.919	0.581	2.02e-05
	UBE2S	0.299902	0.548	0.276	1.21e-58										CUTA	0.34924	0.983	0.884	0.00304758
	DERA	0.299873	0.415	0.149	4.17e-90										RFC4	0.348969	0.433	0.086	5.85e-16
	PDAP1	0.299822	0.842	0.602	1.12e-43										SKA1	0.348682	0.36	0.053	3.07e-15
	CEP290	0.299147	0.453	0.186	2.89e-76										TGM2	0.348628	0.203	0	1.89e-12
	SGCE	0.299131	0.297	0.076	5.41e-106										ADAM19	0.34862	0.294	0.02	6.92e-16
	GSTM4	0.299123	0.346	0.106	9.69e-97										CEP57L1	0.348604	0.468	0.102	7.04e-16
	GBP2	0.299083	0.328	0.103	2.18e-90										ACOT7	0.347995	0.616	0.281	1.85e-07
	B3GALT2	0.299044	0.124	0.002	7.94e-144										RCAN2	0.347788	0.328	0.023	3.49e-18
	TRAF5	0.299	0.3	0.089	2.32e-90										PTGFRN	0.34778	0.538	0.139	4.92e-16
	MED8	0.298709	0.468	0.195	3.81e-75										GMPS	0.347692	0.631	0.277	9.92e-08
	OST4	0.298619	0.999	0.995	6.02e-43										FAH	0.347114	0.43	0.079	2.38e-16
	PRPF40A	0.298586	0.735	0.436	5.17e-53										BCAT1	0.346419	0.703	0.287	1.92e-11
	CCAR1	0.298519	0.556	0.271	8.83e-62										CAMK1	0.346236	0.547	0.135	1.88e-16
	LIMK1	0.298163	0.3	0.069	4.85e-121										PGAM1	0.346124	0.971	0.809	1.2e-05
	EEF1E1	0.297501	0.561	0.262	5.25e-70										TEAD4	0.345824	0.401	0.066	1.9e-16
	DENR	0.297394	0.703	0.402	6.96e-56										C1QTNF2	0.345818	0.276	0.007	3.84e-17
	CRAT	0.297018	0.398	0.139	2.03e-90										GAS2L3	0.345768	0.285	0.04	1.55e-11
	GTF2H5	0.297001	0.927	0.803	8.76e-35										SH3GL1	0.34568	0.683	0.254	1.86e-13
	HSPB11	0.296944	0.568	0.284	1.02e-60										USP16	0.345657	0.887	0.528	4.69e-06
	AHRR	0.296616	0.2	0.028	6.54e-126										CDC27	0.34542	0.765	0.353	3.25e-10
	BSG	0.296063	0.963	0.871	1.76e-37										ENO1	0.345343	1	0.983	0.00068723
	GMPPA	0.295846	0.439	0.162	1.96e-89										CDC25B	0.345188	0.526	0.218	8.53e-08
	GTF2I	0.295618	0.845	0.604	1.63e-35										CCP110	0.345179	0.468	0.102	3.97e-16
	EPHA2	0.295456	0.258	0.059	4.08e-105										BCAR1	0.344864	0.593	0.172	7.7e-15
	UXS1	0.295396	0.376	0.129	2e-88										SNRPE	0.344732	0.991	0.927	9.47e-05
	COX8A	0.295169	0.976	0.924	8.18e-35										CYBA	0.344682	0.802	0.531	1.03e-05
	BCAP29	0.294942	0.537	0.259	6.15e-60										SLF1	0.344506	0.448	0.099	2.95e-15
	ANAPC15	0.294787	0.576	0.283	6.69e-66										GNAI3	0.34444	0.747	0.373	1.84e-08
	JAZF1	0.294612	0.325	0.098	2.04e-94										BMPR2	0.344384	0.602	0.188	1.21e-14
	GTF3A	0.294203	0.839	0.595	3.4e-40										MASTL	0.343799	0.369	0.05	2.37e-16
	PAIP2	0.294199	0.755	0.478	6.89e-46										PACSIN3	0.343728	0.448	0.069	2.15e-19
	GCC2	0.29414	0.627	0.337	1.36e-54										STIP1	0.343438	0.674	0.267	3.05e-11
	ITSN1	0.293987	0.68	0.369	3.5e-58										PPP4R1	0.343082	0.497	0.119	5.63e-16
	NDUFAF3	0.293773	0.846	0.617	1.04e-38										SF3B4	0.342926	0.619	0.215	9.65e-13
	ACTR2	0.29363	0.835	0.617	1.12e-32										RCC2	0.342875	0.506	0.125	7.46e-16
	AP1S1	0.293356	0.677	0.379	1.34e-54										TROAP	0.342865	0.433	0.168	1.02e-06
	RBMS3	0.293285	0.62	0.319	1.25e-60										EPHA2	0.342445	0.352	0.046	9.89e-16
	CHMP3	0.292528	0.816	0.56	2.46e-41										MMS22L	0.342262	0.36	0.056	8.63e-15
	UBA6	0.292296	0.481	0.209	2.25e-70										RECK	0.341248	0.703	0.3	8.77e-09
	TMEM119	0.292262	0.585	0.312	1.89e-51										TAPBP	0.340799	0.765	0.3	4.86e-14
	RBM25	0.291482	0.811	0.541	6.94e-45										PAFAH1B1	0.340603	0.817	0.399	5.92e-10
	CDC42EP3	0.291063	0.711	0.394	5.14e-60										BPTF	0.340294	0.849	0.442	2.88e-07
	UFSP2	0.291049	0.417	0.155	1.22e-85										SERTAD2	0.340214	0.616	0.238	2.76e-10
	ALDH1A3	0.290997	0.198	0.042	2e-87										TADA3	0.340127	0.828	0.426	8.86e-08
	PRSS12	0.290965	0.17	0.007	7.53e-170										FAM19A5	0.339719	0.314	0.023	5.76e-17
	CIB1	0.290963	0.867	0.664	1.66e-34										AVEN	0.339709	0.578	0.198	3.47e-12
	OLR1	0.290931	0.134	0	5.17e-168										NSMCE4A	0.339492	0.459	0.096	1.96e-16
	SLFN11	0.290918	0.28	0.071	2.12e-101										RCCD1	0.33949	0.427	0.102	1.09e-12
	PRKCI	0.290916	0.448	0.182	2.42e-76										PLCB4	0.33924	0.247	0.026	8.36e-11
	NTMT1	0.290647	0.606	0.309	1.55e-59										PFDN1	0.339027	0.855	0.502	9.61e-07
	CHMP4B	0.290611	0.769	0.493	8.07e-48										MUM1	0.338919	0.686	0.281	1.46e-09
	RFTN1	0.290465	0.583	0.273	4.06e-72										YAF2	0.338705	0.733	0.297	3.75e-12
	CD74	0.290458	0.115	0.007	6.32e-101										UBA2	0.338572	0.677	0.297	4.35e-09
	ECM2	0.290299	0.341	0.131	9.91e-66										PHACTR4	0.338343	0.642	0.238	5.11e-12
	LDB2	0.290279	0.252	0.061	3.33e-97										UBE2A	0.338124	0.84	0.482	4.51e-08
	SKI	0.289938	0.432	0.175	2.36e-73										DAXX	0.337797	0.564	0.172	6.92e-14
	SLC35B3	0.289831	0.458	0.185	8.68e-77										IER2	0.337557	0.802	0.409	9.82e-08
	DNM1L	0.289578	0.547	0.255	6.47e-67										RAB27A	0.337254	0.462	0.096	2.77e-16
	MYBL1	0.289314	0.157	0.011	6.69e-135										TNS1	0.337064	0.549	0.241	4.01e-06
	DDX52	0.289186	0.547	0.259	1.54e-65										FANCD2	0.336951	0.375	0.073	1.26e-13
	SUSD2	0.288785	0.261	0.103	1.47e-48										PGRMC2	0.33693	0.855	0.518	1.21e-05
	TUFT1	0.28862	0.181	0.016	5.23e-144										TCAF1	0.336658	0.733	0.323	7.48e-10
	LOXL3	0.288326	0.328	0.1	2.85e-93										AP2A1	0.336584	0.744	0.314	6.59e-10
	VCP	0.288159	0.745	0.493	6.98e-40										BRIX1	0.336546	0.57	0.162	3.21e-15
	MRPL52	0.288129	0.861	0.682	1.07e-34										SLC20A1	0.336519	0.512	0.185	6.35e-09
	CDH2	0.287887	0.408	0.157	4.01e-79										COMMD4	0.336434	0.858	0.568	1.87e-06
	NPLOC4	0.287865	0.424	0.159	6.3e-84										TRIO	0.3361	0.5	0.149	3.33e-12
	CCDC102A	0.287754	0.212	0.031	1.59e-128										CDC42BPA	0.336062	0.648	0.261	3.73e-10
	BLVRA	0.287622	0.4	0.142	5.11e-89										SRGAP2C	0.335967	0.64	0.215	5.14e-13
	DYNC1LI1	0.286973	0.503	0.226	4e-68										SRSF3	0.335947	0.971	0.851	0.00317324
	FBLN7	0.286879	0.184	0.015	2.26e-150										FANCA	0.33578	0.299	0.026	3.64e-15
	JTB	0.28655	0.951	0.835	2.71e-32										LY6K	0.3352	0.273	0.017	1.02e-14
	HDAC2	0.286264	0.69	0.415	4.24e-45										DOK1	0.335144	0.497	0.158	5.12e-11
	RNF145	0.286063	0.724	0.427	7.82e-52										LBR	0.334984	0.619	0.215	9.46e-13
	DNMT3A	0.286007	0.204	0.043	1.19e-90										ARPC4	0.334922	0.939	0.673	6.93e-06
	SHB	0.285306	0.184	0.007	6.98e-189										KATNAL1	0.334874	0.468	0.102	4.03e-16
	YIPF5	0.285249	0.659	0.37	4.5e-54										SHOC2	0.334715	0.834	0.422	1.19e-08
	TMEM214	0.285206	0.451	0.185	7.32e-75										LINC01133	0.333867	0.721	0.3	6.21e-15
	RTN4	0.285103	0.981	0.939	9.42e-36										CHAF1B	0.333518	0.299	0.007	3.17e-19
	RP11-834C11.4	0.285043	0.267	0.06	1.16e-109										TTLL7	0.333372	0.456	0.132	4.35e-11
	RALGPS2	0.284882	0.399	0.148	1.37e-80										PIN1	0.333212	0.933	0.67	9.15e-06
	CHMP2B	0.28481	0.695	0.399	2.71e-53										ACADM	0.33261	0.552	0.162	8.97e-14
	THUMPD2	0.284581	0.303	0.082	4.55e-101										MYO19	0.332573	0.419	0.092	1.39e-13
	KDM1A	0.284395	0.377	0.136	2.9e-80										SLC39A1	0.332561	0.741	0.314	2.76e-11
	TMED2	0.284238	0.925	0.76	1.14e-32										DNAJC2	0.3321	0.616	0.231	3.7e-11
	MAPK3	0.28416	0.377	0.137	5.68e-80										SDF2L1	0.331683	0.82	0.452	3.01e-08
	UBA1	0.284144	0.613	0.317	6.94e-58										DPY30	0.331436	0.846	0.548	9.04e-06
	FAH	0.28389	0.313	0.093	2.49e-92										FNIP2	0.331328	0.422	0.129	4.2e-09
	SLC20A1	0.283888	0.365	0.143	8.26e-67										WDR45B	0.331316	0.709	0.327	7.2e-09
	TXNDC15	0.283884	0.543	0.257	2.93e-64										TMEM14B	0.331138	0.974	0.782	0.00076476
	LTV1	0.28359	0.312	0.088	2.91e-98										AMOTL2	0.331012	0.587	0.215	6.47e-11
	SVBP	0.283137	0.463	0.206	6.33e-64										RARRES3	0.331011	0.41	0.063	2.65e-17
	RNASET2	0.282741	0.517	0.233	6.98e-70										ASAP2	0.330552	0.593	0.182	1.06e-14
	ARHGEF17	0.282665	0.347	0.118	2.03e-82										U2SURP	0.33041	0.872	0.439	4.54e-11
	NEO1	0.282576	0.285	0.084	2.17e-84										FADD	0.330406	0.509	0.112	4.4e-17
	NUDC	0.282431	0.822	0.586	6.32e-39										TCF3	0.330288	0.453	0.102	1.34e-14
	CARD10	0.282106	0.179	0.011	5.5e-163										CASP6	0.33007	0.465	0.096	9.98e-17
	MARCKSL1	0.28203	0.608	0.388	2.39e-32										TDG	0.329979	0.727	0.29	2e-11
	CDC27	0.281998	0.553	0.262	6.09e-67										ARMCX2	0.329739	0.645	0.224	1.16e-13
	COTL1	0.281756	0.769	0.551	1.46e-33										RDH5	0.329636	0.285	0.02	5.4e-15
	CCM2	0.281438	0.501	0.219	3.66e-72										UBE2V2	0.329524	0.855	0.508	3.55e-06
	FASTK	0.281324	0.603	0.31	3.27e-57										RUSC1	0.329509	0.497	0.112	2.24e-16
	AVEN	0.280975	0.382	0.137	6.24e-83										FAT1	0.328888	0.799	0.413	1.24e-08
	CDK7	0.280965	0.325	0.098	2.48e-92										PAK4	0.328403	0.419	0.059	1.11e-18
	ARFRP1	0.280603	0.312	0.088	3.8e-98										CDT1	0.328321	0.422	0.106	5.94e-12
	GSTM3	0.280503	0.265	0.072	2.51e-87										ATN1	0.328089	0.558	0.182	3.45e-12
	PDCL3	0.279606	0.326	0.097	8.15e-96										C4orf46	0.328034	0.387	0.063	1.27e-15
	NT5DC2	0.279406	0.521	0.257	6.59e-58										VANGL1	0.32759	0.422	0.109	7.43e-12
	NTF3	0.279279	0.191	0.023	7.75e-131										LARP1B	0.327566	0.451	0.116	5.68e-13
	LSP1	0.278971	0.134	0.012	1.35e-107										DDX5	0.327456	0.98	0.904	0.00058326
	ANKRD12	0.278707	0.64	0.354	4.34e-52										DYNC1LI1	0.327432	0.715	0.33	1.51e-08
	IWS1	0.27846	0.492	0.207	1.2e-76										FCGRT	0.327002	0.727	0.363	6.64e-07
	CLEC3B	0.27828	0.15	0.007	9.06e-149										BCAS2	0.326853	0.634	0.211	6.13e-13
	REST	0.278247	0.565	0.282	1.01e-58										POP7	0.326736	0.831	0.439	5.64e-09
	PDK2	0.278064	0.306	0.09	2.87e-90										SLC20A2	0.326344	0.346	0.066	4.43e-12
	EIF2AK1	0.276887	0.556	0.265	9.44e-65										TMEM263	0.325831	0.872	0.508	1.01e-05
	PAFAH1B1	0.276828	0.674	0.382	1.43e-50										DOCK5	0.325592	0.75	0.436	0.00073734
	RNPEP	0.276704	0.506	0.238	2.77e-61										PSD3	0.325585	0.419	0.116	1.58e-10
	STX5	0.276592	0.46	0.198	3.48e-68										NAGK	0.325547	0.715	0.31	6.42e-10
	FAM109B	0.276496	0.238	0.046	1.38e-113										SNRPD1	0.325453	0.953	0.799	4.56e-06
	EID1	0.276453	0.974	0.904	2.7e-38										ARHGAP23	0.325427	0.366	0.069	4.27e-13
	CDC42SE1	0.276056	0.403	0.173	1.48e-63										ZFAND2B	0.325139	0.532	0.155	7.04e-13
	EIF3J	0.275954	0.798	0.551	5.21e-40										SNAPC1	0.324631	0.605	0.267	5.11e-07
	COPG1	0.275716	0.505	0.214	2.68e-76										POC1A	0.324592	0.474	0.125	1.28e-12
	TMED4	0.275698	0.577	0.289	5.35e-56										SKIL	0.324427	0.642	0.34	0.00134266
	KATNAL1	0.275675	0.3	0.087	5.79e-92										GNG12	0.324336	0.904	0.677	0.00196909
	PLAGL1	0.275553	0.401	0.186	4.58e-51										C4orf27	0.324307	0.686	0.297	1.19e-10
	LPP	0.274979	0.829	0.63	1.65e-20										USP48	0.324175	0.674	0.234	2.49e-14
	TTTY15	0.274951	0.299	0.091	2.35e-85										GALE	0.32416	0.422	0.059	5.89e-19
	BCLAF1	0.274794	0.732	0.469	5.33e-41										BAD	0.324157	0.913	0.65	4.19e-06
	WDR43	0.274203	0.466	0.197	4.17e-71										PHF6	0.324028	0.5	0.135	1.79e-13
	FIP1L1	0.274069	0.451	0.183	1.97e-75										NCEH1	0.323885	0.279	0.03	1.19e-12
	FNDC3B	0.274005	0.698	0.414	7.18e-44										SLIT2	0.323876	0.328	0.03	6.68e-17
	SH3GLB2	0.274004	0.24	0.047	5.22e-113										P3H1	0.323557	0.701	0.294	2.74e-10
	KPNA2	0.273589	0.424	0.184	2.98e-62										CTNNA1	0.323043	0.872	0.508	6.43e-07
	ATXN2	0.272678	0.555	0.262	1.72e-66										ANKRD12	0.322983	0.77	0.37	2.76e-08
	OSBPL9	0.272646	0.3	0.083	4.69e-97										RPL41	0.322983	1	1	1.06e-05
	SFPQ	0.272248	0.738	0.458	6.98e-42										STX2	0.32268	0.703	0.294	1.24e-10
	RNASEH2B	0.272083	0.431	0.183	1.45e-64										TMSB10	0.322605	1	1	5.04e-08
	DHRS1	0.271977	0.341	0.102	4.47e-98										CAPZB	0.322138	0.994	0.901	3.37e-05
	CAMK1	0.271864	0.273	0.064	1.5e-108										DTL	0.322041	0.305	0.02	7.34e-17
	HOXC10	0.271546	0.508	0.246	1.26e-55										NCAPH	0.321996	0.343	0.063	1.14e-12
	SCX	0.271439	0.157	0.016	8.38e-117										SGCE	0.32154	0.419	0.089	8.42e-14
	MRPL54	0.271438	0.735	0.453	3.05e-43										FANCB	0.32147	0.305	0.026	1.09e-15
	ABHD2	0.271286	0.44	0.212	1.98e-49										AHNAK2	0.321332	0.535	0.208	1.49e-08
	NOV	0.27124	0.111	0.01	5.45e-84										MRTO4	0.320828	0.567	0.198	1.36e-10
	IL10RB	0.271208	0.473	0.198	4.63e-74										C7orf50	0.320118	0.942	0.696	0.00097067
	TCF3	0.271023	0.26	0.067	1.71e-93										MAP2K1	0.320041	0.509	0.119	4.68e-16
	SRGN	0.270957	0.96	0.872	7.4e-28										BRD7	0.320004	0.802	0.399	1.16e-07
	RRAS2	0.270857	0.531	0.239	9.45e-71										ILF3	0.31996	0.875	0.554	1.42e-06
	SMS	0.270574	0.637	0.392	4.07e-37										SMC6	0.319768	0.587	0.205	2.81e-11
	BCL7B	0.270333	0.397	0.154	4.46e-73										CNP	0.319152	0.663	0.238	1.55e-12
	ANKRD13A	0.27011	0.392	0.152	1.38e-73										CYLD	0.318982	0.375	0.069	8.55e-14
	TMUB1	0.269815	0.432	0.185	4.5e-64										GJC1	0.318307	0.424	0.083	1.54e-15
	ZNF365	0.269736	0.162	0.007	4.16e-164										RBBP4	0.317392	0.753	0.317	4.71e-11
	PPP1CA	0.269438	0.754	0.495	8.55e-40										GADD45GIP1	0.316501	0.98	0.911	1.22e-05
	SPATS2	0.269429	0.558	0.303	5.79e-43										GFRA1	0.316307	0.442	0.165	5.27e-07
	ESYT1	0.2694	0.392	0.15	7.91e-74										ARHGAP18	0.316269	0.733	0.356	9.91e-08
	ADAMTSL1	0.269265	0.157	0.005	1.6e-165										COPS3	0.316269	0.683	0.3	3.79e-09
	DDX3Y	0.268972	0.545	0.267	6.97e-60										ZFYVE21	0.315999	0.701	0.32	1.04e-07
	VDR	0.26879	0.247	0.049	1.02e-115										LRRC42	0.31577	0.532	0.152	1.31e-13
	TSPYL1	0.268778	0.55	0.283	1.39e-51										TNFAIP8	0.315469	0.459	0.125	6.92e-12
	MT-ND6	0.268614	0.785	0.676	9.07e-07										SLC52A2	0.315366	0.683	0.3	1.45e-08
	TRAK1	0.268516	0.257	0.06	1.94e-101										TRA2B	0.315202	0.922	0.65	6.24e-05
	STX10	0.26848	0.618	0.328	9.64e-54										SRSF4	0.315103	0.855	0.479	1.75e-05
	CLPP	0.268301	0.705	0.409	1.01e-51										STIL	0.314958	0.288	0.02	2.03e-15
	EPHA5	0.268269	0.26	0.064	1.12e-96										STARD4-AS1	0.314901	0.238	0.003	1.29e-14
	AMIGO2	0.267834	0.174	0.023	7e-111										APH1A	0.314742	0.782	0.396	5.87e-07
	USP1	0.267437	0.457	0.2	9.2e-65										NCOR2	0.314393	0.625	0.244	1.61e-09
	GDI1	0.267321	0.46	0.202	4.57e-65										ERH	0.314304	0.988	0.944	4.22e-05
	PUS7L	0.267081	0.435	0.183	1.3e-68										APPL1	0.313993	0.721	0.35	1.61e-06
	ARF6	0.267043	0.692	0.414	1.42e-41										LRP5	0.313936	0.34	0.033	4.18e-17
	MOSPD3	0.266844	0.439	0.174	6.72e-78										DCP2	0.313896	0.535	0.132	4.21e-16
	SNX18	0.266675	0.39	0.171	1.8e-55										ODC1	0.313675	0.82	0.495	0.00012069
	COPRS	0.266406	0.769	0.512	7.59e-37										PRR14L	0.313585	0.369	0.089	1.76e-10
	NAV3	0.265812	0.24	0.053	1.74e-100										DAAM1	0.313546	0.547	0.122	8.32e-19
	TANC1	0.265807	0.294	0.088	5.72e-86										ARF1	0.313526	0.951	0.812	0.00207807
	TMEM243	0.265313	0.495	0.219	2.58e-68										PAK1	0.31352	0.529	0.129	1.73e-16
	CASP6	0.265234	0.267	0.074	6.6e-87										CBR1	0.313411	0.913	0.667	2.97e-05
	P2RY6	0.265149	0.118	0	3.57e-147										AARD	0.313291	0.398	0.142	1.91e-06
	PLEKHA1	0.265034	0.418	0.173	1.61e-68										SBDS	0.313266	0.863	0.535	2.06e-05
	AHI1	0.264392	0.601	0.318	4.6e-53										SHC1	0.31325	0.811	0.413	1.3e-08
	IBTK	0.264208	0.517	0.252	7.32e-55										PITHD1	0.313196	0.599	0.191	8.79e-14
	CDC37	0.26392	0.777	0.546	4.56e-34										KRT10	0.313031	0.994	0.914	0.00521174
	SHISA4	0.263566	0.541	0.271	3.51e-52										CRAT	0.312473	0.599	0.215	2.88e-11
	LSM7	0.263425	0.912	0.748	6.3e-31										SAPCD2	0.312307	0.285	0.053	1.38e-09
	PRDX1	0.263413	0.951	0.897	3.91e-23										SVIL	0.311117	0.634	0.314	1.71e-05
	CHPF2	0.262955	0.435	0.171	3.08e-78										SNTB2	0.310902	0.709	0.277	2.62e-12
	PRR7	0.262793	0.243	0.055	8.44e-101										DCBLD1	0.310878	0.515	0.162	8.03e-11
	PPP2R1A	0.262348	0.709	0.417	6.16e-47										ORAI2	0.310718	0.698	0.294	2.25e-09
	FAM127A	0.262316	0.924	0.756	7.91e-36										TRAF5	0.310627	0.346	0.05	1.3e-14
	MUC1	0.262176	0.191	0.03	6.2e-108										TMEM243	0.310449	0.608	0.195	6.83e-13
	YDJC	0.26206	0.305	0.09	2e-90										PSMC3IP	0.310022	0.398	0.056	7.37e-18
	BCAS2	0.261941	0.438	0.191	6.18e-62										LRR1	0.309992	0.576	0.175	1.83e-13
	LARP7	0.261891	0.553	0.27	1.78e-58										MRPS6	0.309966	0.797	0.446	3.41e-05
	TCEB1	0.261671	0.869	0.692	7.76e-31										MRE11A	0.309905	0.384	0.059	9.76e-16
	LRRK1	0.261662	0.26	0.077	2.28e-77										CSE1L	0.309588	0.654	0.297	9.28e-08
	ZRANB2	0.261553	0.737	0.463	3.12e-42										CTCF	0.30956	0.57	0.191	3.03e-11
	RARA-AS1	0.260968	0.161	0.014	1.32e-129										GRK6	0.309541	0.451	0.092	9.34e-16
	RDH5	0.260918	0.192	0.029	3.67e-114										TSN	0.30951	0.622	0.208	1.2e-12
	RNF207	0.260684	0.169	0.014	2.56e-139										NIPSNAP3A	0.308948	0.515	0.155	3.7e-12
	SAR1A	0.260516	0.83	0.579	4.92e-41										PLAT	0.308863	0.209	0.007	1.63e-11
	EPG5	0.260469	0.293	0.086	1.23e-87										SRP9	0.308576	0.948	0.723	0.00044846
	B3GALNT1	0.260412	0.165	0.011	3.16e-146										C16orf45	0.308476	0.715	0.327	7.37e-08
	BID	0.260228	0.396	0.148	6.26e-79										TPBG	0.308184	0.677	0.251	6.56e-12
	ALG14	0.259122	0.265	0.066	4e-97										CENPC	0.307785	0.448	0.073	1.38e-18
	C1orf54	0.258977	0.705	0.444	9.57e-36										SETX	0.307728	0.564	0.191	4.59e-11
	UBL5	0.258775	0.993	0.963	1.22e-32										ACTR1B	0.307668	0.529	0.152	2.5e-13
	GALE	0.258476	0.209	0.03	2.09e-128										CCDC137	0.307383	0.578	0.188	3.96e-12
	SLFN5	0.258152	0.593	0.33	2.44e-42										SMAGP	0.30706	0.547	0.172	1.23e-12
	KMT5A	0.257941	0.283	0.094	1.02e-69										ZNF148	0.306869	0.741	0.36	1.07e-06
	TMEM171	0.257912	0.16	0.009	2.97e-150										PON2	0.306653	0.802	0.409	3.13e-09
	MORN2	0.257872	0.622	0.349	2.16e-46										TBC1D2	0.306581	0.456	0.066	9.77e-21
	PSMA4	0.25778	0.862	0.679	2.26e-29										DNTTIP2	0.306508	0.593	0.201	4.75e-12
	MTFR1L	0.257729	0.387	0.134	3.32e-87										GLTP	0.306311	0.738	0.3	5.19e-11
	CASP3	0.257691	0.334	0.105	1.48e-89										ZFP91	0.306223	0.628	0.211	7.03e-13
	UBE2F	0.257604	0.645	0.37	1.31e-43										HMGXB4	0.305829	0.776	0.383	9.56e-07
	CDCA7L	0.257528	0.336	0.121	2.96e-72										MAP4K5	0.305491	0.703	0.281	5.24e-11
	BAZ1B	0.257097	0.627	0.331	3.65e-54										DAZAP1	0.30526	0.593	0.198	2.93e-12
	BRIP1	0.257095	0.127	0.005	2.38e-127										TAP1	0.30506	0.442	0.102	1.18e-13
	TBL1XR1	0.256914	0.758	0.509	1.13e-31										ADD1	0.304844	0.759	0.363	4.27e-07
	USP5	0.256097	0.353	0.132	3.3e-70										GMPPA	0.304454	0.616	0.218	6.24e-12
	COPS4	0.255872	0.432	0.18	1.86e-68										STK38	0.304452	0.52	0.145	1.99e-13
	TPMT	0.255757	0.337	0.102	9.6e-95										SRSF6	0.304324	0.674	0.294	1.27e-07
	SRSF9	0.255357	0.869	0.68	5.54e-37										DNAJB1	0.30432	0.651	0.241	7.98e-12
	GMPPB	0.255134	0.318	0.101	6.72e-84										FAM89B	0.30424	0.779	0.409	5.5e-06
	HDAC5	0.254722	0.487	0.226	1.16e-60										POLDIP2	0.304217	0.756	0.36	3.64e-07
	SLIT2	0.254173	0.208	0.048	1.45e-83										ODF2L	0.304008	0.733	0.373	7.01e-06
	BMPR2	0.25413	0.55	0.279	1.47e-53										NSD1	0.303948	0.625	0.241	3.95e-09
	MBOAT2	0.253683	0.408	0.168	6.1e-65										HNRNPK	0.303531	0.98	0.848	0.00248831
	ACAT2	0.253418	0.305	0.103	8.39e-74										MLLT4	0.303386	0.39	0.059	3.56e-16
	AP2B1	0.253352	0.78	0.505	2.48e-41										CEP41	0.303307	0.468	0.119	2.98e-13
	TP53BP1	0.253248	0.4	0.154	1.36e-74										MBP	0.303116	0.259	0.007	1.19e-15
	FIS1	0.25295	0.925	0.779	1.19e-30										MAP1A	0.302204	0.823	0.446	1.76e-06
	HIC1	0.252878	0.228	0.044	9.12e-108										SCG5	0.301601	0.14	0.01	2.43e-05
	MEF2A	0.252804	0.426	0.195	1.16e-53										WTIP	0.301051	0.355	0.056	4.41e-14
	CDH3	0.252776	0.122	0.002	5.28e-136										WNT5B	0.300718	0.578	0.211	2.22e-10
	CHML	0.252621	0.259	0.077	4.52e-76										MAGOHB	0.300687	0.698	0.29	8.3e-11
	S1PR2	0.252473	0.195	0.038	8.42e-92										KDELC2	0.300657	0.692	0.29	3.11e-09
	CDC16	0.252272	0.481	0.204	1.26e-71										APITD1	0.300501	0.57	0.149	5.59e-17
	DLGAP4	0.251853	0.523	0.25	7.24e-60										ZDHHC6	0.300394	0.451	0.106	3.9e-14
	ACTR1B	0.251821	0.398	0.141	3.18e-86										EXO1	0.300238	0.244	0.013	3.56e-13
	MSL3	0.251072	0.413	0.165	1.27e-70										ATP5J2	0.30021	0.994	0.941	0.00015687
	SEMA3B	0.250859	0.165	0.013	2.69e-138										SYNGR2	0.299941	0.328	0.046	9.92e-14
	APPL1	0.250665	0.499	0.248	4.46e-50										ATXN2	0.299882	0.712	0.294	3.32e-11
	NRAS	0.250598	0.344	0.109	8.5e-90										MYCBP	0.299728	0.422	0.069	4.53e-17
	ATP6V1D	0.250446	0.693	0.401	5.08e-47										MSL3	0.299496	0.578	0.195	6.11e-12
	CWC22	0.250392	0.301	0.098	1.23e-76										LRRK1	0.299254	0.363	0.089	6.93e-10
	RAB8A	0.250372	0.465	0.197	1.03e-70										KIF1C	0.299074	0.692	0.277	1.88e-10
	COL4A4	0.250174	0.134	0.008	1.53e-122										ADCY4	0.298938	0.302	0.036	3.08e-13
	SPCS1	-0.252526	0.919	0.868	0.00184512										CAPN1	0.2989	0.674	0.251	6.96e-13
	RP11-175K6.1	-0.253484	0.07	0.114	0.00015598										LSR	0.298675	0.384	0.056	1.71e-16
	ST13	-0.253737	0.958	0.911	2.75e-06										FANCG	0.298539	0.346	0.043	7.5e-16
	MYEOV2	-0.255143	0.966	0.936	1.8e-07										ZNF33A	0.298293	0.453	0.125	6.41e-11
	NEDD8	-0.255287	0.99	0.971	3.29e-14										PRKCA	0.298226	0.517	0.162	2.82e-11
	SLC25A3	-0.256568	0.994	0.985	7.44e-16										KCTD9	0.298031	0.483	0.139	9.14e-12
	CHST7	-0.256616	0.067	0.106	0.00313613										CDKN2C	0.297457	0.68	0.347	5.94e-05
	ESD	-0.25664	0.897	0.836	0.00250413										ATP13A3	0.296966	0.526	0.175	1.09e-10
	RPL4	-0.259473	1	1	2.36e-34										USP5	0.296833	0.555	0.185	1.76e-11
	TMEM219	-0.268778	0.864	0.78	0.00654019										SMIM15	0.296507	0.733	0.314	1.85e-08
	SCAND1	-0.270958	0.869	0.784	0.00359787										COPB1	0.296449	0.852	0.479	4.13e-07
	POLR2J	-0.274381	0.861	0.787	0.00494824										HSBP1	0.296407	0.965	0.848	0.00057757
	MT-ND2	-0.276096	0.972	0.999	1.01e-33										NUDT15	0.295827	0.517	0.172	9.27e-10
	SETMAR	-0.277564	0.067	0.117	3.79e-06										TRAF4	0.295704	0.424	0.112	2e-11
	SLC6A8	-0.28105	0.075	0.136	1.04e-08										2021-09-02	0.295627	0.956	0.746	5.92e-05
	ATP1B1	-0.281728	0.349	0.225	2.79e-08										C1orf174	0.295539	0.503	0.135	4.05e-13
	TBCA	-0.286325	0.951	0.926	1.5e-11										2021-09-09	0.295424	0.73	0.356	3.52e-06
	THAP7-AS1	-0.287162	0.088	0.13	0.00068601										PHPT1	0.295303	0.997	0.914	8.85e-05
	NSA2	-0.288102	0.931	0.87	5.8e-06										PSMD14	0.295112	0.823	0.469	4.62e-09
	FAT4	-0.290475	0.067	0.112	8.29e-05										IARS2	0.294263	0.814	0.439	3.08e-05
	SLC26A6	-0.292181	0.049	0.111	8.42e-11										PHTF2	0.294002	0.407	0.092	1.32e-12
	MT-CYB	-0.293561	0.978	0.999	1.68e-50										MALT1	0.293798	0.465	0.122	1.17e-12
	HSPB1	-0.294098	0.999	0.996	4.73e-14										TMA16	0.293579	0.747	0.347	4.01e-09
	THRB	-0.298124	0.061	0.117	3.42e-08										GAR1	0.292933	0.669	0.287	2.07e-08
	ATP5E	-0.298333	0.999	0.999	2.4e-52										XYLT2	0.292924	0.32	0.066	7.42e-10
	POLR2F	-0.298741	0.87	0.786	0.00033829										MCMBP	0.292615	0.471	0.132	1.35e-11
	CDH13	-0.299985	0.052	0.119	1.78e-12										SFXN5	0.292454	0.326	0.059	2.61e-11
	UQCC2	-0.3005	0.824	0.75	0.00184782										TSPAN3	0.292173	0.817	0.459	1.85e-05
	COX5B	-0.302161	0.983	0.961	4.76e-21										HOXD-AS2	0.292133	0.605	0.228	1.52e-09
	ZBED3	-0.304035	0.048	0.106	1.27e-09										PPP4C	0.292077	0.881	0.578	3.65e-05
	CD81	-0.309213	0.914	0.863	1.65e-06										SAMD9	0.291553	0.532	0.139	6.71e-16
	ATP5O	-0.310314	0.947	0.907	8.83e-12										GCC2	0.291199	0.735	0.337	3.41e-08
	DUT	-0.311055	0.858	0.781	0.00026854										LZIC	0.291194	0.581	0.191	4.49e-12
	GPX4	-0.313085	0.998	0.993	2.99e-27										PPIG	0.290891	0.869	0.515	1.56e-07
	RAB20	-0.314588	0.025	0.108	6.22e-22										C9orf40	0.290504	0.372	0.056	1.34e-15
	ARL6IP4	-0.316357	0.945	0.913	1.17e-11										KRAS	0.290292	0.712	0.33	2.52e-07
	NAA10	-0.317043	0.806	0.718	0.00715919										ZDHHC2	0.289742	0.39	0.069	1.4e-14
	RHEB	-0.318947	0.866	0.769	0.00068196										MCU	0.289355	0.456	0.119	1.52e-12
	ARL2	-0.319931	0.851	0.789	0.0013407										SQRDL	0.289234	0.422	0.102	4.7e-12
	AMDHD2	-0.320929	0.065	0.134	4.51e-12										ROGDI	0.2892	0.445	0.086	3.59e-16
	SNU13	-0.321471	0.911	0.848	5.88e-11										INIP	0.28822	0.523	0.139	3.81e-14
	TBL1X	-0.324059	0.078	0.143	4.44e-10										PARP14	0.287832	0.506	0.099	6.46e-19
	GAPDH	-0.328316	1	1	3.34e-35										ITGB3BP	0.287592	0.712	0.393	0.00013169
	HNRNPC	-0.329303	0.901	0.862	6.1e-13										SLC39A13	0.287389	0.64	0.257	3.07e-09
	C19orf70	-0.331513	0.868	0.804	1.92e-08										FILIP1L	0.287294	0.23	0.017	3.64e-11
	AP2S1	-0.331578	0.991	0.976	7.28e-31										PRPSAP1	0.287064	0.573	0.201	6.22e-11
	KITLG	-0.333476	0.059	0.124	9.82e-11										ADCY7	0.28705	0.343	0.059	1.79e-12
	RETSAT	-0.335013	0.138	0.177	0.00210743										CEP89	0.286978	0.631	0.238	2.83e-10
	TRIB3	-0.336219	0.041	0.113	2.26e-15										MRPL13	0.286973	0.788	0.465	0.00076027
	TALDO1	-0.336872	0.907	0.862	1.84e-05										CCDC186	0.286929	0.485	0.125	6.86e-14
	UBC	-0.337557	0.954	0.953	2.15e-15										CENPV	0.286914	0.291	0.023	7.92e-15
	NDUFA2	-0.338914	0.886	0.839	1.59e-12										KIF18B	0.286908	0.244	0	6.92e-16
	GPD2	-0.340793	0.116	0.167	9.48e-06										FZD7	0.286882	0.392	0.059	1.47e-16
	DNAJC6	-0.341821	0.056	0.125	7.34e-13										C14orf1	0.286413	0.654	0.267	1.04e-09
	RHOBTB3	-0.342527	0.891	0.853	2.21e-11										PAK2	0.286352	0.872	0.525	0.00027135
	MIEN1	-0.34355	0.769	0.681	0.00046938										OIP5	0.28614	0.395	0.073	8.3e-15
	RPS24	-0.344714	1	1	2.22e-32										NR1H2	0.285303	0.628	0.241	7.86e-10
	GPC4	-0.345129	0.062	0.134	3.39e-13										CTNND1	0.285302	0.683	0.271	6.13e-11
	TOMM20	-0.345545	0.852	0.751	0.0002208										MAGI1	0.285249	0.358	0.076	3.15e-11
	LAMP1	-0.345675	0.82	0.736	0.00220475										TRIP6	0.285181	0.767	0.383	1.85e-09
	LIAS	-0.346608	0.122	0.165	0.0003954										PXN	0.285177	0.515	0.135	1.57e-14
	SESN1	-0.347051	0.048	0.118	5.27e-14										RAP2B	0.28514	0.488	0.172	1.87e-08
	HLA-E	-0.347975	0.798	0.713	0.00027244										LIMK1	0.284663	0.343	0.059	1.02e-12
	NOP10	-0.348446	0.95	0.922	5.67e-17										THOP1	0.284409	0.5	0.116	2.24e-16
	RP11-49I11.1	-0.348525	0	0.103	7.6e-37										INO80E	0.284245	0.561	0.205	1.29e-09
	TXN2	-0.348783	0.803	0.712	0.00183996										CLOCK	0.28417	0.573	0.234	9.63e-07
	LSM4	-0.348991	0.744	0.649	0.00143137										ZDHHC12	0.28402	0.846	0.541	0.00272991
	UST	-0.349306	0.036	0.117	2.23e-19										HYLS1	0.28349	0.392	0.069	1.14e-14
	REEP3	-0.349464	0.797	0.705	0.00010225										ARPC3	0.283431	1	0.937	0.00920654
	ATP6V1G1	-0.349595	0.911	0.856	5.38e-14										MCM2	0.283322	0.302	0.026	4.03e-15
	COX6B1	-0.349827	0.991	0.982	5.68e-43										TP53	0.282826	0.61	0.244	1.37e-08
	RP11-166P13.3	-0.350785	0	0.103	7.6e-37										PLAUR	0.282403	0.468	0.145	4.92e-10
	EVI2A	-0.35194	0.037	0.111	7.67e-16										SLC16A7	0.282071	0.39	0.069	2.1e-14
	TIMP2	-0.353043	0.92	0.877	1.16e-08										THRAP3	0.281862	0.913	0.713	0.00675854
	IFI44L	-0.353505	0.076	0.145	2.85e-11										CDC16	0.280969	0.605	0.215	8.77e-11
	TIMM10	-0.35551	0.722	0.64	0.00052659										DHCR7	0.280926	0.285	0.04	1.83e-11
	SRPX2	-0.356674	0.091	0.156	5.4e-10										PPP1CA	0.280886	0.919	0.634	4.68e-05
	EDF1	-0.356806	0.987	0.983	9.76e-42										BDKRB1	0.280544	0.221	0	6.61e-14
	H3F3B	-0.35766	0.996	0.987	1.58e-31										C16orf59	0.280423	0.276	0.017	5.19e-15
	HMGN3	-0.357832	0.711	0.645	0.00171257										MED8	0.280177	0.625	0.248	9.35e-09
	MITF	-0.358107	0.069	0.124	7.46e-08										PENK	0.280051	0.206	0.02	1.1e-08
	FST	-0.360278	0.4	0.254	5.68e-12										TMEM214	0.279996	0.59	0.231	3.22e-08
	VCAN	-0.361199	0.938	0.819	1.97e-06										SH3RF1	0.279581	0.363	0.079	3.19e-11
	MAP2K2	-0.364667	0.761	0.657	0.00378741										RGS3	0.279538	0.561	0.168	6.87e-13
	ATP5D	-0.365172	0.968	0.947	1.66e-27										UBL5	0.279522	0.997	0.987	9.34e-07
	CTA-29F11.1	-0.365827	0	0.105	7.08e-38										CIT	0.279109	0.381	0.112	2.61e-08
	COL4A2	-0.366811	0.78	0.71	3.38e-05										RAD18	0.278554	0.305	0.04	5e-13
	C17orf89	-0.366935	0.811	0.732	1.72e-05										C20orf24	0.27822	0.811	0.479	7.67e-05
	EIF1AX	-0.367147	0.779	0.711	2.77e-07										UBE2Z	0.277883	0.666	0.317	4.26e-07
	ATP6V1F	-0.370171	0.9	0.853	8.64e-17										PRPF4	0.277879	0.427	0.092	8.61e-14
	IL1R2	-0.371709	0.028	0.126	3.39e-27										ADPRHL2	0.277749	0.48	0.125	1.69e-13
	YPEL2	-0.371974	0.14	0.189	2.93e-05										C9orf3	0.277357	0.831	0.472	9.21e-06
	HIST3H2A	-0.374542	0.065	0.15	1.42e-17										MSANTD3	0.277274	0.515	0.158	2.78e-11
	VTI1B	-0.374876	0.864	0.781	3.51e-09										PGM1	0.277239	0.733	0.389	0.00019287
	FAM212B	-0.376537	0.025	0.114	3.31e-24										ATG101	0.2772	0.718	0.33	2.38e-08
	RP11-395G23.3	-0.383624	0	0.112	7.67e-41										LHX9	0.277076	0.25	0.043	2.85e-08
	FMOD	-0.386832	0.044	0.125	6.92e-18										PXDN	0.277002	0.907	0.581	6.67e-07
	ANP32B	-0.387	0.854	0.785	7.93e-09										QSER1	0.276992	0.526	0.152	4.45e-13
	SELK	-0.38707	0.708	0.641	3.7e-05										INF2	0.276789	0.494	0.139	6.46e-12
	CAST	-0.387913	0.919	0.869	0.00016052										CD24	0.276669	0.299	0.05	5.11e-11
	FBXO42	-0.388838	0.164	0.201	0.00235945										AKT3	0.276299	0.485	0.162	3.6e-09
	HSPD1	-0.389538	0.819	0.747	2.72e-05										MBIP	0.275973	0.439	0.119	3.04e-11
	COX20	-0.391377	0.774	0.729	3.98e-10										PYCARD	0.275948	0.642	0.314	6.96e-05
	PSMB7	-0.391477	0.843	0.791	1.21e-14										ELOVL6	0.275646	0.407	0.086	1.92e-13
	TBXAS1	-0.391767	0.042	0.139	1.29e-24										BOD1L1	0.275622	0.637	0.267	5.15e-08
	OARD1	-0.392509	0.22	0.26	3.49e-05										KNOP1	0.27557	0.73	0.34	6.68e-07
	COL4A1	-0.392934	0.698	0.665	1.34e-05										MSH2	0.275383	0.334	0.059	5e-12
	HSPE1	-0.393293	0.927	0.893	6.79e-21										RIN1	0.274996	0.381	0.092	1.05e-10
	RP11-421L21.3	-0.39432	0	0.124	8.34e-46										TMEM56	0.274951	0.253	0.01	2.21e-14
	PQLC2L	-0.395689	0.13	0.181	3.94e-06										KNTC1	0.274894	0.238	0.01	3.15e-13
	RORA	-0.397435	0.048	0.142	1.08e-22										RNPS1	0.27487	0.826	0.508	0.00053062
	TAB2	-0.399222	0.224	0.251	0.00673167										EHBP1	0.274843	0.544	0.221	1.06e-06
	COX15	-0.399233	0.16	0.199	0.00094899										UTP11L	0.274448	0.727	0.294	1.72e-11
	MIR210HG	-0.399898	0.035	0.135	5.21e-27										SSX2IP	0.274357	0.326	0.053	3.26e-12
	HADHA	-0.400992	0.745	0.666	5.44e-06										WWC3	0.274304	0.299	0.056	6e-10
	RNF144A	-0.401978	0.007	0.116	2.87e-36										CTTN	0.274233	0.884	0.538	0.00077534
	AC091729.9	-0.403176	0	0.121	1.62e-44										HLTF	0.274113	0.596	0.224	6.06e-10
	ABCA8	-0.403196	0.063	0.156	1.94e-20										NCAPD3	0.273819	0.398	0.079	1.31e-13
	RP11-631N16.2	-0.403604	0	0.106	2.16e-38										ANKRD36	0.273754	0.256	0.04	2.64e-09
	NPM1	-0.40444	0.999	0.994	1.88e-33										SLC44A2	0.273539	0.66	0.337	0.00025112
	GCSH	-0.407182	0.518	0.491	6.3e-05										RAB11A	0.273352	0.869	0.561	0.00014625
	GPD1L	-0.40752	0.012	0.124	1.29e-36										PSMD2	0.273324	0.82	0.482	0.00023466
	LSM8	-0.40756	0.749	0.684	1.03e-07										ANKRD26	0.273282	0.532	0.162	1.09e-11
	PIR	-0.409484	0.232	0.259	0.00282209										CCDC91	0.273139	0.544	0.165	2.16e-12
	ALDOA	-0.410353	0.992	0.986	4.66e-43										PTPRQ	0.273126	0.224	0	3.76e-14
	CDR1-AS	-0.411518	0	0.115	5.81e-42										ARFGAP3	0.27275	0.735	0.287	4.69e-12
	PGLS	-0.411731	0.871	0.802	4.79e-16										USO1	0.272595	0.73	0.327	6.3e-09
	AP006621.5	-0.413513	0	0.123	2.83e-45										STIM2	0.272536	0.535	0.188	7.22e-09
	INHBB	-0.41362	0.005	0.103	3.85e-33										FGD4	0.272303	0.334	0.092	1.82e-07
	PITPNA-AS1	-0.413721	0.224	0.26	5.88e-05										RAB2A	0.272289	0.977	0.848	0.00976017
	AP006222.2	-0.414573	0	0.129	7.34e-48										FASTK	0.272252	0.744	0.393	2.53e-05
	MEIS1	-0.414767	0.096	0.177	1.09e-14										LSAMP	0.271946	0.305	0.05	3.38e-11
	ENOSF1	-0.416073	0.16	0.211	8.18e-07										HDLBP	0.271932	0.985	0.894	0.00030302
	SDHAF3	-0.416246	0.289	0.303	0.00221491										YIPF2	0.271819	0.689	0.29	1.1e-08
	EIF3L	-0.4188	0.931	0.89	2.42e-22										CDK11B	0.271429	0.709	0.314	1.82e-08
	SWI5	-0.418832	0.623	0.558	2.27e-05										UBAP2	0.271288	0.477	0.158	5.93e-09
	TRAPPC2L	-0.420037	0.712	0.639	1.87e-07										PELO	0.270884	0.544	0.175	5.81e-11
	PNKD	-0.420937	0.738	0.674	4.89e-10										PLK4	0.270731	0.279	0.02	1.29e-14
	SESN2	-0.421061	0.06	0.161	9.85e-24										DNM1L	0.270616	0.753	0.327	3.17e-10
	TMEM256	-0.421448	0.776	0.743	4.43e-16										FNDC4	0.270337	0.43	0.122	6.96e-10
	SNHG19	-0.423283	0.418	0.419	0.00019946										GDI1	0.270321	0.622	0.244	2.99e-09
	SZRD1	-0.424038	0.524	0.475	0.0027466										NRM	0.27024	0.494	0.152	1.22e-10
	RP11-14N7.2	-0.426248	0	0.131	8.85e-49										FAM109B	0.270207	0.355	0.053	2.34e-14
	KLF15	-0.428314	0	0.13	1.79e-48										GFPT1	0.270122	0.593	0.231	9.16e-09
	LBP	-0.429404	0.005	0.102	8.12e-33										RBL1	0.27007	0.27	0.02	7.26e-14
	RP11-111M22.3	-0.429571	0	0.132	2.57e-49										NUP58	0.270049	0.424	0.112	5.08e-11
	SMPDL3A	-0.429678	0.057	0.147	2.25e-20										RASA1	0.269904	0.407	0.092	1.99e-12
	DBI	-0.430561	0.961	0.947	2.59e-25										NAA15	0.269718	0.515	0.172	1.07e-10
	OAZ1	-0.430831	1	0.999	1.95e-101										CSPG4	0.269455	0.328	0.043	3.96e-14
	TOMM7	-0.431273	0.996	0.994	6.22e-65										PDCL3	0.269159	0.488	0.149	9.89e-11
	CLPTM1L	-0.434854	0.401	0.385	0.00431555										CENPO	0.26898	0.285	0.023	2.38e-14
	CYB5D2	-0.435765	0.328	0.331	0.00629631										CD99	0.26896	1	0.983	2.13e-05
	TBRG1	-0.43591	0.458	0.425	0.00573619										KIF15	0.268722	0.308	0.036	8.14e-14
	S1PR3	-0.437886	0.01	0.111	2.5e-32										RPS6KA4	0.268676	0.401	0.092	8.59e-12
	TRAPPC6A	-0.438105	0.249	0.288	5.54e-07										UQCRB	0.268028	1	1	5.85e-08
	RASSF8-AS1	-0.438119	0.291	0.308	0.00462788										STK38L	0.267458	0.387	0.129	1.06e-06
	GM2A	-0.438864	0.141	0.212	8.87e-12										NUDT1	0.26734	0.89	0.62	0.00195044
	NHP2	-0.439901	0.851	0.813	2.95e-21										NDE1	0.267193	0.471	0.102	1.09e-15
	SMARCD2	-0.440049	0.189	0.233	3.96e-06										UCHL5	0.26698	0.459	0.132	8.39e-11
	HIGD2A	-0.440699	0.898	0.861	1.31e-24										FADS2	0.266941	0.605	0.231	9.78e-10
	EIF2S2	-0.440921	0.936	0.883	3.76e-18										TMEM87A	0.266652	0.581	0.224	2.46e-08
	LINC00467	-0.442336	0.172	0.236	1.14e-09										NRAS	0.266299	0.488	0.142	4.24e-11
	FOXRED2	-0.442458	0.08	0.167	1.06e-17										CPTP	0.266077	0.317	0.043	2.84e-13
	CDKN1A	-0.444163	0.291	0.323	0.00106052										THBS3	0.265703	0.387	0.056	1.05e-16
	RP5-864K19.4	-0.444191	0	0.134	2.57e-50										GPN3	0.265621	0.517	0.182	3.9e-09
	ATP5G2	-0.444327	0.991	0.981	1.7e-51										SELK	0.265358	0.858	0.558	0.00534768
	WDR83OS	-0.446245	0.954	0.92	5.94e-35										NCAPD2	0.265313	0.532	0.211	1.75e-07
	HIST1H2BD	-0.44778	0.106	0.2	1.87e-18										CREB3	0.26508	0.747	0.356	2.39e-07
	BCAP31	-0.447869	0.676	0.609	1.29e-06										EBNA1BP2	0.264625	0.799	0.452	0.0004484
	TAF1D	-0.448272	0.756	0.685	9.12e-10										CHMP3	0.264381	0.901	0.611	0.00079601
	ANTXR1	-0.449358	0.645	0.598	7.75e-08										COPS6	0.264275	0.898	0.647	0.0014652
	SPON1	-0.449665	0.057	0.141	3.97e-18										NT5DC2	0.26425	0.744	0.403	0.00051463
	RPAIN	-0.450799	0.528	0.484	9.78e-05										DHX15	0.264039	0.651	0.287	1.79e-07
	PRDM2	-0.451283	0.284	0.299	0.00435412										PEAK1	0.263724	0.712	0.323	8.38e-08
	RALBP1	-0.452629	0.791	0.726	2.07e-09										CASP2	0.263532	0.305	0.05	2.31e-11
	RP11-138A9.1	-0.453443	0	0.131	6.22e-49										ANKRD49	0.263496	0.369	0.066	2.11e-13
	MT-CO3	-0.454099	0.988	0.999	5.21e-116										GNB1	0.263448	0.907	0.545	2.75e-05
	PGK1	-0.454741	0.722	0.638	0.0019599										NDUFS2	0.26344	0.619	0.251	3.47e-08
	GPC6	-0.454833	0.184	0.247	5.46e-10										IDI1	0.263315	0.532	0.168	2.76e-11
	RAB29	-0.455689	0.255	0.305	1.89e-09										LGALS1	0.263059	1	1	0.00035786
	CDIPT	-0.456549	0.591	0.521	0.0026916										RALB	0.262848	0.555	0.195	2.29e-09
	DAZAP2	-0.458244	0.679	0.607	1.66e-08										NOV	0.262846	0.177	0.023	5.96e-06
	SSH2	-0.458339	0.18	0.232	1.47e-07										TIMELESS	0.262347	0.375	0.066	8.7e-14
	TMEM230	-0.459767	0.886	0.827	2.77e-22										SPATA20	0.261757	0.576	0.185	2.68e-12
	RP11-294J22.6	-0.460245	0	0.109	1e-39										SF3B1	0.261739	0.84	0.521	0.00340367
	ACACB	-0.460497	0.025	0.126	9.51e-29										CTDNEP1	0.261204	0.814	0.459	4.6e-05
	NFE2L2	-0.461707	0.777	0.685	3.1e-06										CEP112	0.261101	0.302	0.043	4.2e-12
	IFITM3	-0.46288	0.999	0.997	2.54e-79										OSBPL3	0.260662	0.363	0.066	5.26e-13
	ETHE1	-0.463265	0.667	0.62	1.13e-11										UBXN6	0.260586	0.709	0.31	5.58e-08
	ITGBL1	-0.463561	0.964	0.952	4.55e-34										PRSS12	0.26053	0.256	0.01	1.42e-14
	COMMD6	-0.464674	0.991	0.983	3.91e-71										TRAPPC4	0.260522	0.794	0.492	0.00040275
	LAGE3	-0.466927	0.708	0.647	1.68e-12										TUSC1	0.260456	0.59	0.224	7.89e-09
	MIR4458HG	-0.468038	0.548	0.529	2.14e-09										GPR161	0.260406	0.422	0.096	6.1e-13
	ZMAT3	-0.468583	0.523	0.485	0.006553										COBLL1	0.260295	0.253	0.02	2.15e-12
	C19orf53	-0.468841	0.97	0.949	6.19e-50										XRCC1	0.259876	0.36	0.069	2.11e-12
	NEU1	-0.469603	0.266	0.29	0.0002643										CNTRL	0.259864	0.314	0.046	1.61e-12
	CMPK1	-0.470351	0.715	0.638	1.53e-07										TARDBP	0.259722	0.718	0.307	2.1e-09
	ATP5H	-0.47041	0.919	0.896	3.63e-32										DIRC3	0.259626	0.151	0.007	6.53e-07
	TMEM100	-0.470611	0	0.113	1.94e-41										RDH11	0.258934	0.698	0.32	4.62e-07
	TMOD1	-0.471191	0.005	0.113	2.4e-37										ARNTL2	0.258498	0.317	0.033	4.04e-15
	RP11-680A11.5	-0.47121	0	0.144	1.15e-54										SVBP	0.258197	0.561	0.198	1.02e-09
	DAAM2	-0.47153	0.188	0.232	1e-05										NAV3	0.258002	0.256	0.026	2.63e-11
	EBPL	-0.472999	0.696	0.63	6.93e-13										ZC3H4	0.257715	0.326	0.092	8.6e-07
	ZNF593	-0.473119	0.664	0.626	2.34e-14										SH3KBP1	0.257672	0.698	0.323	5.39e-06
	RNF130	-0.475342	0.333	0.355	6.56e-07										RRAS2	0.257572	0.634	0.3	1.14e-05
	MLEC	-0.475757	0.825	0.772	6.1e-18										TCOF1	0.257552	0.456	0.122	4.19e-12
	IDH1	-0.477691	0.408	0.396	0.0005204										EXOSC8	0.25743	0.599	0.221	5.94e-11
	CAMK2D	-0.479224	0.546	0.508	5.05e-05										RP11-490M8.1	0.25734	0.471	0.152	3.62e-09
	DPT	-0.479405	0.029	0.13	3e-28										FAM49B	0.257277	0.5	0.139	1.7e-12
	TMEM159	-0.479429	0.275	0.307	4.06e-05										SFT2D2	0.257152	0.637	0.241	2.14e-09
	ANPEP	-0.479526	0.459	0.424	0.00810444										DDB2	0.256944	0.427	0.102	2.49e-12
	RPS19BP1	-0.480289	0.782	0.744	4.45e-23										CNTLN	0.256332	0.657	0.238	8.05e-12
	GNPDA1	-0.481617	0.237	0.276	2.95e-07										F3	0.256076	0.198	0.033	6.33e-06
	XYLT1	-0.481688	0.301	0.326	5.98e-05										PI4KB	0.256004	0.436	0.102	7.32e-13
	STAT2	-0.482185	0.47	0.447	0.0001713										ABHD2	0.25573	0.61	0.251	1.65e-07
	PMP22	-0.48236	0.634	0.564	8.19e-05										GOLGA3	0.255685	0.637	0.277	1.7e-07
	CCNB1IP1	-0.4825	0.344	0.362	1.54e-06										NIPA2	0.25566	0.573	0.211	2.28e-09
	TMEM42	-0.482622	0.404	0.402	5.39e-07										PACS1	0.255654	0.483	0.116	1.21e-14
	FMO2	-0.483312	0.094	0.151	1.24e-06										KIF2A	0.25556	0.637	0.231	5.04e-11
	TNS2	-0.484326	0.344	0.345	0.00700145										AIG1	0.255469	0.791	0.409	8.79e-07
	HEXA	-0.484621	0.595	0.556	9.35e-08										POMP	0.25506	0.988	0.937	0.00343167
	CRNDE	-0.484625	0.658	0.625	1.03e-13										EXOC7	0.254645	0.555	0.155	1.58e-14
	ANTXR2	-0.484842	0.169	0.239	2.05e-11										EPOR	0.254634	0.241	0.026	2.52e-10
	CD164	-0.485121	0.774	0.695	5.04e-13										CCDC82	0.254527	0.526	0.191	8.93e-09
	OSBPL5	-0.486198	0.105	0.197	4.77e-19										NFU1	0.254424	0.735	0.347	2.52e-07
	TMEM261	-0.486342	0.7	0.645	2.28e-13										NCS1	0.254315	0.401	0.109	9.65e-10
	LINC01088	-0.488349	0	0.115	5.81e-42										RABGEF1	0.25394	0.285	0.05	9.61e-10
	LMO4	-0.488396	0.611	0.572	2.65e-08										E2F8	0.253868	0.233	0	6.85e-15
	HACD1	-0.488973	0.494	0.482	4.34e-07										HAGH	0.253823	0.66	0.29	5.24e-07
	LTBR	-0.489259	0.541	0.498	5.93e-06										TMEM130	0.253522	0.212	0	3.56e-13
	TMEM50B	-0.490087	0.435	0.413	0.00023151										CLU	0.253055	0.384	0.073	8.59e-14
	TNFRSF21	-0.49134	0.068	0.175	1.1e-25										TDP1	0.252786	0.253	0.007	3.73e-15
	H2AFZ	-0.491485	0.877	0.854	3.72e-41										APPL2	0.252747	0.523	0.182	2.26e-09
	GS1-124K5.4	-0.491977	0	0.153	1.59e-58										POLQ	0.252309	0.247	0.013	2.65e-13
	COMMD3	-0.492152	0.63	0.579	5.52e-11										TMEM200A	0.252152	0.241	0.02	1.97e-11
	RP11-736K20.5	-0.493313	0	0.142	9.96e-54										GXYLT2	0.252059	0.294	0.04	5.32e-12
	VAMP2	-0.494412	0.69	0.649	1.2e-13										MOV10	0.251426	0.311	0.036	5.97e-14
	LETMD1	-0.497119	0.207	0.288	4.48e-15										MFSD10	0.251413	0.631	0.241	2.9e-09
	PAM	-0.497338	0.582	0.542	4.12e-10										CDC45	0.251396	0.27	0.026	1.87e-12
	AOX1	-0.498265	0.065	0.178	1.03e-28										TRNAU1AP	0.250626	0.509	0.168	3.04e-09
	SNED1	-0.498265	0.383	0.392	3.61e-05										KIAA1549L	0.250226	0.244	0.01	1.02e-13
	VKORC1	-0.50048	0.967	0.94	1.13e-47										MRAS	0.250215	0.494	0.178	1.14e-07
	TMEM248	-0.500837	0.65	0.594	7.48e-12										TSSC1	0.250183	0.465	0.116	2.33e-13
	RSL1D1	-0.501142	0.726	0.667	3.3e-13										SUV39H2	0.250182	0.285	0.036	5.97e-12
	LAPTM4A	-0.501193	0.943	0.936	2.56e-25										S100A4	0.250097	0.308	0.066	6.44e-09
	PLPP3	-0.501568	0.886	0.93	1.43e-44										RP11-680A11.5	-0.25851	0	0.106	1.11e-05
	JOSD2	-0.501732	0.798	0.746	1.36e-21										RP11-110G21.1	-0.267658	0	0.112	3.06e-06
	PMM1	-0.502184	0.541	0.485	0.00977743										CTC-524C5.2	-0.269986	0	0.106	1.11e-05
	ARSG	-0.502711	0.192	0.253	4.53e-10										AC093323.3	-0.275101	0	0.116	1.6e-06
	SNX2	-0.503451	0.437	0.423	7.11e-06										MT-ND4	-0.275566	1	1	0.00082924
	RWDD1	-0.504508	0.942	0.909	1.05e-42										RPL4	-0.290739	1	1	0.00191642
	PSMG2	-0.50713	0.726	0.667	9.05e-16										RP11-14N7.2	-0.29802	0	0.112	3.06e-06
	TTC14	-0.507292	0.395	0.4	4.85e-06										RP11-195F19.5	-0.298092	0	0.116	1.6e-06
	ALDH6A1	-0.50744	0.276	0.31	9.44e-07										ATP5E	-0.300772	1	1	0.00037024
	CLSTN1	-0.507441	0.531	0.515	7.17e-11										AC091729.9	-0.30204	0	0.129	1.2e-07
	GBA	-0.509685	0.255	0.311	1.67e-12										RP11-758H9.2	-0.305227	0	0.116	1.6e-06
	PHB2	-0.510005	0.772	0.715	1.8e-19										RP11-352M15.2	-0.314071	0	0.125	2.29e-07
	CSTA	-0.51096	0.018	0.146	9.14e-42										PLXNA4	-0.315256	0	0.112	3.06e-06
	TMEM38B	-0.511539	0.077	0.197	3.45e-30										RP5-864K19.4	-0.319624	0	0.129	1.2e-07
	OXA1L	-0.511707	0.582	0.537	2.23e-08										RP11-545E17.3	-0.319686	0	0.125	2.29e-07
	GNS	-0.51251	0.411	0.412	9.22e-07										AP000769.1	-0.322525	0	0.119	8.4e-07
	ISM1	-0.513065	0.003	0.134	1.07e-47										CTB-113I20.2	-0.329008	0	0.122	4.39e-07
	PCYOX1	-0.513383	0.492	0.479	5.97e-09										RP11-395G23.3	-0.333164	0	0.122	4.39e-07
	CLTA	-0.513676	0.948	0.922	3.88e-52										RP11-410L14.2	-0.333571	0	0.125	2.29e-07
	ASNS	-0.513681	0.074	0.174	1.35e-22										AC009403.2	-0.334699	0	0.116	1.6e-06
	KANK2	-0.51373	0.598	0.521	0.00091594										AP006222.2	-0.337786	0	0.125	2.29e-07
	PID1	-0.515346	0.183	0.236	2.52e-08										NDUFS5	-0.349717	1	0.993	0.00669286
	AC093673.5	-0.517493	0	0.155	2.55e-59										IL18R1	-0.350803	0	0.129	1.2e-07
	WNK1	-0.518012	0.725	0.674	2.08e-14										IL1R2	-0.354837	0.023	0.139	0.00043994
	PSMB4	-0.518125	0.791	0.752	2.83e-26										TCEB2	-0.35937	1	0.983	0.00077041
	DPH5	-0.518481	0.35	0.368	3.89e-08										RP11-421L21.3	-0.36966	0	0.149	2.31e-09
	OXLD1	-0.521576	0.421	0.409	4.4e-07										DPT	-0.369694	0.015	0.106	0.00799554
	AZI2	-0.521955	0.563	0.539	1.24e-11										PARK7	-0.372843	0.997	0.993	0.00180047
	PTPRM	-0.522589	0.197	0.264	4.59e-12										RPS26	-0.376052	1	1	4.7e-08
	PABPC4	-0.522753	0.583	0.549	3.16e-10										KLF15	-0.377042	0	0.135	3.23e-08
	RPS26	-0.525441	0.999	0.999	2.27e-144										HINT1	-0.380353	1	0.997	1.86e-07
	C12orf57	-0.52567	0.973	0.961	1.98e-70										RP11-140K17.3	-0.400349	0	0.158	3.14e-10
	LSM2	-0.526309	0.723	0.682	1.08e-20										ATP5D	-0.404916	0.985	0.954	0.00061696
	SCPEP1	-0.52713	0.353	0.357	7.84e-06										RP11-138A9.1	-0.407797	0	0.139	1.68e-08
	RPL30	-0.52767	1	1	1.51e-140										ALDOA	-0.412377	1	1	0.00188133
	CMTM6	-0.528077	0.676	0.629	6.06e-15										RP11-499E18.1	-0.413569	0	0.145	4.48e-09
	LAMTOR1	-0.529943	0.941	0.91	5.87e-47										RP11-553L6.5	-0.415361	0	0.155	6.12e-10
	SLC38A1	-0.530113	0.218	0.27	2.42e-07										SLC25A3	-0.418366	1	0.993	9.61e-07
	PER1	-0.530123	0.088	0.215	2.12e-32										MT-CO2	-0.424664	1	1	5.65e-12
	OSER1	-0.534111	0.304	0.329	9.78e-08										RAB20	-0.428327	0.041	0.178	5.39e-05
	FAM20A	-0.535006	0.305	0.328	8.77e-06										LBP	-0.429179	0.006	0.106	0.00020379
	SCD5	-0.538118	0.148	0.244	2.56e-19										AP006621.5	-0.430193	0	0.162	1.61e-10
	RP11-553L6.5	-0.539134	0	0.162	1.12e-62										STEAP4	-0.432023	0.009	0.116	0.00010817
	ZZZ3	-0.539406	0	0.166	2.26e-64										RP11-138A9.2	-0.432453	0	0.145	4.48e-09
	AKAP13	-0.539603	0.448	0.429	2.52e-05										BATF	-0.43294	0.032	0.155	0.00024635
	KIAA1715	-0.539624	0.344	0.382	5.04e-12										GPX4	-0.433678	1	0.997	6.31e-07
	CHID1	-0.540039	0.717	0.686	5.61e-21										PEBP1	-0.437606	0.983	0.957	0.00103751
	GDF15	-0.541574	0.016	0.148	1.1e-43										RP11-295G20.2	-0.437919	0	0.172	2.14e-11
	RP11-140K17.3	-0.541758	0	0.167	3.51e-65										MT-ND1	-0.443417	1	1	6.28e-08
	SFRP1	-0.542886	0.032	0.131	9.37e-27										SLC25A5	-0.444959	0.985	0.964	0.00611679
	TNFRSF19	-0.543722	0.283	0.329	4.98e-09										CH17-340M24.3	-0.446015	0	0.168	4.19e-11
	SLC7A8	-0.544115	0.025	0.167	1.97e-46										ATP5O	-0.448203	0.98	0.927	0.00092773
	CYHR1	-0.544226	0.381	0.413	1.99e-13										SLC7A8	-0.448268	0.029	0.175	3.02e-06
	TTPAL	-0.544672	0.202	0.27	1.62e-13										BTF3	-0.449478	1	0.993	9.2e-08
	AC004556.1	-0.547591	0	0.171	1e-66										H3F3B	-0.452147	1	0.997	0.00057167
	JAGN1	-0.548636	0.457	0.449	6.77e-10										RP11-538P18.2	-0.46365	0	0.142	8.67e-09
	EEF2	-0.548861	0.998	0.996	1.23e-105										COL3A1	-0.466316	0.994	0.99	0.00416027
	H6PD	-0.54908	0.319	0.356	9.96e-11										SNCAIP	-0.46782	0.035	0.165	0.00010192
	NDUFB5	-0.549959	0.792	0.73	1.6e-23										SORBS1	-0.468815	0.02	0.168	4.61e-07
	ACKR1	-0.550126	0.015	0.151	1.55e-46										EPHB1	-0.473375	0.02	0.125	0.00139914
	TP53RK	-0.550481	0.247	0.29	5.26e-09										SCG2	-0.476251	0.006	0.135	5.66e-07
	MT-CO2	-0.550674	0.992	0.999	5.31e-164										LAMTOR1	-0.477507	0.98	0.921	0.00133489
	BCL6	-0.551916	0.175	0.272	5.13e-21										HIST3H2A	-0.48739	0.084	0.211	0.00587994
	WIPI1	-0.553115	0.519	0.482	2.24e-07										RPL30	-0.488095	1	1	1.13e-11
	TJP2	-0.553548	0.098	0.195	3.2e-21										MT-CO3	-0.49002	1	1	4.54e-15
	FOS	-0.553693	0.83	0.873	7.45e-41										COMMD6	-0.490501	0.997	0.977	2.78e-05
	MRPL41	-0.553763	0.924	0.896	7.54e-57										C14orf166	-0.500093	0.953	0.914	0.00016461
	SMDT1	-0.554526	0.753	0.718	2.83e-27										PSMB7	-0.503686	0.948	0.875	0.00527683
	PCOLCE2	-0.554541	0.267	0.292	0.00010304										RP11-736K20.5	-0.504125	0	0.142	8.67e-09
	TM2D1	-0.554551	0.535	0.516	1.56e-12										MRPL41	-0.504641	0.977	0.937	7.28e-05
	RXRA	-0.555296	0.213	0.289	1.64e-15										CXCL8	-0.507973	0.02	0.178	8.56e-08
	RP11-499E18.1	-0.555811	0	0.173	1.05e-67										MT-CYB	-0.514815	1	1	1.34e-16
	CLCN4	-0.556223	0.015	0.16	4.63e-50										RP11-108M9.4	-0.516056	0	0.208	1.12e-14
	RPP25L	-0.557028	0.326	0.359	5.13e-12										CTA-29F11.1	-0.517022	0	0.195	1.8e-13
	ILF3-AS1	-0.559186	0.245	0.315	1.76e-14										RP11-111M22.3	-0.51781	0	0.208	1.12e-14
	MAPKAPK5-AS1	-0.559936	0.235	0.306	2.94e-16										HSPB1	-0.518474	1	0.997	5.82e-10
	PHYH	-0.561295	0.316	0.361	2.69e-13										ARL2	-0.522166	0.93	0.865	0.00744059
	DERL1	-0.561791	0.421	0.423	4.27e-09										CMB9-22P13.1	-0.531052	0	0.191	3.58e-13
	COX14	-0.561955	0.817	0.781	1.64e-36										PPIB	-0.531615	0.997	1	3.28e-08
	SARS	-0.562701	0.713	0.669	2.15e-18										RNF144A	-0.539163	0.006	0.182	5.21e-11
	ALDH2	-0.56383	0.315	0.347	4.41e-09										AC093673.5	-0.544211	0	0.208	1.12e-14
	CANX	-0.564449	0.773	0.743	1.23e-29										ESD	-0.550563	0.942	0.904	0.00722169
	ATP6V0E1	-0.566076	0.977	0.966	4.56e-81										ZZZ3	-0.551211	0	0.201	4.51e-14
	LMAN2	-0.567187	0.799	0.762	6.54e-30										CTC-444N24.11	-0.551811	0	0.205	2.25e-14
	IGBP1	-0.567309	0.687	0.662	5.67e-24										GS1-124K5.4	-0.551851	0	0.201	4.51e-14
	CNPY2	-0.568587	0.862	0.831	1.71e-37										C14orf2	-0.553342	0.988	0.983	3.8e-12
	NFE2L1	-0.568606	0.671	0.606	5.37e-10										ST13	-0.556563	0.965	0.944	4.38e-08
	MINCR	-0.569263	0.129	0.236	2.23e-24										COX7C	-0.556567	1	1	1.81e-20
	TEX264	-0.570063	0.473	0.47	7.15e-14										ACKR1	-0.558101	0.012	0.195	4.19e-11
	UBE2H	-0.57198	0.709	0.665	5.11e-23										RP11-983P16.4	-0.559539	0	0.218	1.38e-15
	TMEM179B	-0.572313	0.653	0.617	1.08e-18										SPCS1	-0.560124	0.962	0.921	1.54e-05
	C14orf2	-0.573019	0.987	0.979	2.75e-115										RSL1D1	-0.560383	0.808	0.779	3.07e-05
	PIGP	-0.573185	0.365	0.405	9.44e-16										EIF3G	-0.563058	0.93	0.898	1.85e-05
	CD68	-0.573997	0.42	0.429	5.16e-10										ALOX15B	-0.563297	0	0.175	1.09e-11
	MRPS33	-0.574643	0.799	0.761	7.2e-38										RWDD1	-0.565313	0.962	0.917	2.38e-08
	NUP50	-0.57588	0.28	0.316	7.53e-08										SCAND1	-0.566833	0.916	0.828	0.00082591
	NDUFB9	-0.576375	0.898	0.877	1.39e-47										CD164	-0.567855	0.846	0.772	0.00269683
	RNASEH2C	-0.577872	0.775	0.751	2.9e-38										CTD-2015H6.3	-0.56835	0	0.221	6.8e-16
	MT-CO1	-0.578358	0.988	0.999	2.29e-205										RPL38	-0.568541	1	1	8.09e-15
	FBL	-0.579338	0.648	0.613	5.17e-21										EDF1	-0.575135	0.994	0.987	1.51e-14
	IL18R1	-0.580703	0	0.155	1.77e-59										FSTL1	-0.579802	0.997	0.987	1.77e-09
	TWSG1	-0.581542	0.515	0.511	1.21e-14										RPS19BP1	-0.586155	0.91	0.795	0.00229041
	HEXB	-0.581638	0.508	0.495	1.19e-11										RPL37A	-0.586292	1	1	1.51e-21
	PART1	-0.582878	0.054	0.173	1.33e-31										CSTA	-0.587997	0.017	0.172	5.72e-08
	PCBP2	-0.585196	0.965	0.93	1.23e-67										PF4	-0.589744	0	0.158	3.14e-10
	IGF2R	-0.585278	0.41	0.44	9.37e-16										RPL23A	-0.591001	1	1	6.14e-23
	MRPL21	-0.585747	0.635	0.61	1.04e-23										MT-CO1	-0.592714	1	1	8.52e-25
	EIF4EBP2	-0.588509	0.434	0.431	1.87e-10										TOMM20	-0.594158	0.91	0.828	2.54e-06
	CUTC	-0.589848	0.176	0.277	6.75e-23										C19orf53	-0.596043	0.983	0.97	3.23e-09
	NAMPT	-0.590984	0.244	0.307	3.96e-13										NDUFB5	-0.603185	0.828	0.752	0.00876701
	ENPP2	-0.591803	0.118	0.234	1.42e-26										TBXAS1	-0.604443	0.078	0.231	4.26e-05
	SERPINF1	-0.593054	0.634	0.593	8.8e-06										MRPS33	-0.604775	0.892	0.828	0.00029128
	NID1	-0.593187	0.495	0.473	6.72e-08										BRK1	-0.606108	0.988	0.96	3.82e-11
	CISD3	-0.594948	0.671	0.655	3.62e-28										PSMD4	-0.60834	0.837	0.795	6.71e-06
	TMBIM6	-0.59525	0.911	0.885	9.63e-30										MYL5	-0.608769	0.215	0.33	0.00891465
	SAP30	-0.596855	0.238	0.297	4.14e-12										PSMB4	-0.610595	0.878	0.785	0.00051966
	ABHD14B	-0.597359	0.441	0.467	6.3e-18										RP11-12G12.7	-0.611836	0	0.234	3.98e-17
	PERP	-0.598596	0.746	0.676	2.32e-12										LETMD1	-0.612915	0.206	0.33	0.00461099
	ARHGEF19	-0.599344	0.134	0.235	1.35e-22										TALDO1	-0.61348	0.951	0.934	3.24e-06
	GYPC	-0.599395	0.648	0.6	4.99e-13										CCNI	-0.61408	0.997	0.964	1.83e-08
	MRPL40	-0.600425	0.618	0.613	1.02e-25										FRZB	-0.61701	0.032	0.178	2.78e-06
	MYC	-0.600718	0.36	0.37	1.12e-05										RPS27L	-0.617519	0.983	0.98	1.63e-08
	NUDT2	-0.600719	0.424	0.452	3.03e-18										IL1RL1	-0.61985	0	0.119	8.4e-07
	RPL37A	-0.601051	1	1	3.14e-198										WDR83OS	-0.623624	0.959	0.937	4.42e-08
	IGF2	-0.60126	0.037	0.11	1.16e-15										MINCR	-0.625439	0.151	0.277	0.00676724
	TMEM208	-0.602412	0.625	0.601	4.67e-21										TMEM123	-0.627181	0.916	0.815	0.00119083
	PCDH9	-0.604191	0.16	0.256	1.6e-18										FAM65B	-0.630912	0.006	0.172	3.65e-10
	ARL8B	-0.604928	0.316	0.377	1.16e-19										VKORC1	-0.631482	0.997	0.974	1.24e-12
	UPP1	-0.606618	0.128	0.242	1.4e-26										HNRNPC	-0.634043	0.974	0.944	1.47e-10
	SORT1	-0.607775	0.313	0.348	1.05e-10										GAPDH	-0.636622	1	1	2.5e-20
	TMED10	-0.607796	0.872	0.855	3.69e-57										IFITM3	-0.637841	0.994	0.997	3.43e-11
	ANGPT1	-0.607859	0.523	0.539	5.53e-12										ARHGEF19	-0.63942	0.108	0.257	0.000169
	CIDEC	-0.608703	0	0.165	4.77e-64										KCNK15	-0.639477	0.02	0.195	1.83e-09
	CMB9-22P13.1	-0.609288	0	0.173	7.19e-68										MRPL36	-0.639996	0.82	0.759	5.33e-06
	CEBPB	-0.609349	0.802	0.741	1.51e-16										TAF10	-0.640006	0.724	0.663	0.00523516
	RPL35A	-0.609535	1	1	1.28e-196										MRPS21	-0.641566	0.985	0.967	3.95e-10
	EIF3F	-0.609541	0.987	0.976	3.09e-87										AC004556.1	-0.64498	0	0.257	2.56e-19
	ADH5	-0.6105	0.741	0.716	6.78e-27										RP4-621F18.2	-0.645417	0	0.224	3.36e-16
	NPM3	-0.611432	0.463	0.485	1.42e-19										FAM43A	-0.646048	0.023	0.191	9.42e-09
	TAF10	-0.614106	0.646	0.614	3.22e-25										SF3B5	-0.647281	0.933	0.927	1.18e-09
	MXI1	-0.614197	0.197	0.316	1.59e-29										RPL34	-0.648218	1	1	3.68e-24
	PPARGC1A	-0.614854	0	0.162	1.12e-62										CLTA	-0.64863	0.968	0.954	6.85e-16
	PDE1A	-0.61486	0.083	0.225	4.66e-39										RP11-394O4.5	-0.649008	0	0.191	3.58e-13
	SLC5A3	-0.6154	0.191	0.238	6.28e-07										PGLS	-0.649412	0.895	0.815	0.0004549
	IMPA2	-0.616724	0.12	0.245	2.23e-31										ENPP2	-0.653378	0.174	0.3	0.00742901
	SF3B5	-0.616753	0.915	0.904	1.37e-71										C17orf89	-0.656426	0.939	0.888	7.48e-10
	MYL5	-0.617767	0.226	0.332	3.55e-27										ATP5H	-0.658897	0.968	0.944	4.99e-11
	FAM89A	-0.618053	0.115	0.218	2.54e-22										IL17RE	-0.661264	0.035	0.168	5.28e-05
	KCNK3	-0.618407	0	0.159	1.79e-61										EIF4A2	-0.662049	0.933	0.917	1e-11
	CTD-2015H6.3	-0.618748	0	0.192	7.74e-77										GUK1	-0.665656	1	0.987	2.39e-15
	SRD5A3	-0.619902	0.273	0.341	1.13e-18										RPL36	-0.666706	1	1	3.51e-28
	UBXN1	-0.620168	0.863	0.846	4.07e-48										RPS10	-0.666781	1	1	2.49e-22
	MRPS21	-0.620759	0.953	0.942	1.73e-89										DDT	-0.667656	0.956	0.914	2.27e-10
	PTP4A1	-0.620816	0.421	0.433	3.3e-11										TMEM256	-0.672162	0.86	0.785	0.00010106
	SORBS1	-0.621247	0.003	0.17	1.04e-63										ITGA10	-0.679	0.099	0.31	2.38e-09
	IMP3	-0.621551	0.509	0.509	2.69e-17										LAMTOR4	-0.679011	0.956	0.921	5.28e-10
	C1QTNF1	-0.622512	0.052	0.21	2.85e-49										RPL35A	-0.681604	1	0.997	1.17e-30
	C11orf96	-0.62498	0.118	0.196	8.32e-13										MXI1	-0.682891	0.11	0.31	2.26e-08
	CHPT1	-0.625131	0.395	0.437	1.18e-18										TMEM230	-0.683293	0.924	0.884	2.03e-08
	NFIB	-0.62594	0.53	0.519	6.41e-12										RPL17	-0.690756	0.985	0.98	9.98e-14
	LAMP2	-0.628591	0.618	0.606	1.36e-24										CHID1	-0.695843	0.773	0.726	0.00881434
	RP11-538P18.2	-0.628831	0	0.121	1.36e-44										SAA2	-0.69614	0	0.106	1.11e-05
	TP53TG1	-0.629251	0.463	0.488	1.68e-18										EPHB6	-0.699465	0.119	0.297	1.48e-06
	AHCY	-0.629641	0.484	0.493	3.79e-19										GGT5	-0.703008	0.177	0.304	0.00974946
	RNF19A	-0.630036	0.353	0.391	6.72e-13										HAS1	-0.707719	0.061	0.201	0.00017278
	RUNX1T1	-0.631546	0.217	0.263	2.61e-07										CIDEC	-0.70906	0	0.238	1.95e-17
	CFLAR	-0.632088	0.4	0.407	7.32e-11										C1orf122	-0.714727	0.974	0.908	6.2e-06
	SMIM3	-0.632382	0.56	0.593	4.3e-26										LAPTM4A	-0.719351	0.953	0.967	3.21e-10
	TMEM245	-0.632475	0.349	0.4	6.15e-18										RPS27	-0.721909	1	1	3.18e-26
	MAN2A1	-0.634853	0.385	0.434	6.43e-18										GYPC	-0.722859	0.672	0.647	0.00385239
	GPAM	-0.636052	0.092	0.215	3.19e-30										CYBRD1	-0.72463	0.77	0.7	0.0055063
	ELOVL5	-0.636741	0.562	0.552	1.79e-20										NFIA	-0.7264	0.201	0.35	0.00013572
	ZFHX3	-0.637072	0.71	0.672	3.85e-27										OLFML3	-0.728284	0.942	0.911	9.61e-05
	COL8A1	-0.637911	0.932	0.847	2.04e-05										ATP6V0E1	-0.728846	0.983	0.977	2.93e-17
	OLFML3	-0.638793	0.964	0.944	4.71e-52										GABPB1	-0.729066	0.422	0.502	0.00010953
	ERRFI1	-0.63958	0.181	0.289	1.35e-23										CCDC107	-0.730558	0.698	0.673	0.00016762
	ADM	-0.639614	0.343	0.374	5.35e-05										COMMD3	-0.737931	0.718	0.66	0.00468853
	GRN	-0.639811	0.829	0.827	1.15e-47										CES1	-0.73827	0	0.182	2.79e-12
	SMOC1	-0.642675	0.265	0.351	5.19e-19										RP11-792A8.4	-0.741743	0	0.274	6.54e-21
	CBLB	-0.643389	0.328	0.379	5.21e-16										TFRC	-0.742475	0.343	0.469	0.00011676
	PITPNC1	-0.643469	0.04	0.204	1.68e-53										RPL27	-0.744915	1	1	5.25e-33
	BASP1	-0.647375	0.967	0.933	6.83e-30										CISD3	-0.745114	0.826	0.802	7.15e-08
	ZCCHC24	-0.65034	0.329	0.392	1.97e-18										TMEM100	-0.746105	0	0.198	9.02e-14
	FGFR1	-0.651475	0.56	0.555	1.08e-19										AZI2	-0.748567	0.616	0.597	0.00188742
	RHOB	-0.65151	0.505	0.473	0.00027528										LTBR	-0.750409	0.608	0.604	0.00036505
	TBC1D16	-0.654467	0.183	0.304	9.35e-31										RPL27A	-0.750778	1	1	2.45e-32
	ENPP1	-0.65491	0.08	0.218	4.36e-37										LAMP2	-0.752087	0.73	0.703	5.79e-05
	CAMLG	-0.655242	0.817	0.803	8.4e-58										FLJ20021	-0.755764	0	0.29	1.58e-22
	GUK1	-0.656383	0.987	0.973	5.43e-95										CDO1	-0.759748	0.017	0.168	1.42e-07
	EPS8	-0.656464	0.767	0.741	1.32e-32										MAFB	-0.761698	0.023	0.244	1.77e-13
	LSM5	-0.660396	0.743	0.749	5.59e-49										RHOBTB3	-0.761926	0.939	0.901	4.13e-06
	JAK1	-0.661107	0.798	0.779	1.29e-48										CNPY2	-0.763442	0.945	0.871	2.21e-09
	C19orf60	-0.663385	0.687	0.7	9.47e-45										PNKD	-0.76383	0.828	0.809	2.56e-11
	LYRM4	-0.665524	0.663	0.668	1.46e-40										OAZ1	-0.767888	1	1	2.71e-45
	FAM65B	-0.671854	0.018	0.142	2.55e-40										CMTM8	-0.773429	0.131	0.35	1.17e-09
	GNPTG	-0.672896	0.286	0.377	3.14e-27										TMBIM6	-0.779368	0.956	0.957	1.75e-07
	FAM43A	-0.67473	0.038	0.197	5.92e-52										SNRPD2	-0.781576	0.997	0.983	1.21e-25
	SIX1	-0.674982	0.319	0.365	1.92e-13										TMED10	-0.787174	0.942	0.921	8.04e-13
	ID2	-0.67528	0.596	0.58	5.33e-07										DNAJC1	-0.787827	0.77	0.729	0.00018685
	COX7C	-0.676488	0.999	0.998	5.49e-214										GALNT15	-0.788329	0.006	0.224	5.45e-15
	PRUNE2	-0.676963	0.616	0.595	2.88e-21										TAF1D	-0.790881	0.869	0.812	6.71e-09
	PDZRN3	-0.680773	0.147	0.269	1.3e-29										CTSD	-0.791343	0.919	0.871	6.73e-08
	FOSB	-0.680849	0.582	0.603	5.02e-21										CCNB1IP1	-0.794467	0.375	0.459	0.00066705
	CCDC68	-0.682718	0.054	0.209	1.71e-47										OXA1L	-0.797588	0.593	0.607	6.82e-05
	SGCD	-0.685158	0.117	0.237	1.3e-29										LY96	-0.797929	0.392	0.455	0.00814748
	C1orf21	-0.688377	0.448	0.471	1.67e-18										LMAN2	-0.798142	0.895	0.842	1.76e-07
	CHCHD10	-0.688473	0.437	0.45	5e-12										DPM3	-0.799026	0.706	0.673	5.22e-05
	ATRAID	-0.688685	0.88	0.856	1.31e-59										TMEM179B	-0.800603	0.68	0.657	8.01e-05
	ITPR1	-0.689285	0.038	0.211	6.46e-59										RPL37	-0.803226	1	1	5.23e-35
	DSEL	-0.690453	0.503	0.504	5.06e-17										IGBP1	-0.805136	0.703	0.673	1.15e-06
	MRPS25	-0.69227	0.376	0.443	2.57e-29										BCL6	-0.806212	0.148	0.35	1.66e-08
	BRK1	-0.692744	0.973	0.959	2.78e-124										HSD11B1	-0.807123	0	0.215	2.78e-15
	NUP50-AS1	-0.695086	0.13	0.279	2.07e-42										BNIP3L	-0.809133	0.866	0.802	1.49e-07
	STEAP2	-0.697025	0.06	0.201	1.51e-40										ASAH1	-0.811439	0.651	0.62	6.25e-05
	PHGDH	-0.701074	0.162	0.279	2.65e-28										YBX1	-0.812021	1	0.997	1.71e-27
	FAM134B	-0.701292	0.006	0.177	7.92e-65										ZNF593	-0.814898	0.712	0.713	7.36e-09
	GLIS3	-0.705514	0.287	0.361	3.24e-19										METRN	-0.816022	0.596	0.604	2.35e-05
	PIK3R1	-0.706863	0.324	0.463	8.45e-45										HNRNPA1	-0.816456	1	0.997	4.83e-23
	RPL23A	-0.707374	1	1	1.22e-243										SLC38A2	-0.817969	0.924	0.848	8.06e-06
	LINC00936	-0.707748	0.133	0.267	3.43e-35										EIF3F	-0.819006	1	0.98	6.14e-21
	KCNK15	-0.709616	0.085	0.218	2.75e-33										MRPL40	-0.819206	0.712	0.683	1.11e-06
	EIF4B	-0.712141	0.868	0.865	1.77e-79										MAOA	-0.820674	0	0.129	1.2e-07
	TMTC1	-0.71333	0.063	0.249	2.45e-61										HIGD1A	-0.820833	0.706	0.657	0.00311294
	CMTM8	-0.714046	0.138	0.304	2.23e-46										NEAT1	-0.822237	1	1	9.09e-13
	RPS6KA2	-0.715839	0.455	0.498	1.61e-25										NENF	-0.823029	0.988	0.97	2.88e-19
	RPL38	-0.718592	1	1	1.38e-232										PSAP	-0.826718	0.93	0.914	2.26e-13
	DDR2	-0.719706	0.742	0.728	5.87e-46										NDUFB9	-0.82814	0.962	0.937	1.68e-19
	RP11-394O4.5	-0.721487	0	0.188	6.62e-75										C12orf57	-0.828577	0.985	0.983	5.96e-24
	EIF3M	-0.724386	0.838	0.822	8.93e-68										CSTB	-0.828606	0.997	0.987	1.48e-22
	MT-ND1	-0.725774	0.959	0.999	7.38e-205										TMEM208	-0.828984	0.727	0.729	1.92e-09
	SLC7A11	-0.726554	0.097	0.23	8.25e-35										TMEM59	-0.831063	0.913	0.904	8.13e-10
	NEXN	-0.727461	0.78	0.771	1.57e-32										IGFBP4	-0.831641	1	0.997	9.79e-18
	AKR1C2	-0.72814	0.284	0.336	7.25e-13										ATP5G2	-0.832568	1	0.993	3.08e-28
	RP11-12G12.7	-0.728626	0	0.232	4.03e-96										PCBP2	-0.833344	0.983	0.96	1.04e-18
	FIBIN	-0.729363	0.236	0.311	2.43e-15										CCDC68	-0.834065	0.084	0.31	3.87e-11
	PRKAR1A	-0.730935	0.72	0.701	3.15e-42										RPSA	-0.841133	1	1	7.09e-40
	RPL36	-0.733	1	1	6.05e-246										HEXB	-0.846776	0.657	0.64	2.14e-05
	CH17-340M24.3	-0.733517	0	0.233	1.17e-96										COX7A2L	-0.850372	0.953	0.891	1.96e-12
	TGFBR3	-0.73502	0.146	0.277	4.04e-34										ATRAID	-0.851334	0.919	0.908	9.17e-17
	LAMTOR4	-0.738492	0.905	0.9	3.47e-94										VAMP2	-0.852443	0.767	0.759	3.18e-09
	SLC3A2	-0.739215	0.336	0.404	8.64e-23										RP1-79C4.4	-0.855012	0	0.294	7.44e-23
	CD59	-0.740054	0.97	0.962	3.05e-72										RPL35	-0.855262	1	1	2.74e-46
	POP5	-0.742814	0.433	0.501	3.22e-38										GDF15	-0.858199	0.015	0.228	2.65e-13
	SNRPD2	-0.745708	0.976	0.98	1.16e-168										PDZRN3	-0.860143	0.119	0.33	2.51e-09
	PLIN2	-0.747033	0.32	0.346	8.34e-09										BAALC	-0.861705	0.142	0.363	1.5e-08
	ZFP36L2	-0.747174	0.758	0.746	1.77e-28										PLEKHA2	-0.862645	0.387	0.469	0.00012572
	IRF2BP2	-0.750502	0.54	0.582	9.73e-36										EBPL	-0.866947	0.797	0.776	9.88e-13
	PF4	-0.752255	0	0.204	1.28e-82										TMTC1	-0.868277	0.09	0.36	2.01e-15
	PTPN11	-0.752693	0.474	0.513	3.37e-30										OSER1	-0.869344	0.392	0.475	0.00010734
	SLC2A10	-0.753	0.226	0.355	3.93e-38										NFIL3	-0.872625	0.128	0.373	1.72e-12
	GMNN	-0.758467	0.192	0.267	3.85e-14										EMC3	-0.873571	0.654	0.637	1.01e-05
	EMC3	-0.76117	0.529	0.569	1.89e-38										ITPR1	-0.874124	0.041	0.327	7.19e-19
	YBX3	-0.763949	0.826	0.811	2.8e-64										RPL9	-0.874966	1	1	6.55e-37
	MMP2	-0.764013	0.983	0.98	1.24e-96										UQCRH	-0.877332	1	0.99	8.23e-34
	ANGPTL2	-0.764585	0.175	0.328	1.04e-43										LDHB	-0.87801	0.994	0.993	2.24e-24
	FZD4	-0.766251	0.093	0.262	9.68e-51										PROS1	-0.878988	0.084	0.353	1.12e-15
	RP4-621F18.2	-0.766549	0	0.211	8.2e-86										VMP1	-0.881484	0.971	0.917	2.51e-15
	RPL17	-0.767968	0.988	0.981	1.5e-152										RAB13	-0.883078	0.971	0.96	1.01e-14
	DNAJC1	-0.769246	0.561	0.604	1.63e-44										JAGN1	-0.883773	0.605	0.644	1.2e-09
	POLR1D	-0.770426	0.812	0.825	1.01e-78										CCDC69	-0.883893	0.009	0.287	1.96e-20
	SH3PXD2B	-0.774114	0.263	0.379	2.98e-36										IMPDH2	-0.891509	0.837	0.815	1.42e-11
	RPL24	-0.7783	1	1	1.56e-259										WASF3	-0.891649	0.154	0.396	9.78e-13
	FOXO3	-0.779573	0.419	0.497	7.59e-37										RPS17	-0.892682	1	1	6.73e-42
	CIRBP	-0.780703	0.916	0.913	7.81e-110										ANGPT1	-0.892853	0.422	0.574	1e-07
	BNIP3L	-0.781309	0.834	0.818	3.6e-82										CRLF1	-0.894209	0.029	0.29	5.38e-17
	RP11-792A8.4	-0.781412	0	0.24	4.4e-100										LPAR1	-0.894548	0.706	0.673	2.35e-07
	COX7A2L	-0.784041	0.893	0.885	6.01e-90										ZMAT3	-0.8959	0.491	0.551	0.0001355
	HNMT	-0.786972	0.21	0.352	6.22e-40										DDIT3	-0.900568	0.189	0.337	5.55e-05
	PRRX1	-0.792141	0.928	0.918	4.03e-71										ITGBL1	-0.901011	0.971	0.954	2.09e-15
	KLF9	-0.792237	0.411	0.494	2.28e-36										RPS27A	-0.901357	1	1	5.06e-49
	RPS7	-0.795794	1	0.999	6.05e-246										SDCBP	-0.902489	0.805	0.805	4.94e-11
	HMOX1	-0.798673	0.31	0.41	2.43e-27										WISP1	-0.902921	0.116	0.366	6.97e-13
	ASAH1	-0.79943	0.522	0.584	4.29e-49										UBC	-0.903659	0.953	0.967	8.24e-11
	ANAPC16	-0.803295	0.809	0.817	9.51e-86										SH3PXD2B	-0.904026	0.331	0.469	3.18e-07
	FLJ20021	-0.803632	0	0.246	2.32e-103										RPL24	-0.904694	1	1	1.01e-45
	IMPDH2	-0.80944	0.751	0.746	6.48e-62										MRPL21	-0.905045	0.677	0.703	2.11e-08
	HK2	-0.810989	0.115	0.287	4.13e-50										RPS6KA2	-0.908662	0.5	0.587	1.07e-07
	FAM213A	-0.811949	0	0.162	1.35e-62										MAP4K4	-0.909321	0.942	0.904	1.54e-12
	CSTB	-0.813461	0.985	0.978	4.58e-171										ALDH1L1	-0.91076	0	0.188	7.11e-13
	EIF3H	-0.814807	0.944	0.939	4.52e-130										NPM1	-0.913687	1	1	1.54e-34
	SLC25A5	-0.817308	0.909	0.907	1.3e-102										LEPROT	-0.914346	0.951	0.937	7.67e-13
	PLXND1	-0.818102	0.395	0.49	4.08e-40										ANPEP	-0.914626	0.59	0.617	3.19e-07
	FRZB	-0.820291	0.029	0.188	5.62e-54										KLF9	-0.914696	0.448	0.554	8.61e-07
	EPHB6	-0.821478	0.103	0.277	2.63e-53										EIF4B	-0.918528	0.89	0.871	1.56e-16
	FBXO32	-0.823092	0.468	0.476	5.89e-08										FOXO3	-0.919292	0.503	0.561	2.79e-05
	SQSTM1	-0.82436	0.857	0.876	1.5e-107										RPL8	-0.922912	1	1	5.43e-53
	RP11-108M9.4	-0.825368	0	0.254	2.56e-107										RPL3	-0.926272	1	1	2.81e-50
	RSL24D1	-0.826123	0.779	0.79	1.77e-81										NBL1	-0.926529	0.942	0.894	5.68e-07
	CTC-444N24.11	-0.827801	0	0.253	3.92e-107										SLC25A36	-0.929096	0.427	0.512	5.03e-05
	DPP7	-0.828001	0.564	0.626	1.42e-55										GCHFR	-0.930486	0.224	0.393	1.16e-06
	RGS2	-0.829913	0.083	0.235	6.05e-43										RPS28	-0.930668	1	1	3.01e-48
	MRPL34	-0.832191	0.561	0.61	9.88e-56										RPS23	-0.934971	1	1	9.99e-45
	FYN	-0.833343	0.257	0.394	3.22e-44										AMPH	-0.935172	0.137	0.363	9.23e-11
	CCDC107	-0.836044	0.563	0.624	3.02e-54										EEF1B2	-0.947622	1	0.993	7.74e-38
	CNIH1	-0.838928	0.672	0.704	5.92e-73										DPP7	-0.948465	0.625	0.614	2.75e-05
	MAN1A1	-0.844396	0.286	0.397	8.72e-36										PDE4D	-0.953373	0.044	0.327	3.53e-18
	DLX5	-0.844736	0.313	0.413	2.12e-31										NAP1L1	-0.95589	1	0.997	8.93e-34
	NAP1L1	-0.845365	0.991	0.99	3.65e-201										H2AFJ	-0.958624	0.904	0.878	1.47e-17
	RPL8	-0.845497	1	1	0										SURF1	-0.960156	0.645	0.71	1.17e-15
	STARD7	-0.845992	0.342	0.447	3.18e-42										ANAPC16	-0.96111	0.895	0.858	1.02e-18
	RPL3	-0.851102	1	1	0										SNHG19	-0.961905	0.422	0.614	1.67e-12
	FAM177A1	-0.852985	0.83	0.836	1.65e-91										LMO3	-0.974044	0	0.251	1.1e-18
	RPL34	-0.853071	1	1	0										PFDN5	-0.977359	1	1	6.76e-40
	IRS2	-0.853696	0.102	0.274	7.57e-52										DLX5	-0.977428	0.346	0.469	8.34e-06
	RPS10	-0.856323	0.998	0.998	2.4e-284										CAMLG	-0.978007	0.878	0.848	7.61e-19
	NENF	-0.856732	0.957	0.952	8.44e-151										SH3D19	-0.978307	0.424	0.564	9.04e-10
	TFRC	-0.858617	0.181	0.379	4.73e-68										UXT	-0.981043	0.91	0.924	4.21e-23
	TFPI	-0.860067	0.351	0.481	7.28e-50										TXNIP	-0.981881	0.494	0.561	0.00117473
	DDT	-0.861755	0.884	0.887	8.66e-124										RPL7	-0.982673	1	1	2.25e-43
	NBL1	-0.864158	0.94	0.93	3.04e-92										FIBIN	-0.986317	0.18	0.327	0.00031091
	WBP5	-0.865134	0.981	0.967	3.75e-84										EIF3M	-0.986593	0.852	0.898	3.97e-23
	RAB13	-0.86524	0.98	0.979	1.26e-148										MYC	-0.987772	0.378	0.502	1.39e-05
	RPL27A	-0.865436	1	1	0										CRISPLD2	-0.991634	0.506	0.667	1.11e-12
	KCNJ8	-0.865479	0.06	0.221	3.19e-50										YBX3	-0.996318	0.942	0.901	1.51e-20
	RPL37	-0.869546	1	1	0										RPL26	-0.997589	1	1	3.27e-39
	SEC11A	-0.872142	0.949	0.951	3.74e-171										EIF3H	-0.999629	0.962	0.931	3.93e-26
	SERPING1	-0.87618	0.758	0.813	1.92e-80										RPS25	-1.00292	1	1	1.43e-48
	NDRG1	-0.877722	0.249	0.399	1.87e-49										EIF4EBP1	-1.00351	0.866	0.825	1.36e-09
	GLRX	-0.880307	0.805	0.785	8.51e-46										GRN	-1.00354	0.828	0.825	3.7e-13
	ATF4	-0.881849	0.851	0.823	9.07e-68										ZFP36L1	-1.00546	0.916	0.891	1.39e-10
	LY96	-0.885948	0.421	0.54	1.85e-59										RPS7	-1.0087	1	1	2.31e-50
	SNHG7	-0.886459	0.671	0.732	3.86e-80										RPS15A	-1.01143	1	1	2.71e-49
[truncated: 286 more rows]
